# Supplementary material for: Single-cell RNA profiling of oligodendroglial lineage cells derived from iPSCs carrying Parkinson’s disease-relevant LRRK2-G2019S mutation
Source: iScience. 2026 Jun 19;29(7):116368. doi: 10.1016/j.isci.2026.116368 (PMC13315888; doi:10.1016/j.isci.2026.116368)
Supplement: Table S1. Sample overview with meta-data, related to Figure 1 [file mmc2.xlsx]

## Sheet: Overview
Table S1: Sample overview with meta-data.
														Metrics summary
Sequencing ID	Short ID	External ID	Mutation or Control	Barcode DZNE	PPMI ID		ICC O4+ (%) day 7	ICC MBP+ (%) day 7	ICC O4+ (%) day 21	ICC MBP+ (%) day 21	ICC O4+ (%) day 35	ICC MBP+ (%) day 35	scRNA-seq MBP+ (%)	Estimated Number of Cells	Mean Reads per Cell	Median Genes per Cell	Number of Reads	Valid Barcodes	Sequencing Saturation	Q30 Bases in Barcode	Q30 Bases in RNA Read	Q30 Bases in UMI	Reads Mapped to Genome	Reads Mapped Confidently to Genome	Reads Mapped Confidently to Intergenic Regions	Reads Mapped Confidently to Intronic Regions	Reads Mapped Confidently to Exonic Regions	Reads Mapped Confidently to Transcriptome	Reads Mapped Antisense to Gene	Fraction Reads in Cells	Total Genes Detected	Median UMI Counts per Cell	Description for scRNA-seq
S10503Nr1	Sample 1	2	LRRK2	CDI00010317	PPMI55251		32.2669	15.5434	37.4273	28.5412	81.9154	0.289235	31.9354	8620	23858	3060	205658778	0.908	0.15	0.945	0.912	0.938	0.967	0.892	0.049	0.346	0.497	0.598	0.241	0.75	33022	6454	Included in analysis
S10503Nr2	Sample 2	4	LRRK2	CDI00015203	PPMI56169		4.82038	2.82818	25.2601	16.9584	66.1657	0.209286	17.3192	5428	52621	4856	285628094	0.888	0.244	0.947	0.91	0.941	0.966	0.861	0.049	0.384	0.428	0.527	0.28	0.836	33356	12927	Included in analysis
S10503Nr3	Sample 3	12	LRRK2	CDI00009029	PPMI51971		6.84875	4.33523	12.5483	8.96591	46.9764	0.229631	25.4862	5665	40409	3305	228919013	0.871	0.24	0.947	0.919	0.941	0.964	0.83	0.046	0.326	0.458	0.504	0.276	0.687	32964	7026	Included in analysis
S10503Nr4	Sample 4	24	HC	CDI00000083	PPMI3411		59.3939	44.1852	33.6619	24.8006	87.8644	0.374348	27.0439	10072	20064	2897	202080139	0.896	0.168	0.949	0.928	0.942	0.974	0.909	0.05	0.375	0.485	0.604	0.251	0.827	33136	5892	Included in analysis
S10503Nr5	Sample 5	33	HC	CDI00007426	PPMI3452		3.68984	2.70164	14.5238	9.71552	54.4761	0.415071	21.698	9553	44564	4452	425724218	0.895	0.272	0.947	0.916	0.94	0.969	0.886	0.046	0.361	0.479	0.593	0.242	0.812	33902	11722	Included in analysis
S10503Nr6	Sample 6	76	HC	CDI00004030	PPMI3658		5.31774	3.98925	19.1702	14.4659	40.6926	0.148308	20.7926	3519	47928	5032	168657121	0.902	0.236	0.947	0.912	0.94	0.974	0.901	0.044	0.345	0.512	0.627	0.225	0.782	32435	14545	Included in analysis
S10503Nr7	Sample 7	97	HC	CDI00012813	PPMI3966		13.8394	10.4846	16.6385	11.5162	36.6633	0.181465	16.2599	5814	35163	4120	204438033	0.903	0.216	0.948	0.908	0.942	0.962	0.892	0.053	0.364	0.474	0.594	0.24	0.799	32625	9726	Included in analysis
S10503Nr8	Sample 8	135	LRRK2	CDI00020494	PPMI4106		2.9553	1.96728	7.55929	5.64519	29.8639	0.158882	3.92889	7556	12072	2250	91216795	0.936	0.155	0.949	0.916	0.942	0.958	0.902	0.054	0.419	0.428	0.586	0.256	0.818	31753	4008	Excluded in analysis
												Spearman R = 0.69, one-sided p = 0.03
Description of inlcuded iPSCs from FOUNDIN-PD Table S1 (https://www.foundinpd.org/#Foundinpd)
PATNO	DIAGNOSIS	ageBin	Disease_Status	Study_Arm	Genetic_Status	mutation
PPMI55251	Genetic Cohort	55_to_65	Genetic PD	GENPD	LRRK2+	LRRK2_G2019S
PPMI56169	Genetic Cohort	over_65	Genetic Uffected	GENUN	LRRK2+	LRRK2_G2019S
PPMI51971	Genetic Cohort	over_65	Genetic PD	GENPD	LRRK2+	LRRK2_G2019S
PPMI3411	Control	under_55	Healthy Control	HC	LRRK2-/SNCA-/GBA-	NA
PPMI3452	Control	55_to_65	Healthy Control	HC	LRRK2-/SNCA-/GBA-	NA
PPMI3658	Control	55_to_65	Healthy Control	HC	LRRK2-/SNCA-/GBA-	NA
PPMI3966	Control	55_to_65	Healthy Control	HC	LRRK2-/SNCA-/GBA-	NA
Description of iPSC-induced major cell types identified
Marker	Celltype	Reference	Description	Celltype Full name
CNP	iODC	https://doi.org/10.1016/j.cell.2013.11.044	CNP is a protein involved in maintaining axonal integrity and myelin compaction	oligodendrocytes
PLP1	iODC	https://www.sciencedirect.com/science/article/pii/0165380689900102	PLP1 is a major structural protein of myelin in the localization of mRNA has been reported only for the central nervous system	oligodendrocytes
MOG	iODC	https://www.cell.com/cell-reports/pdf/S2211-1247(22)01006-3.pdf	MOG is expressed on the oligodendrocyte cell surface and the outermost surface of myelin sheaths	oligodendrocytes
MBP	iODC	https://doi.org/10.1016/j.cell.2013.11.044	MBP is the major cytoplasmic component of myelin	oligodendrocytes
MAG	iODC	https://www.cell.com/cell-reports/pdf/S2211-1247(22)01006-3.pdf	MAG Is expressed on the oligodendrocyte cell surface and the outermost surface of myelin sheaths	oligodendrocytes
PDGFRA	iOPC	https://www.ncbi.nlm.nih.gov/pmc/articles/PMC3842596/	PDGFRA encodes platelet-derived growth factor α receptor which is widely expressed in NG2 glia or OPCs distributed throughout the adult CNS.	oligodendrocyte precursor cells
LRRK2	iOPC	https://www.science.org/doi/full/10.1126/scitranslmed.abp8869	LRRK2 encodes a large scaffolding kinase. It is highly expressed in excitatory neurons, and OPCs	oligodendrocyte precursor cells
MKI67	iPPC	https://www.nature.com/articles/s41418-021-00823-x	MKi-67 protein is a prominent proliferation marker used in pathology	proliferative precursor cells
TOP2A	iPPC	https://www.science.org/doi/full/10.1126/sciadv.add4920	TOP2A is essential for cell division, is highly expressed during mitosis, and is required for mitotic chromosome condensation and segregation	proliferative precursor cells
CLDN5	iCEP	https://www.cell.com/cell/pdf/S0092-8674(18)30395-7.pdf	Claudin5 is involved in regulating tight junctions in endothelial and ependymal cells	ciliated ependymal cells
SHH	iCEP	https://www.ncbi.nlm.nih.gov/pmc/articles/PMC5411695/	Sonic Hh is involved in signalling pathways related in primary ciliium	ciliated ependymal cells
SNCA	iNL2	https://www.frontiersin.org/articles/10.3389/fnagi.2021.648151/full	Neuron lineage cells express alpha-synuclein gene (SNCA). Alpha-synuclein plays a crucial role in synaptic function and is prone to misfolding and aggregating in Parksinson's Disease	neuron-like cells 2
ZCCHC12	iNL2	https://www.nature.com/articles/s41422-021-00479-9	ZCCHC12 contains a zinc finger domain expressed in neurons	neuron-like cells 2
TH	iNL2	https://onlinelibrary.wiley.com/doi/full/10.1111/j.1471-4159.2006.04430.x	TH is a gene that encodes the enzyme tyrosine hydroxylase. It is a marker for identifying dopaminergic neurons in the brain	neuron-like cells 2
RIT2	iNL2	https://www.sciencedirect.com/science/article/pii/S0898656813001691?casa_token=Y542_3LXKicAAAAA:A9noxnLl6c60ZH_wAKNJDtgKaIk7iRm4OOyVkk6GXTLmkMBmY6_xsVjKeiQQlb6lsHEV1BZEpRJY	RIT2 is a gene that encodes a member of the Ras superfamily of GTP-binding proteins expressed in neurons.	neuron-like cells 2
SNAP25	iNL2/iNL1	https://www.sciencedirect.com/science/article/pii/S0306452218306183?casa_token=sLwvIYB-42wAAAAA:SJSBQqEL5pGLMTcCSGfNaONGFhFt3TcFbmqhTuNUUUkqNN_5YYW-pGUeQmQvxTIMehajBmob_uOD	SNAP25 is a gene that encodes a protein critical for synaptic function and neurotransmitter release in neurons	neuron-like cells 2
SLC17A6	iNL1	https://www.nature.com/articles/s41593-019-0349-8	SLC17A6 also known as VGLUT2 , is a gene that encodes a protein involved in the transport of glutamate	neuron-like cells 1
RBFOX3	iNL1	https://link.springer.com/article/10.1007/s12035-015-9122-5	This gene produces the neuronal nuclei (NeuN) antigen that has been widely used as a marker for post-mitotic neurons	neuron-like cells 2
BTG2	iINPC	https://www.cell.com/cell/pdf/S0092-8674(23)01344-2.pdf	BTG2 is a gene that encodes a protein involved in the regulation of cell growth and differentiation	intermediate neuronal progenitor cells
HES6	iINPC	https://www.cell.com/cell/pdf/S0092-8674(23)01344-2.pdf	HES6 is a gene that encodes a protein belonging to the HES family of transcription factors. It plays a crucial role in the differentiation and development of neurons.	intermediate neuronal progenitor cells
NES	iRGC	https://www.nature.com/articles/s41593-020-00794-1	NES is a gene that encodes an intermediate filament protein predominantly expressed in neural stem cells during development	radial glial cells
GFAP	iRGC	https://onlinelibrary.wiley.com/doi/abs/10.1002/cne.901930316	GFAP encodes one of the major intermediate filament proteins and is expressed in radial glial cells	radial glial cells
