# Supplementary material for: Single-cell RNA profiling of oligodendroglial lineage cells derived from iPSCs carrying Parkinson’s disease-relevant LRRK2-G2019S mutation
Source: iScience. 2026 Jun 19;29(7):116368. doi: 10.1016/j.isci.2026.116368 (PMC13315888; doi:10.1016/j.isci.2026.116368)
Supplement: Table S4. Known and identified cluster markers, related to Figure 1–2 [file mmc5.xlsx]

## Sheet: Known Markers and literature re
Table S4: Known and identified cluster markers
Marker	Celltype	Reference	Description
CNP	iODC	https://doi.org/10.1016/j.cell.2013.11.044	CNP is a protein involved in maintaining axonal integrity and myelin compaction
PLP1	iODC	https://www.sciencedirect.com/science/article/pii/0165380689900102	PLP1 is a major structural protein of myelin in the localization of mRNA has been reported only for the central nervous system
MOG	iODC	https://www.cell.com/cell-reports/pdf/S2211-1247(22)01006-3.pdf	MOG is expressed on the oligodendrocyte cell surface and the outermost surface of myelin sheaths
MBP	iODC	https://doi.org/10.1016/j.cell.2013.11.044	MBP is the major cytoplasmic component of myelin
MAG	iODC	https://www.cell.com/cell-reports/pdf/S2211-1247(22)01006-3.pdf	MAG Is expressed on the oligodendrocyte cell surface and the outermost surface of myelin sheaths
PDGFRA	iOPC	https://www.ncbi.nlm.nih.gov/pmc/articles/PMC3842596/	PDGFRA encodes platelet-derived growth factor α receptor which is widely expressed in NG2 glia or OPCs distributed throughout the adult CNS.
LRRK2	iOPC	https://www.science.org/doi/full/10.1126/scitranslmed.abp8869	LRRK2 encodes a large scaffolding kinase. It is highly expressed in excitatory neurons, and OPCs
MKI67	iPPC	https://www.nature.com/articles/s41418-021-00823-x	MKi-67 protein is a prominent proliferation marker used in pathology
TOP2A	iPPC	https://www.science.org/doi/full/10.1126/sciadv.add4920	TOP2A is essential for cell division, is highly expressed during mitosis, and is required for mitotic chromosome condensation and segregation
CLDN5	iCEP	https://www.cell.com/cell/pdf/S0092-8674(18)30395-7.pdf	Claudin5 is involved in regulating tight junctions in endothelial and ependymal cells
SHH	iCEP	https://www.ncbi.nlm.nih.gov/pmc/articles/PMC5411695/	Sonic Hh is involved in signalling pathways related in primary ciliium
SNCA	iNL2	https://www.frontiersin.org/articles/10.3389/fnagi.2021.648151/full	Neuron lineage cells express alpha-synuclein gene (SNCA). Alpha-synuclein plays a crucial role in synaptic function and is prone to misfolding and aggregating in Parksinson's Disease
ZCCHC12	iNL2	https://www.nature.com/articles/s41422-021-00479-9	ZCCHC12 contains a zinc finger domain expressed in neurons
TH	iNL2	https://onlinelibrary.wiley.com/doi/full/10.1111/j.1471-4159.2006.04430.x	TH is a gene that encodes the enzyme tyrosine hydroxylase. It is a marker for identifying dopaminergic neurons in the brain
RIT2	iNL2	https://www.sciencedirect.com/science/article/pii/S0898656813001691?casa_token=Y542_3LXKicAAAAA:A9noxnLl6c60ZH_wAKNJDtgKaIk7iRm4OOyVkk6GXTLmkMBmY6_xsVjKeiQQlb6lsHEV1BZEpRJY	RIT2 is a gene that encodes a member of the Ras superfamily of GTP-binding proteins expressed in neurons.
SNAP25	iNL2/iNL1	https://www.sciencedirect.com/science/article/pii/S0306452218306183?casa_token=sLwvIYB-42wAAAAA:SJSBQqEL5pGLMTcCSGfNaONGFhFt3TcFbmqhTuNUUUkqNN_5YYW-pGUeQmQvxTIMehajBmob_uOD	SNAP25 is a gene that encodes a protein critical for synaptic function and neurotransmitter release in neurons
SLC17A6	iNL1	https://www.nature.com/articles/s41593-019-0349-8	SLC17A6 also known as VGLUT2 , is a gene that encodes a protein involved in the transport of glutamate
RBFOX3	iNL1	https://link.springer.com/article/10.1007/s12035-015-9122-5	This gene produces the neuronal nuclei (NeuN) antigen that has been widely used as a marker for post-mitotic neurons
BTG2	iINPC	https://www.cell.com/cell/pdf/S0092-8674(23)01344-2.pdf	BTG2 is a gene that encodes a protein involved in the regulation of cell growth and differentiation
HES6	iINPC	https://www.cell.com/cell/pdf/S0092-8674(23)01344-2.pdf	HES6 is a gene that encodes a protein belonging to the HES family of transcription factors. It plays a crucial role in the differentiation and development of neurons.
NES	iRGC	https://www.nature.com/articles/s41593-020-00794-1	NES is a gene that encodes an intermediate filament protein predominantly expressed in neural stem cells during development
GFAP	iRGC	https://onlinelibrary.wiley.com/doi/abs/10.1002/cne.901930316	GFAP encodes one of the major intermediate filament proteins and is expressed in radial glial cells

## Sheet: all_clusters_findallmarkers_def
FindAllMarkers
	p_val	avg_log2FC	pct.1	pct.2	p_val_adj	cluster	gene
RRM2	0	3.43636	0.944	0.121	0	iPPC_1	RRM2
SPC25	0	3.43933	0.943	0.124	0	iPPC_1	SPC25
H1-5	0	4.01493	0.909	0.105	0	iPPC_1	H1-5
H3C2	0	3.90018	0.897	0.095	0	iPPC_1	H3C2
DIAPH3	0	3.30222	0.981	0.185	0	iPPC_1	DIAPH3
BRIP1	0	3.24114	0.912	0.127	0	iPPC_1	BRIP1
MKI67	0	2.98779	0.975	0.19	0	iPPC_1	MKI67
KIF15	0	3.21755	0.922	0.138	0	iPPC_1	KIF15
PCLAF	0	3.39344	0.952	0.176	0	iPPC_1	PCLAF
MELK	0	3.43887	0.887	0.115	0	iPPC_1	MELK
KIF11	0	2.84592	0.934	0.165	0	iPPC_1	KIF11
CENPU	0	3.06978	0.913	0.146	0	iPPC_1	CENPU
C21orf58	0	2.98662	0.935	0.17	0	iPPC_1	C21orf58
CENPK	0	3.08139	0.94	0.175	0	iPPC_1	CENPK
PBK	0	2.6411	0.927	0.168	0	iPPC_1	PBK
NUSAP1	0	2.71713	0.986	0.235	0	iPPC_1	NUSAP1
HMGB2	0	2.68767	0.953	0.207	0	iPPC_1	HMGB2
DLGAP5	0	2.80027	0.855	0.114	0	iPPC_1	DLGAP5
H2AC12	0	3.8631	0.837	0.103	0	iPPC_1	H2AC12
H2AC17	0	3.53604	0.861	0.127	0	iPPC_1	H2AC17
TYMS	0	2.92316	0.92	0.187	0	iPPC_1	TYMS
BUB1B	0	2.8346	0.843	0.11	0	iPPC_1	BUB1B
POLQ	0	2.91795	0.842	0.112	0	iPPC_1	POLQ
ATAD2	0	2.98322	0.955	0.225	0	iPPC_1	ATAD2
CDK1	0	2.94457	0.837	0.108	0	iPPC_1	CDK1
KIF4A	0	2.73627	0.878	0.149	0	iPPC_1	KIF4A
CLSPN	0	2.93222	0.913	0.185	0	iPPC_1	CLSPN
ESCO2	0	3.66991	0.81	0.083	0	iPPC_1	ESCO2
TPX2	0	2.53106	0.94	0.213	0	iPPC_1	TPX2
TOP2A	0	2.77778	0.976	0.25	0	iPPC_1	TOP2A
FANCI	0	2.80298	0.928	0.203	0	iPPC_1	FANCI
NDC80	0	3.19056	0.821	0.096	0	iPPC_1	NDC80
GTSE1	0	2.65243	0.843	0.12	0	iPPC_1	GTSE1
H3C4	0	3.57719	0.811	0.09	0	iPPC_1	H3C4
PRC1	0	2.29634	0.922	0.203	0	iPPC_1	PRC1
BIRC5	0	2.14025	0.893	0.175	0	iPPC_1	BIRC5
BRCA2	0	3.32569	0.826	0.109	0	iPPC_1	BRCA2
TACC3	0	2.62943	0.868	0.153	0	iPPC_1	TACC3
ASPM	0	2.35757	0.855	0.145	0	iPPC_1	ASPM
RAD51AP1	0	3.36815	0.801	0.092	0	iPPC_1	RAD51AP1
KIFC1	0	3.03595	0.796	0.091	0	iPPC_1	KIFC1
KIF18B	0	2.96266	0.794	0.093	0	iPPC_1	KIF18B
RTKN2	0	2.84527	0.837	0.136	0	iPPC_1	RTKN2
DTL	0	2.94836	0.806	0.111	0	iPPC_1	DTL
KNL1	0	2.5858	0.811	0.124	0	iPPC_1	KNL1
CENPE	0	2.42557	0.824	0.141	0	iPPC_1	CENPE
H2AC11	0	3.71743	0.755	0.074	0	iPPC_1	H2AC11
GMNN	0	2.62693	0.925	0.247	0	iPPC_1	GMNN
NCAPG2	0	2.80231	0.831	0.155	0	iPPC_1	NCAPG2
FANCD2	0	3.02401	0.779	0.104	0	iPPC_1	FANCD2
NCAPG	0	2.3182	0.836	0.167	0	iPPC_1	NCAPG
H1-3	0	4.01773	0.819	0.151	0	iPPC_1	H1-3
MIS18BP1	0	2.37226	0.882	0.216	0	iPPC_1	MIS18BP1
CENPF	0	2.24668	0.991	0.325	0	iPPC_1	CENPF
MCM4	0	2.63757	0.871	0.206	0	iPPC_1	MCM4
BRCA1	0	2.5552	0.92	0.255	0	iPPC_1	BRCA1
SMC2	0	2.47042	0.942	0.278	0	iPPC_1	SMC2
SMC4	0	2.49301	0.98	0.318	0	iPPC_1	SMC4
MYBL2	0	3.30143	0.75	0.089	0	iPPC_1	MYBL2
E2F7	0	3.13384	0.764	0.106	0	iPPC_1	E2F7
CEP128	0	2.28898	0.906	0.249	0	iPPC_1	CEP128
DEPDC1B	0	2.69264	0.778	0.122	0	iPPC_1	DEPDC1B
ORC6	0	2.69414	0.794	0.141	0	iPPC_1	ORC6
CIT	0	2.46882	0.804	0.152	0	iPPC_1	CIT
CHAF1A	0	2.61033	0.801	0.149	0	iPPC_1	CHAF1A
RFC3	0	2.38804	0.943	0.294	0	iPPC_1	RFC3
HJURP	0	3.25284	0.716	0.069	0	iPPC_1	HJURP
SGO1	0	2.65737	0.747	0.1	0	iPPC_1	SGO1
MCM10	0	3.01527	0.745	0.098	0	iPPC_1	MCM10
FOXM1	0	2.70049	0.774	0.127	0	iPPC_1	FOXM1
KIF23	0	3.07285	0.737	0.091	0	iPPC_1	KIF23
ANLN	0	2.51243	0.798	0.155	0	iPPC_1	ANLN
CDCA5	0	3.55653	0.708	0.068	0	iPPC_1	CDCA5
SGO2	0	2.28979	0.81	0.171	0	iPPC_1	SGO2
ECT2	0	2.40622	0.789	0.153	0	iPPC_1	ECT2
KIF20B	0	2.25767	0.822	0.187	0	iPPC_1	KIF20B
AURKB	0	3.20686	0.698	0.069	0	iPPC_1	AURKB
CEP55	0	2.60918	0.712	0.084	0	iPPC_1	CEP55
NCAPH	0	3.04783	0.708	0.083	0	iPPC_1	NCAPH
KIF2C	0	2.56136	0.72	0.098	0	iPPC_1	KIF2C
FBXO5	0	2.77261	0.748	0.127	0	iPPC_1	FBXO5
CENPH	0	2.4858	0.776	0.158	0	iPPC_1	CENPH
CENPI	0	2.91396	0.716	0.098	0	iPPC_1	CENPI
HELLS	0	2.34177	0.935	0.319	0	iPPC_1	HELLS
CDCA2	0	2.93566	0.706	0.091	0	iPPC_1	CDCA2
CENPP	0	2.17946	0.934	0.323	0	iPPC_1	CENPP
VRK1	0	2.06302	0.851	0.24	0	iPPC_1	VRK1
CHEK1	0	2.23149	0.806	0.196	0	iPPC_1	CHEK1
DHFR	0	2.41773	0.909	0.3	0	iPPC_1	DHFR
BLM	0	2.7762	0.72	0.111	0	iPPC_1	BLM
ENSG00000290886	0	2.81097	0.704	0.097	0	iPPC_1	ENSG00000290886
H2AX	0	2.34746	0.81	0.205	0	iPPC_1	H2AX
RACGAP1	0	2.51623	0.724	0.122	0	iPPC_1	RACGAP1
NUF2	0	1.96925	0.78	0.179	0	iPPC_1	NUF2
LMNB1	0	1.9146	0.932	0.333	0	iPPC_1	LMNB1
ENSG00000227598	0	2.99021	0.687	0.089	0	iPPC_1	ENSG00000227598
CDC25C	0	3.11311	0.668	0.072	0	iPPC_1	CDC25C
MSH5	0	2.33004	0.816	0.22	0	iPPC_1	MSH5
CIP2A	0	2.43489	0.724	0.129	0	iPPC_1	CIP2A
RRM1	0	2.27068	0.912	0.318	0	iPPC_1	RRM1
DBF4	0	1.91034	0.855	0.261	0	iPPC_1	DBF4
CEP152	0	2.83448	0.696	0.103	0	iPPC_1	CEP152
CKAP2L	0	2.87725	0.667	0.077	0	iPPC_1	CKAP2L
CENPM	0	3.03415	0.68	0.09	0	iPPC_1	CENPM
EXO1	0	3.19689	0.655	0.066	0	iPPC_1	EXO1
LIG1	0	2.25121	0.759	0.171	0	iPPC_1	LIG1
PTTG1	0	1.62408	0.786	0.203	0	iPPC_1	PTTG1
CKS1B	0	2.32411	0.738	0.156	0	iPPC_1	CKS1B
RBL1	0	1.95744	0.83	0.249	0	iPPC_1	RBL1
USP1	0	2.05858	0.928	0.348	0	iPPC_1	USP1
SKA3	0	3.35817	0.645	0.065	0	iPPC_1	SKA3
KNTC1	0	2.45377	0.712	0.132	0	iPPC_1	KNTC1
CCNB1	0	1.65617	0.748	0.169	0	iPPC_1	CCNB1
UBE2C	0	2.33104	0.665	0.087	0	iPPC_1	UBE2C
KIF14	0	2.44086	0.667	0.09	0	iPPC_1	KIF14
KIF18A	0	2.6028	0.665	0.09	0	iPPC_1	KIF18A
STIL	0	2.94087	0.656	0.083	0	iPPC_1	STIL
KIF24	0	2.65783	0.702	0.13	0	iPPC_1	KIF24
FANCA	0	2.12144	0.744	0.173	0	iPPC_1	FANCA
ARHGAP11A	0	2.72785	0.667	0.097	0	iPPC_1	ARHGAP11A
PRR11	0	2.1808	0.875	0.305	0	iPPC_1	PRR11
GINS2	0	2.3558	0.723	0.154	0	iPPC_1	GINS2
UBE2T	0	2.68382	0.665	0.099	0	iPPC_1	UBE2T
PRIM2	0	1.84422	0.908	0.344	0	iPPC_1	PRIM2
CDKN3	0	2.19195	0.691	0.127	0	iPPC_1	CDKN3
ENSG00000291224	0	1.94611	0.771	0.209	0	iPPC_1	ENSG00000291224
INCENP	0	2.44278	0.703	0.142	0	iPPC_1	INCENP
MAD2L1	0	2.45781	0.667	0.107	0	iPPC_1	MAD2L1
WDHD1	0	2.2525	0.714	0.154	0	iPPC_1	WDHD1
CCNA2	0	2.73505	0.636	0.077	0	iPPC_1	CCNA2
CENPW	0	2.39223	0.681	0.122	0	iPPC_1	CENPW
BUB1	0	2.50173	0.645	0.087	0	iPPC_1	BUB1
POLD3	0	1.97269	0.852	0.295	0	iPPC_1	POLD3
DYNC2I2	0	2.13919	0.824	0.269	0	iPPC_1	DYNC2I2
BARD1	0	1.90488	0.889	0.335	0	iPPC_1	BARD1
MND1	0	1.88963	0.738	0.186	0	iPPC_1	MND1
CDCA8	0	2.571	0.627	0.078	0	iPPC_1	CDCA8
NCAPD2	0	1.99733	0.757	0.208	0	iPPC_1	NCAPD2
DNA2	0	2.438	0.66	0.113	0	iPPC_1	DNA2
GINS1	0	2.17845	0.708	0.161	0	iPPC_1	GINS1
HMMR	0	2.5547	0.632	0.087	0	iPPC_1	HMMR
CENPN	0	2.60815	0.652	0.109	0	iPPC_1	CENPN
CKS2	0	1.89464	0.745	0.206	0	iPPC_1	CKS2
H2AC16	0	3.80506	0.576	0.039	0	iPPC_1	H2AC16
HIRIP3	0	2.04032	0.718	0.181	0	iPPC_1	HIRIP3
TIMELESS	0	2.49967	0.662	0.127	0	iPPC_1	TIMELESS
ZWINT	0	3.09166	0.607	0.076	0	iPPC_1	ZWINT
CCDC150	0	2.33356	0.643	0.117	0	iPPC_1	CCDC150
MCM8	0	2.48387	0.647	0.121	0	iPPC_1	MCM8
XRCC2	0	2.80028	0.606	0.081	0	iPPC_1	XRCC2
WDR62	0	2.85491	0.6	0.077	0	iPPC_1	WDR62
POLE	0	2.4053	0.634	0.112	0	iPPC_1	POLE
H1-2	0	2.90172	0.943	0.422	0	iPPC_1	H1-2
TTK	0	2.69082	0.593	0.073	0	iPPC_1	TTK
H1-4	0	2.25977	0.888	0.369	0	iPPC_1	H1-4
APOLD1	0	2.33099	0.652	0.133	0	iPPC_1	APOLD1
FEN1	0	2.61746	0.624	0.106	0	iPPC_1	FEN1
SPC24	0	2.82515	0.598	0.082	0	iPPC_1	SPC24
FANCB	0	2.22235	0.632	0.118	0	iPPC_1	FANCB
RFC4	0	2.04432	0.67	0.161	0	iPPC_1	RFC4
SHCBP1	0	3.02954	0.585	0.077	0	iPPC_1	SHCBP1
H2AC20	0	2.55277	0.916	0.409	0	iPPC_1	H2AC20
DSN1	0	2.75819	0.59	0.087	0	iPPC_1	DSN1
ZGRF1	0	2.08992	0.632	0.132	0	iPPC_1	ZGRF1
H3C7	0	3.91553	0.54	0.04	0	iPPC_1	H3C7
NOSTRIN	0	2.88137	0.555	0.056	0	iPPC_1	NOSTRIN
H2BC9	0	3.37322	0.552	0.056	0	iPPC_1	H2BC9
H3C8	0	3.96839	0.528	0.034	0	iPPC_1	H3C8
UHRF1	0	2.1172	0.634	0.142	0	iPPC_1	UHRF1
PSMC3IP	0	2.24121	0.596	0.115	0	iPPC_1	PSMC3IP
PARPBP	0	2.09745	0.601	0.121	0	iPPC_1	PARPBP
SYNE2	0	1.96181	0.978	0.501	0	iPPC_1	SYNE2
H4C4	0	3.41057	0.53	0.054	0	iPPC_1	H4C4
H2BC4	0	2.902	0.558	0.084	0	iPPC_1	H2BC4
GINS4	0	2.87703	0.55	0.077	0	iPPC_1	GINS4
ZNF367	0	2.48342	0.554	0.089	0	iPPC_1	ZNF367
PRIM1	0	2.1657	0.564	0.105	0	iPPC_1	PRIM1
IQGAP3	0	2.97008	0.518	0.06	0	iPPC_1	IQGAP3
SKA1	0	3.49828	0.496	0.04	0	iPPC_1	SKA1
DEPDC1	0	2.76173	0.511	0.058	0	iPPC_1	DEPDC1
TMPO	0	1.98558	0.985	0.532	0	iPPC_1	TMPO
POLA2	0	2.49231	0.539	0.087	0	iPPC_1	POLA2
AURKA	0	2.01441	0.543	0.094	0	iPPC_1	AURKA
HAUS8	0	2.21848	0.547	0.104	0	iPPC_1	HAUS8
PIMREG	0	2.31648	0.513	0.075	0	iPPC_1	PIMREG
MASTL	0	2.40461	0.525	0.088	0	iPPC_1	MASTL
H4C8	0	2.81161	0.512	0.08	0	iPPC_1	H4C8
GAS2L3	0	2.06611	0.527	0.098	0	iPPC_1	GAS2L3
MXD3	0	2.56492	0.504	0.075	0	iPPC_1	MXD3
H2AC8	0	2.31744	0.522	0.097	0	iPPC_1	H2AC8
H2BC7	0	3.39906	0.463	0.04	0	iPPC_1	H2BC7
POC1A	0	2.82606	0.487	0.065	0	iPPC_1	POC1A
CDK2	0	2.55644	0.507	0.086	0	iPPC_1	CDK2
CDCA4	0	2.59687	0.492	0.077	0	iPPC_1	CDCA4
NEIL3	0	3.15173	0.457	0.044	0	iPPC_1	NEIL3
MYBL1	0	3.12684	0.482	0.071	0	iPPC_1	MYBL1
H2AC14	0	3.97129	0.446	0.037	0	iPPC_1	H2AC14
H3C12	0	3.17778	0.451	0.043	0	iPPC_1	H3C12
ARHGAP11B	0	2.51228	0.473	0.067	0	iPPC_1	ARHGAP11B
CHEK2	0	2.49826	0.486	0.081	0	iPPC_1	CHEK2
CDC6	0	2.95765	0.462	0.059	0	iPPC_1	CDC6
ESPL1	0	3.29207	0.442	0.04	0	iPPC_1	ESPL1
CCDC15	0	2.52927	0.472	0.073	0	iPPC_1	CCDC15
DSCC1	0	2.67661	0.466	0.068	0	iPPC_1	DSCC1
CDT1	0	2.85943	0.455	0.057	0	iPPC_1	CDT1
ASF1B	0	3.30918	0.437	0.041	0	iPPC_1	ASF1B
CDC45	0	2.81411	0.448	0.055	0	iPPC_1	CDC45
TK1	0	3.34659	0.432	0.041	0	iPPC_1	TK1
H2AC13	0	3.99201	0.406	0.023	0	iPPC_1	H2AC13
FAM111B	0	2.6397	0.442	0.061	0	iPPC_1	FAM111B
SPAG5	0	2.78678	0.434	0.056	0	iPPC_1	SPAG5
H2AC21	0	3.40453	0.407	0.036	0	iPPC_1	H2AC21
MCM2	0	2.632	0.439	0.069	0	iPPC_1	MCM2
PLK4	0	2.80189	0.421	0.052	0	iPPC_1	PLK4
H2AC4	0	3.79054	0.379	0.021	0	iPPC_1	H2AC4
CDCA3	0	2.52271	0.407	0.054	0	iPPC_1	CDCA3
DDIAS	0	3.06389	0.391	0.041	0	iPPC_1	DDIAS
TICRR	0	2.42354	0.41	0.06	0	iPPC_1	TICRR
H3C11	0	3.23189	0.368	0.037	0	iPPC_1	H3C11
H2AC7	0	3.65754	0.332	0.024	0	iPPC_1	H2AC7
PKMYT1	0	2.84812	0.338	0.037	0	iPPC_1	PKMYT1
H3C10	0	3.24791	0.332	0.033	0	iPPC_1	H3C10
E2F8	0	4.07333	0.311	0.019	0	iPPC_1	E2F8
H2BC18	0	2.92183	0.328	0.038	0	iPPC_1	H2BC18
H2BC17	0	3.59764	0.301	0.02	0	iPPC_1	H2BC17
H2AZ1	0	1.79374	0.994	0.718	0	iPPC_1	H2AZ1
H3C3	0	3.72467	0.275	0.017	0	iPPC_1	H3C3
H4C9	0	3.57573	0.275	0.019	0	iPPC_1	H4C9
DEK	0	1.80269	0.995	0.748	0	iPPC_1	DEK
NASP	0	1.5777	0.998	0.783	0	iPPC_1	NASP
H4C3	0	3.31671	0.996	0.802	0	iPPC_1	H4C3
HMGN2	0	1.75075	1	0.812	0	iPPC_1	HMGN2
TUBA1B	0	1.57017	0.995	0.809	0	iPPC_1	TUBA1B
H3C14	0	4.00869	0.169	0.009	0	iPPC_1	H3C14
H2BC10	0	4.58634	0.135	0.005	0	iPPC_1	H2BC10
HMGB1	0	1.29305	0.999	0.951	0	iPPC_1	HMGB1
H2BC13	9.81473e-306	3.34948	0.216	0.017	3.23582e-301	iPPC_1	H2BC13
MCM3	4.40927e-305	2.14023	0.729	0.204	1.45369e-300	iPPC_1	MCM3
FBLN7	5.43209e-305	2.19095	0.609	0.138	1.79091e-300	iPPC_1	FBLN7
PCNA	6.06957e-304	2.31509	0.6	0.137	2.00108e-299	iPPC_1	PCNA
CKAP2	1.64942e-302	1.73775	0.924	0.401	5.43796e-298	iPPC_1	CKAP2
MMS22L	2.62413e-302	1.9106	0.773	0.22	8.65148e-298	iPPC_1	MMS22L
CCDC34	7.50813e-302	1.91849	0.897	0.343	2.47536e-297	iPPC_1	CCDC34
TCF19	3.69908e-301	3.05482	0.272	0.028	1.21955e-296	iPPC_1	TCF19
RAD18	4.50795e-300	1.8186	0.798	0.235	1.48623e-295	iPPC_1	RAD18
CEP135	4.59608e-299	1.9111	0.889	0.351	1.51528e-294	iPPC_1	CEP135
KIF22	2.70757e-297	1.99641	0.718	0.195	8.92659e-293	iPPC_1	KIF22
MYO3A	4.26074e-294	2.9096	0.292	0.033	1.40472e-289	iPPC_1	MYO3A
RECQL4	3.52041e-290	2.7858	0.291	0.033	1.16064e-285	iPPC_1	RECQL4
LINC01224	5.84353e-290	2.15167	0.496	0.093	1.92655e-285	iPPC_1	LINC01224
WDR76	2.25899e-288	2.00665	0.627	0.15	7.44765e-284	iPPC_1	WDR76
GLYATL2	2.20732e-284	1.92676	0.625	0.149	7.27732e-280	iPPC_1	GLYATL2
MGME1	4.06007e-284	1.93299	0.748	0.224	1.33857e-279	iPPC_1	MGME1
ATAD5	1.03037e-283	1.68194	0.843	0.277	3.39702e-279	iPPC_1	ATAD5
NUCKS1	7.1936e-281	1.15034	0.995	0.865	2.37166e-276	iPPC_1	NUCKS1
H2BC3	6.4185e-280	3.49443	0.186	0.014	2.11612e-275	iPPC_1	H2BC3
NEMP1	1.72339e-276	2.08276	0.55	0.121	5.68183e-272	iPPC_1	NEMP1
RBBP8	3.03228e-274	1.94818	0.776	0.252	9.99713e-270	iPPC_1	RBBP8
CCNB2	1.62049e-273	1.68669	0.581	0.129	5.34259e-269	iPPC_1	CCNB2
NEK2	1.95592e-273	2.05814	0.363	0.053	6.44848e-269	iPPC_1	NEK2
H4C1	2.76401e-273	3.40134	0.195	0.016	9.11265e-269	iPPC_1	H4C1
DUT	4.47184e-272	1.89294	0.914	0.436	1.47432e-267	iPPC_1	DUT
MCM7	8.75615e-270	1.81894	0.821	0.279	2.88681e-265	iPPC_1	MCM7
EME1	4.4477e-267	2.78241	0.275	0.032	1.46636e-262	iPPC_1	EME1
H3C1	1.42085e-264	3.34867	0.194	0.016	4.6844e-260	iPPC_1	H3C1
ANP32E	5.97475e-264	1.61311	0.955	0.503	1.96982e-259	iPPC_1	ANP32E
XRCC3	7.58005e-264	2.09535	0.426	0.076	2.49907e-259	iPPC_1	XRCC3
TMEM106C	1.11484e-262	1.8808	0.738	0.226	3.67553e-258	iPPC_1	TMEM106C
HCCS-DT	5.445e-261	1.84491	0.677	0.187	1.79516e-256	iPPC_1	HCCS-DT
NCAPD3	5.53348e-260	1.72977	0.835	0.307	1.82433e-255	iPPC_1	NCAPD3
H4C5	1.04415e-256	1.92671	0.693	0.203	3.44245e-252	iPPC_1	H4C5
H2BC12	2.40724e-256	2.70446	0.304	0.041	7.93642e-252	iPPC_1	H2BC12
CENPQ	5.39842e-256	1.94596	0.666	0.188	1.77981e-251	iPPC_1	CENPQ
TRIP13	1.23995e-255	2.03435	0.451	0.086	4.08798e-251	iPPC_1	TRIP13
E2F2	3.60048e-255	2.90567	0.273	0.034	1.18704e-250	iPPC_1	E2F2
DTYMK	5.99714e-254	1.61989	0.896	0.367	1.9772e-249	iPPC_1	DTYMK
POLA1	6.41549e-250	1.80005	0.868	0.362	2.11512e-245	iPPC_1	POLA1
NDC1	1.12877e-246	1.88857	0.576	0.142	3.72145e-242	iPPC_1	NDC1
SMC1A	1.78153e-245	1.54582	0.949	0.554	5.87352e-241	iPPC_1	SMC1A
LIN9	1.26849e-244	1.83729	0.52	0.116	4.18209e-240	iPPC_1	LIN9
POLE2	3.60841e-244	1.56201	0.643	0.17	1.18966e-239	iPPC_1	POLE2
EZH2	6.07675e-244	1.64896	0.929	0.427	2.00344e-239	iPPC_1	EZH2
RAD54L	8.48404e-244	2.24193	0.38	0.066	2.7971e-239	iPPC_1	RAD54L
LRR1	3.71398e-243	2.09361	0.441	0.087	1.22446e-238	iPPC_1	LRR1
MCM5	6.38341e-243	2.1039	0.504	0.113	2.10455e-238	iPPC_1	MCM5
NUDT1	1.19766e-242	1.62208	0.821	0.291	3.94855e-238	iPPC_1	NUDT1
ITGB3BP	1.64572e-242	1.56165	0.882	0.371	5.42578e-238	iPPC_1	ITGB3BP
E2F1	1.96928e-242	2.62947	0.383	0.068	6.4925e-238	iPPC_1	E2F1
CNTLN	1.10188e-241	1.61954	0.906	0.415	3.63278e-237	iPPC_1	CNTLN
DDX11	3.70973e-241	1.85155	0.559	0.135	1.22306e-236	iPPC_1	DDX11
RANBP1	2.92818e-237	1.48058	0.961	0.567	9.65393e-233	iPPC_1	RANBP1
DNMT1	5.17468e-237	1.50785	0.949	0.528	1.70604e-232	iPPC_1	DNMT1
CCDC18	4.04806e-234	1.68502	0.737	0.239	1.3346e-229	iPPC_1	CCDC18
MIS18A	8.03299e-233	1.78318	0.619	0.169	2.6484e-228	iPPC_1	MIS18A
CENPO	3.05018e-232	1.77379	0.634	0.179	1.00561e-227	iPPC_1	CENPO
PRKDC	1.55537e-230	1.09204	0.986	0.782	5.12789e-226	iPPC_1	PRKDC
CDC7	5.23303e-229	1.74594	0.565	0.143	1.72528e-224	iPPC_1	CDC7
CHTF18	5.40726e-225	1.75688	0.425	0.085	1.78272e-220	iPPC_1	CHTF18
RAD54B	1.77599e-224	2.01537	0.396	0.076	5.85526e-220	iPPC_1	RAD54B
CENPL	2.40176e-224	2.12074	0.412	0.082	7.91836e-220	iPPC_1	CENPL
KPNA2	9.18767e-220	1.40387	0.909	0.417	3.02908e-215	iPPC_1	KPNA2
ANP32B	2.63703e-219	1.32211	0.964	0.609	8.69402e-215	iPPC_1	ANP32B
CDC20	1.69626e-217	1.65436	0.42	0.084	5.5924e-213	iPPC_1	CDC20
TBC1D31	1.90132e-217	1.77168	0.528	0.132	6.26846e-213	iPPC_1	TBC1D31
MCM6	8.65765e-216	2.08223	0.508	0.126	2.85434e-211	iPPC_1	MCM6
OIP5	5.69861e-215	1.86525	0.452	0.099	1.87878e-210	iPPC_1	OIP5
CDK5RAP2	1.00694e-214	1.40995	0.949	0.578	3.31977e-210	iPPC_1	CDK5RAP2
H2AC15	4.67721e-214	2.14317	0.374	0.071	1.54203e-209	iPPC_1	H2AC15
PHGDH	5.47826e-213	1.52081	0.809	0.302	1.80613e-208	iPPC_1	PHGDH
RAD51	5.41422e-210	1.96886	0.371	0.07	1.78502e-205	iPPC_1	RAD51
LMNB2	2.16065e-209	1.65104	0.675	0.218	7.12346e-205	iPPC_1	LMNB2
TMEM97	3.20662e-208	1.60036	0.77	0.285	1.05719e-203	iPPC_1	TMEM97
CHRNA5	4.36121e-207	1.95377	0.399	0.081	1.43785e-202	iPPC_1	CHRNA5
HROB	5.39701e-207	2.90187	0.214	0.025	1.77934e-202	iPPC_1	HROB
PLK1	1.03694e-206	1.81408	0.376	0.072	3.41869e-202	iPPC_1	PLK1
SPDL1	2.72718e-206	1.59892	0.74	0.265	8.99123e-202	iPPC_1	SPDL1
CENPJ	3.73387e-205	1.47392	0.696	0.222	1.23102e-200	iPPC_1	CENPJ
H4C2	1.07513e-204	3.41411	0.138	0.01	3.5446e-200	iPPC_1	H4C2
RTTN	6.25453e-204	1.43548	0.722	0.244	2.06206e-199	iPPC_1	RTTN
CBX5	7.09074e-201	0.922068	0.993	0.837	2.33775e-196	iPPC_1	CBX5
ZNF724	2.40103e-199	1.80314	0.487	0.12	7.91595e-195	iPPC_1	ZNF724
KIF20A	9.84841e-198	2.39629	0.27	0.041	3.24692e-193	iPPC_1	KIF20A
CCNF	1.30937e-197	1.88482	0.429	0.096	4.31687e-193	iPPC_1	CCNF
H2AZ2	1.45582e-197	1.1821	0.974	0.666	4.79968e-193	iPPC_1	H2AZ2
NSD2	1.86638e-197	1.13675	0.976	0.688	6.15327e-193	iPPC_1	NSD2
RFWD3	9.66258e-197	1.5673	0.599	0.176	3.18566e-192	iPPC_1	RFWD3
RFC2	1.68996e-196	1.64769	0.619	0.191	5.57163e-192	iPPC_1	RFC2
CEP78	2.18275e-196	1.44939	0.809	0.326	7.1963e-192	iPPC_1	CEP78
OMD	1.31657e-195	1.45854	0.466	0.111	4.34059e-191	iPPC_1	OMD
TUBB4B	1.51554e-195	1.2979	0.939	0.573	4.9966e-191	iPPC_1	TUBB4B
SLF1	2.75489e-195	1.50356	0.74	0.272	9.0826e-191	iPPC_1	SLF1
HNRNPD	8.38588e-195	1.04656	0.994	0.805	2.76474e-190	iPPC_1	HNRNPD
MRE11	1.354e-194	1.63117	0.661	0.219	4.46401e-190	iPPC_1	MRE11
BTG3	3.94016e-194	1.37916	0.923	0.487	1.29903e-189	iPPC_1	BTG3
ENSG00000282381	1.11047e-192	2.1808	0.296	0.05	3.66109e-188	iPPC_1	ENSG00000282381
CCNE2	1.90132e-192	2.01672	0.385	0.081	6.26847e-188	iPPC_1	CCNE2
RMI1	4.41259e-192	1.61665	0.575	0.164	1.45479e-187	iPPC_1	RMI1
TRAIP	1.12061e-191	2.52905	0.24	0.034	3.69453e-187	iPPC_1	TRAIP
EMP2	2.7557e-191	1.93052	0.503	0.135	9.08527e-187	iPPC_1	EMP2
HAUS6	3.00196e-191	1.45714	0.749	0.273	9.89715e-187	iPPC_1	HAUS6
PHF19	2.42589e-190	1.71222	0.548	0.154	7.99791e-186	iPPC_1	PHF19
ENSG00000197332	1.0324e-189	1.77609	0.35	0.068	3.40372e-185	iPPC_1	ENSG00000197332
CSE1L	4.57128e-189	1.31444	0.872	0.403	1.50711e-184	iPPC_1	CSE1L
GEN1	5.44936e-189	1.50068	0.641	0.205	1.7966e-184	iPPC_1	GEN1
ASPN	9.00683e-189	1.44317	0.404	0.087	2.96946e-184	iPPC_1	ASPN
TTF2	3.20534e-188	1.65441	0.599	0.184	1.05677e-183	iPPC_1	TTF2
MTBP	3.83873e-187	1.52166	0.617	0.192	1.26559e-182	iPPC_1	MTBP
FAM83D	4.3268e-186	2.06971	0.289	0.049	1.4265e-181	iPPC_1	FAM83D
CENPA	3.13875e-185	1.70997	0.558	0.165	1.03481e-180	iPPC_1	CENPA
WEE1	6.9088e-185	1.42444	0.723	0.256	2.27776e-180	iPPC_1	WEE1
NRM	4.17404e-184	1.99061	0.42	0.099	1.37614e-179	iPPC_1	NRM
HELLPAR	2.60247e-183	1.90611	0.345	0.069	8.58008e-179	iPPC_1	HELLPAR
SUPT16H	5.81176e-183	1.05026	0.981	0.737	1.91608e-178	iPPC_1	SUPT16H
NRGN	6.02426e-183	1.67447	0.431	0.102	1.98614e-178	iPPC_1	NRGN
SNRPB	9.09247e-183	1.36375	0.909	0.484	2.9977e-178	iPPC_1	SNRPB
RPA1	1.06287e-180	1.57097	0.611	0.197	3.50417e-176	iPPC_1	RPA1
ENSG00000284634	1.31255e-178	1.7215	0.366	0.077	4.32735e-174	iPPC_1	ENSG00000284634
C18orf54	1.44152e-178	1.98354	0.337	0.067	4.75255e-174	iPPC_1	C18orf54
TUBB6	2.65044e-178	1.39439	0.804	0.337	8.73824e-174	iPPC_1	TUBB6
CCDC14	6.85876e-177	1.20366	0.935	0.516	2.26127e-172	iPPC_1	CCDC14
ENSG00000237356	7.48592e-177	1.95638	0.414	0.099	2.46803e-172	iPPC_1	ENSG00000237356
SIVA1	7.63069e-177	1.35042	0.84	0.372	2.51576e-172	iPPC_1	SIVA1
ALYREF	1.09795e-176	1.66372	0.542	0.159	3.61985e-172	iPPC_1	ALYREF
SSRP1	1.89336e-176	1.27277	0.917	0.502	6.24221e-172	iPPC_1	SSRP1
RAD51B	1.77563e-175	1.29228	0.918	0.525	5.85406e-171	iPPC_1	RAD51B
TYMSOS	1.22889e-174	1.74423	0.463	0.121	4.05153e-170	iPPC_1	TYMSOS
DBF4B	1.2226e-173	1.59616	0.527	0.153	4.0308e-169	iPPC_1	DBF4B
DIAPH3-AS1	1.38513e-173	2.71652	0.139	0.013	4.56662e-169	iPPC_1	DIAPH3-AS1
DIAPH3-AS2	2.20918e-173	3.01692	0.147	0.014	7.28346e-169	iPPC_1	DIAPH3-AS2
SAE1	1.07993e-172	1.30211	0.861	0.423	3.56041e-168	iPPC_1	SAE1
CHAF1B	4.26718e-172	2.10092	0.309	0.059	1.40684e-167	iPPC_1	CHAF1B
CTSV	1.03465e-171	1.91999	0.366	0.081	3.41113e-167	iPPC_1	CTSV
PXMP2	1.24039e-171	1.3306	0.82	0.351	4.08943e-167	iPPC_1	PXMP2
UBR7	9.35853e-170	1.50554	0.586	0.187	3.08542e-165	iPPC_1	UBR7
ENSG00000224905	2.1859e-168	1.17665	0.918	0.461	7.2067e-164	iPPC_1	ENSG00000224905
GGH	2.61575e-168	1.6931	0.493	0.139	8.62387e-164	iPPC_1	GGH
ORC1	6.7356e-168	2.02852	0.28	0.05	2.22066e-163	iPPC_1	ORC1
GJC1	4.86926e-167	1.45127	0.712	0.274	1.60535e-162	iPPC_1	GJC1
REXO5	5.12951e-167	1.94368	0.311	0.061	1.69115e-162	iPPC_1	REXO5
RPA3	7.40392e-167	1.16816	0.815	0.341	2.441e-162	iPPC_1	RPA3
RFC5	7.49065e-167	1.69196	0.43	0.109	2.46959e-162	iPPC_1	RFC5
SMC3	8.96188e-167	1.08826	0.973	0.661	2.95464e-162	iPPC_1	SMC3
FANCG	1.75768e-165	2.05224	0.284	0.052	5.79489e-161	iPPC_1	FANCG
PSIP1	2.96403e-165	0.958541	0.985	0.779	9.77212e-161	iPPC_1	PSIP1
KPNB1	4.69046e-165	1.0196	0.969	0.71	1.5464e-160	iPPC_1	KPNB1
ENSG00000285730	1.1103e-164	3.01372	0.138	0.013	3.66056e-160	iPPC_1	ENSG00000285730
YEATS4	1.48318e-164	1.39423	0.694	0.262	4.88989e-160	iPPC_1	YEATS4
GGCT	4.03823e-164	1.35039	0.882	0.444	1.33136e-159	iPPC_1	GGCT
NCAPH2	1.70117e-163	1.60912	0.452	0.12	5.60858e-159	iPPC_1	NCAPH2
MAP3K20	7.74222e-163	1.33531	0.701	0.266	2.55253e-158	iPPC_1	MAP3K20
SPATA5	7.80719e-163	1.27621	0.862	0.424	2.57395e-158	iPPC_1	SPATA5
IMPA2	8.65778e-163	2.55368	0.245	0.041	2.85438e-158	iPPC_1	IMPA2
HMGN1	9.72561e-163	0.818809	0.994	0.859	3.20644e-158	iPPC_1	HMGN1
ENSG00000249084	1.09666e-160	2.97168	0.145	0.015	3.61558e-156	iPPC_1	ENSG00000249084
TMEM107	2.30417e-160	1.42578	0.657	0.242	7.59663e-156	iPPC_1	TMEM107
TUBB	2.38748e-160	0.846058	0.99	0.845	7.87127e-156	iPPC_1	TUBB
IGFLR1	6.08931e-160	2.08643	0.303	0.061	2.00758e-155	iPPC_1	IGFLR1
TJP2	3.60906e-159	1.532	0.559	0.179	1.18987e-154	iPPC_1	TJP2
HAT1	1.39362e-158	1.33668	0.699	0.27	4.59462e-154	iPPC_1	HAT1
CEP192	1.2238e-157	1.28243	0.81	0.377	4.03475e-153	iPPC_1	CEP192
RNASEH2B	3.19949e-157	1.37913	0.743	0.306	1.05484e-152	iPPC_1	RNASEH2B
FBLN1	5.18164e-157	1.49887	0.658	0.246	1.70834e-152	iPPC_1	FBLN1
ARHGEF39	7.31786e-157	2.45249	0.205	0.03	2.41263e-152	iPPC_1	ARHGEF39
OVOL2	4.50187e-156	1.41184	0.409	0.103	1.48422e-151	iPPC_1	OVOL2
CSRP3-AS1	4.88325e-156	2.53466	0.14	0.014	1.60996e-151	iPPC_1	CSRP3-AS1
PARP1	2.78168e-155	0.987389	0.971	0.694	9.17093e-151	iPPC_1	PARP1
SNHG31	3.83398e-155	2.06902	0.361	0.086	1.26402e-150	iPPC_1	SNHG31
LSM4	6.63292e-155	1.16981	0.887	0.461	2.18681e-150	iPPC_1	LSM4
TRIM59	1.62039e-154	1.44905	0.52	0.158	5.34225e-150	iPPC_1	TRIM59
ECM2	9.02561e-154	1.29125	0.405	0.101	2.97565e-149	iPPC_1	ECM2
ATP2A1-AS1	9.33842e-154	1.61974	0.482	0.141	3.07878e-149	iPPC_1	ATP2A1-AS1
FKBP5	1.45399e-152	1.78323	0.4	0.102	4.79364e-148	iPPC_1	FKBP5
TEDC1	2.93864e-151	1.89368	0.319	0.069	9.6884e-147	iPPC_1	TEDC1
ENSG00000276672	9.5616e-151	2.43602	0.178	0.024	3.15236e-146	iPPC_1	ENSG00000276672
PASK	1.49783e-150	1.83682	0.291	0.058	4.9382e-146	iPPC_1	PASK
UBL7-DT	2.76203e-150	1.43551	0.414	0.108	9.10615e-146	iPPC_1	UBL7-DT
TOPBP1	2.87385e-150	1.22535	0.755	0.316	9.47481e-146	iPPC_1	TOPBP1
PIEZO2	3.33031e-150	1.4674	0.465	0.135	1.09797e-145	iPPC_1	PIEZO2
CEP112	5.78149e-150	1.1237	0.942	0.589	1.9061e-145	iPPC_1	CEP112
ZNF519	1.1796e-149	1.23336	0.609	0.207	3.88903e-145	iPPC_1	ZNF519
WDR90	1.3746e-148	1.63954	0.34	0.078	4.53192e-144	iPPC_1	WDR90
DNAJC9	5.80256e-148	1.05471	0.865	0.424	1.91305e-143	iPPC_1	DNAJC9
NUDT15	1.42539e-146	1.48562	0.491	0.148	4.69937e-142	iPPC_1	NUDT15
SASS6	2.10956e-146	1.42061	0.493	0.147	6.95501e-142	iPPC_1	SASS6
ENSG00000287016	2.50516e-146	2.32554	0.173	0.023	8.25927e-142	iPPC_1	ENSG00000287016
PA2G4	3.57555e-146	0.906416	0.98	0.769	1.17882e-141	iPPC_1	PA2G4
POLE3	8.16179e-146	1.17645	0.857	0.44	2.69086e-141	iPPC_1	POLE3
NUP107	1.11119e-145	1.17181	0.764	0.332	3.6635e-141	iPPC_1	NUP107
RECQL	5.41477e-144	1.25625	0.696	0.275	1.7852e-139	iPPC_1	RECQL
CSRP2	5.90429e-144	0.95701	0.939	0.526	1.94658e-139	iPPC_1	CSRP2
ZNF695	7.53932e-144	1.79941	0.302	0.065	2.48564e-139	iPPC_1	ZNF695
SKP2	3.23531e-142	1.51332	0.44	0.125	1.06665e-137	iPPC_1	SKP2
RAD21	1.56085e-141	0.999787	0.957	0.658	5.14597e-137	iPPC_1	RAD21
DLEU2	4.97281e-141	1.02013	0.935	0.573	1.63949e-136	iPPC_1	DLEU2
KNSTRN	1.63009e-140	1.34731	0.508	0.159	5.37426e-136	iPPC_1	KNSTRN
SEPTIN10	2.38248e-140	1.05761	0.912	0.523	7.85478e-136	iPPC_1	SEPTIN10
CDC25A	9.74351e-140	1.9755	0.266	0.053	3.21234e-135	iPPC_1	CDC25A
RDM1	1.29402e-139	2.80507	0.134	0.015	4.26624e-135	iPPC_1	RDM1
PRC1-AS1	1.7253e-139	1.44376	0.352	0.085	5.68816e-135	iPPC_1	PRC1-AS1
PAICS	1.06211e-138	1.12979	0.842	0.435	3.50168e-134	iPPC_1	PAICS
CTNNAL1	2.22364e-138	1.28738	0.714	0.31	7.33113e-134	iPPC_1	CTNNAL1
RMI2	3.42764e-138	1.72483	0.303	0.067	1.13006e-133	iPPC_1	RMI2
ENSG00000287022	8.89161e-138	1.80847	0.2	0.032	2.93148e-133	iPPC_1	ENSG00000287022
PKN3	1.36049e-137	2.27075	0.22	0.038	4.4854e-133	iPPC_1	PKN3
CDKN2C	1.71102e-137	2.24382	0.21	0.035	5.64107e-133	iPPC_1	CDKN2C
HSPD1	1.997e-137	0.807692	0.99	0.821	6.5839e-133	iPPC_1	HSPD1
TFDP1	2.1278e-137	1.2698	0.642	0.246	7.01514e-133	iPPC_1	TFDP1
HMGXB4	2.64416e-137	1.11606	0.841	0.427	8.71752e-133	iPPC_1	HMGXB4
H2BC14	1.75774e-136	3.63544	0.082	0.005	5.79508e-132	iPPC_1	H2BC14
C1orf112	2.58154e-136	1.48461	0.388	0.103	8.51108e-132	iPPC_1	C1orf112
CENPX	3.31661e-136	1.22466	0.825	0.421	1.09345e-131	iPPC_1	CENPX
RNF168	6.43939e-136	1.13911	0.771	0.341	2.123e-131	iPPC_1	RNF168
XRCC5	6.49616e-136	0.670847	0.993	0.888	2.14172e-131	iPPC_1	XRCC5
POLD1	3.19237e-135	1.88154	0.302	0.068	1.05249e-130	iPPC_1	POLD1
SNRPG	8.12164e-135	0.993033	0.961	0.631	2.67763e-130	iPPC_1	SNRPG
TMPO-AS1	2.05062e-134	2.58211	0.178	0.026	6.7607e-130	iPPC_1	TMPO-AS1
EXOSC9	8.58707e-134	1.42	0.57	0.206	2.83107e-129	iPPC_1	EXOSC9
CDCA7L	2.70505e-133	1.41008	0.573	0.207	8.91826e-129	iPPC_1	CDCA7L
COMMD4	3.40451e-133	1.25032	0.665	0.267	1.12243e-128	iPPC_1	COMMD4
NAP1L1	4.00619e-133	0.761538	0.993	0.857	1.3208e-128	iPPC_1	NAP1L1
HAUS1	5.4061e-133	1.20754	0.718	0.304	1.78234e-128	iPPC_1	HAUS1
CMC2	1.23332e-132	1.12267	0.802	0.386	4.06612e-128	iPPC_1	CMC2
ACYP1	4.09466e-132	1.20287	0.544	0.184	1.34997e-127	iPPC_1	ACYP1
NT5DC2	1.18312e-131	1.0429	0.914	0.52	3.90061e-127	iPPC_1	NT5DC2
ARHGAP19	1.47635e-131	1.38987	0.558	0.2	4.86737e-127	iPPC_1	ARHGAP19
PDE1A	4.81042e-131	1.15121	0.728	0.321	1.58595e-126	iPPC_1	PDE1A
RPA2	5.27393e-131	1.29326	0.626	0.245	1.73876e-126	iPPC_1	RPA2
H2BC8	3.05365e-130	3.04546	0.117	0.012	1.00676e-125	iPPC_1	H2BC8
C5orf34	4.42938e-130	1.78232	0.283	0.062	1.46032e-125	iPPC_1	C5orf34
CEP85	8.61864e-130	1.37692	0.465	0.145	2.84148e-125	iPPC_1	CEP85
PKM	2.31444e-129	0.866998	0.969	0.687	7.63049e-125	iPPC_1	PKM
DDX39A	4.70273e-129	1.28559	0.561	0.201	1.55044e-124	iPPC_1	DDX39A
TUBGCP3	4.81016e-129	1.1808	0.719	0.319	1.58586e-124	iPPC_1	TUBGCP3
GLI2	6.93036e-129	1.4351	0.615	0.245	2.28487e-124	iPPC_1	GLI2
SAC3D1	7.48858e-129	1.31105	0.583	0.214	2.46891e-124	iPPC_1	SAC3D1
ARL6IP6	6.32137e-128	1.23518	0.643	0.253	2.08409e-123	iPPC_1	ARL6IP6
RFC1	7.02148e-128	1.03009	0.919	0.579	2.31491e-123	iPPC_1	RFC1
ENSG00000255094	8.46778e-128	2.62667	0.145	0.019	2.79174e-123	iPPC_1	ENSG00000255094
H2BC11	8.9075e-128	2.45257	0.17	0.025	2.93671e-123	iPPC_1	H2BC11
ENSG00000229983	2.11423e-127	2.96131	0.106	0.01	6.97041e-123	iPPC_1	ENSG00000229983
UBE2S	4.47921e-127	1.02938	0.862	0.461	1.47675e-122	iPPC_1	UBE2S
PABIR2	8.01433e-127	1.95769	0.245	0.049	2.64224e-122	iPPC_1	PABIR2
CEP295	1.75624e-126	1.13292	0.687	0.291	5.79016e-122	iPPC_1	CEP295
LINC01515	1.9004e-126	1.38067	0.569	0.215	6.26541e-122	iPPC_1	LINC01515
TROAP	3.83041e-126	1.84476	0.25	0.051	1.26285e-121	iPPC_1	TROAP
CCNE1	4.42062e-126	2.29285	0.188	0.03	1.45743e-121	iPPC_1	CCNE1
SCARA3	9.59203e-125	1.43223	0.488	0.163	3.1624e-120	iPPC_1	SCARA3
PCNT	1.02157e-124	1.14411	0.698	0.297	3.36802e-120	iPPC_1	PCNT
SCML1	1.27641e-124	1.33885	0.466	0.15	4.20821e-120	iPPC_1	SCML1
KMT5A	7.39844e-124	1.11499	0.702	0.301	2.43919e-119	iPPC_1	KMT5A
CASP8AP2	7.45167e-124	1.218	0.719	0.329	2.45674e-119	iPPC_1	CASP8AP2
ENSG00000291234	8.01809e-123	1.73691	0.325	0.083	2.64348e-118	iPPC_1	ENSG00000291234
HNRNPAB	1.277e-122	0.892744	0.981	0.763	4.21014e-118	iPPC_1	HNRNPAB
RFLNB	7.54403e-122	1.69172	0.33	0.085	2.48719e-117	iPPC_1	RFLNB
ZWILCH	8.74248e-122	1.22306	0.553	0.201	2.88231e-117	iPPC_1	ZWILCH
NUP85	2.60588e-121	1.1731	0.641	0.257	8.59132e-117	iPPC_1	NUP85
CKAP5	4.8982e-121	0.937705	0.93	0.617	1.61489e-116	iPPC_1	CKAP5
ABHD3	1.25379e-120	1.90337	0.301	0.074	4.13362e-116	iPPC_1	ABHD3
STAG1	2.85449e-120	0.760021	0.984	0.847	9.41096e-116	iPPC_1	STAG1
ERI2	3.88418e-120	1.1817	0.512	0.179	1.28057e-115	iPPC_1	ERI2
ENO1	1.02461e-119	0.817678	0.976	0.734	3.37803e-115	iPPC_1	ENO1
PIF1	4.67003e-119	1.82412	0.242	0.05	1.53966e-114	iPPC_1	PIF1
PTBP1	6.31357e-119	1.08862	0.717	0.319	2.08152e-114	iPPC_1	PTBP1
NSMCE4A	1.61931e-118	1.20262	0.518	0.181	5.3387e-114	iPPC_1	NSMCE4A
GMPS	3.47205e-118	1.07475	0.785	0.391	1.1447e-113	iPPC_1	GMPS
HADH	3.89097e-118	1.25935	0.569	0.217	1.28281e-113	iPPC_1	HADH
TMEM237	3.99483e-118	1.20615	0.59	0.228	1.31706e-113	iPPC_1	TMEM237
SRSF2	4.67786e-118	1.10402	0.809	0.427	1.54224e-113	iPPC_1	SRSF2
MDK	7.0332e-118	1.20953	0.868	0.489	2.31878e-113	iPPC_1	MDK
METRN	1.10099e-117	0.902567	0.969	0.682	3.62984e-113	iPPC_1	METRN
PSMC3	1.12022e-117	0.91213	0.952	0.633	3.69326e-113	iPPC_1	PSMC3
HAUS5	1.62536e-117	1.45149	0.347	0.094	5.35864e-113	iPPC_1	HAUS5
BCL2L12	2.06995e-117	1.79697	0.324	0.086	6.82443e-113	iPPC_1	BCL2L12
TUBG1	2.30848e-117	1.28246	0.519	0.186	7.61083e-113	iPPC_1	TUBG1
RARB	4.1275e-117	1.02819	0.615	0.244	1.3608e-112	iPPC_1	RARB
BUB3	2.40961e-116	0.957641	0.788	0.374	7.94424e-112	iPPC_1	BUB3
PRPS2	1.8135e-115	1.95761	0.231	0.048	5.97892e-111	iPPC_1	PRPS2
MCUB	2.24631e-115	1.42145	0.448	0.149	7.40584e-111	iPPC_1	MCUB
RBBP7	2.48779e-115	0.990504	0.882	0.5	8.20201e-111	iPPC_1	RBBP7
NUP62CL	3.37106e-115	2.48565	0.137	0.018	1.1114e-110	iPPC_1	NUP62CL
POGLUT3	3.84577e-115	1.894	0.256	0.057	1.26791e-110	iPPC_1	POGLUT3
HSP90AA1	1.17403e-114	0.561207	0.998	0.934	3.87066e-110	iPPC_1	HSP90AA1
NUP155	1.52275e-114	1.16072	0.558	0.211	5.02036e-110	iPPC_1	NUP155
PARP2	2.71729e-114	1.03141	0.627	0.254	8.95862e-110	iPPC_1	PARP2
H4C13	6.35264e-114	3.64708	0.067	0.004	2.0944e-109	iPPC_1	H4C13
RHNO1	6.85124e-114	1.39836	0.43	0.138	2.25878e-109	iPPC_1	RHNO1
CCDC138	1.05919e-113	0.936218	0.855	0.447	3.49203e-109	iPPC_1	CCDC138
OGN	1.50393e-113	1.14493	0.284	0.068	4.95832e-109	iPPC_1	OGN
LYPD6	2.22981e-113	1.12909	0.589	0.227	7.35147e-109	iPPC_1	LYPD6
NET1	4.00871e-113	1.29234	0.406	0.124	1.32163e-108	iPPC_1	NET1
DONSON	6.99029e-113	1.30276	0.44	0.143	2.30463e-108	iPPC_1	DONSON
CTPS1	1.00122e-112	1.11432	0.599	0.234	3.30093e-108	iPPC_1	CTPS1
HES4	1.23267e-112	1.20007	0.799	0.431	4.06398e-108	iPPC_1	HES4
NES	2.74482e-112	0.857954	0.971	0.68	9.04939e-108	iPPC_1	NES
HNRNPA3	4.81735e-112	0.737009	0.979	0.824	1.58823e-107	iPPC_1	HNRNPA3
RAN	7.13897e-112	0.805742	0.963	0.713	2.35365e-107	iPPC_1	RAN
RIBC2	9.71664e-112	1.9041	0.257	0.059	3.20348e-107	iPPC_1	RIBC2
POLH	1.36898e-111	1.16271	0.573	0.226	4.5134e-107	iPPC_1	POLH
HAUS4	1.7509e-111	1.46351	0.355	0.102	5.77254e-107	iPPC_1	HAUS4
ENSG00000289194	1.93391e-111	2.45903	0.157	0.024	6.3759e-107	iPPC_1	ENSG00000289194
CLN6	7.70702e-111	1.61108	0.283	0.069	2.54093e-106	iPPC_1	CLN6
FANCM	3.21303e-110	1.26887	0.439	0.144	1.0593e-105	iPPC_1	FANCM
LSM3	4.45215e-110	0.923926	0.888	0.523	1.46783e-105	iPPC_1	LSM3
NUP43	5.71674e-110	1.20017	0.519	0.191	1.88475e-105	iPPC_1	NUP43
TEX15	5.84882e-110	1.96628	0.2	0.038	1.9283e-105	iPPC_1	TEX15
SRSF3	7.4724e-110	0.741602	0.981	0.797	2.46358e-105	iPPC_1	SRSF3
SUZ12	1.14569e-109	0.972478	0.846	0.457	3.77723e-105	iPPC_1	SUZ12
FAM161A	1.32591e-109	1.05892	0.687	0.305	4.37138e-105	iPPC_1	FAM161A
CTDSPL2	1.69296e-109	0.906949	0.873	0.506	5.5815e-105	iPPC_1	CTDSPL2
FOXRED2	3.94108e-109	1.26951	0.475	0.166	1.29933e-104	iPPC_1	FOXRED2
FANCD2OS	8.86495e-109	2.27707	0.116	0.014	2.92268e-104	iPPC_1	FANCD2OS
IFT25	9.83792e-109	1.21178	0.605	0.253	3.24346e-104	iPPC_1	IFT25
GSTCD	1.79234e-108	0.970303	0.791	0.413	5.90917e-104	iPPC_1	GSTCD
ZRANB3	3.19485e-108	0.974705	0.861	0.482	1.05331e-103	iPPC_1	ZRANB3
NUP205	3.76476e-108	1.05368	0.584	0.231	1.2412e-103	iPPC_1	NUP205
PLCE1	3.77932e-108	1.01894	0.815	0.44	1.246e-103	iPPC_1	PLCE1
FBL	6.3636e-108	1.03582	0.8	0.417	2.09802e-103	iPPC_1	FBL
H1-10	7.71826e-108	0.930704	0.923	0.59	2.54463e-103	iPPC_1	H1-10
GPAT4-AS1	3.04416e-107	1.26546	0.352	0.101	1.00363e-102	iPPC_1	GPAT4-AS1
COL9A1	4.06264e-107	1.28157	0.339	0.095	1.33941e-102	iPPC_1	COL9A1
TEDC2	4.50651e-107	2.03298	0.179	0.032	1.48575e-102	iPPC_1	TEDC2
CDK4	5.31227e-107	0.967413	0.799	0.408	1.7514e-102	iPPC_1	CDK4
PKP4	1.03039e-106	0.470954	0.843	0.434	3.3971e-102	iPPC_1	PKP4
NOTCH3	1.08314e-106	1.07191	0.64	0.274	3.57101e-102	iPPC_1	NOTCH3
SLC20A1	2.0317e-106	1.29929	0.492	0.181	6.6983e-102	iPPC_1	SLC20A1
SNRPA	2.1873e-106	1.03861	0.702	0.327	7.21131e-102	iPPC_1	SNRPA
FUS	3.39181e-106	0.713365	0.98	0.789	1.11825e-101	iPPC_1	FUS
BICC1	7.28348e-106	1.03887	0.635	0.27	2.40129e-101	iPPC_1	BICC1
LRP2	7.31156e-106	1.0396	0.73	0.354	2.41055e-101	iPPC_1	LRP2
ELOVL2	7.7628e-106	1.25471	0.421	0.138	2.55932e-101	iPPC_1	ELOVL2
TDP1	8.57617e-106	1.14361	0.512	0.19	2.82748e-101	iPPC_1	TDP1
C9orf40	1.24539e-105	1.62265	0.246	0.056	4.10591e-101	iPPC_1	C9orf40
TBC1D1	1.75601e-105	0.984179	0.701	0.322	5.78938e-101	iPPC_1	TBC1D1
CCP110	2.00479e-105	0.970871	0.699	0.321	6.6096e-101	iPPC_1	CCP110
TPI1	3.33569e-105	0.778251	0.957	0.699	1.09974e-100	iPPC_1	TPI1
SNRPD1	3.87741e-105	0.842763	0.948	0.657	1.27834e-100	iPPC_1	SNRPD1
BSG-AS1	7.93985e-105	1.87749	0.236	0.053	2.61769e-100	iPPC_1	BSG-AS1
LIN54	1.72476e-104	1.00564	0.573	0.225	5.68637e-100	iPPC_1	LIN54
CENPS	4.20599e-104	1.21607	0.473	0.167	1.38667e-99	iPPC_1	CENPS
LAMA1	2.08001e-103	1.47137	0.395	0.129	6.85758e-99	iPPC_1	LAMA1
TOMM5	2.13153e-103	0.936308	0.842	0.469	7.02743e-99	iPPC_1	TOMM5
RARRES2	6.49247e-103	2.39257	0.16	0.027	2.1405e-98	iPPC_1	RARRES2
HNRNPUL1	1.54748e-102	0.861796	0.896	0.548	5.1019e-98	iPPC_1	HNRNPUL1
RPL41	1.64974e-102	0.490592	1	0.989	5.43901e-98	iPPC_1	RPL41
ZNF730	3.28418e-102	1.41948	0.468	0.172	1.08276e-97	iPPC_1	ZNF730
LRRC45	1.79607e-101	1.63066	0.272	0.069	5.92147e-97	iPPC_1	LRRC45
GNG5	2.08723e-101	0.868082	0.935	0.585	6.88139e-97	iPPC_1	GNG5
MPHOSPH9	9.03494e-101	0.949709	0.784	0.405	2.97873e-96	iPPC_1	MPHOSPH9
MAGOHB	9.16023e-101	1.08714	0.542	0.211	3.02004e-96	iPPC_1	MAGOHB
SHMT1	1.06839e-100	1.42603	0.342	0.102	3.52237e-96	iPPC_1	SHMT1
ODF2	1.16251e-100	0.941102	0.67	0.296	3.83268e-96	iPPC_1	ODF2
TNFAIP8	1.66483e-100	1.97099	0.222	0.049	5.48877e-96	iPPC_1	TNFAIP8
RIF1	1.94893e-100	0.882929	0.893	0.561	6.42543e-96	iPPC_1	RIF1
PPIF	2.79405e-100	1.45732	0.358	0.11	9.21171e-96	iPPC_1	PPIF
CAV3	2.85706e-100	0.918846	0.37	0.113	9.41946e-96	iPPC_1	CAV3
EFCAB11	3.02869e-100	1.08557	0.552	0.22	9.98529e-96	iPPC_1	EFCAB11
ESR2	3.1079e-100	0.965753	0.457	0.158	1.02464e-95	iPPC_1	ESR2
H2AC6	4.4568e-100	1.07545	0.598	0.252	1.46936e-95	iPPC_1	H2AC6
RAD51C	6.53981e-100	1.08153	0.578	0.238	2.15611e-95	iPPC_1	RAD51C
FANCL	7.11556e-100	1.04864	0.584	0.242	2.34593e-95	iPPC_1	FANCL
MDC1	7.39601e-100	1.09501	0.552	0.221	2.43839e-95	iPPC_1	MDC1
ENOSF1	1.03679e-99	0.964174	0.701	0.325	3.41818e-95	iPPC_1	ENOSF1
RCC1	1.84817e-99	1.20361	0.39	0.125	6.09324e-95	iPPC_1	RCC1
SMCHD1	1.91071e-99	0.816002	0.934	0.652	6.29941e-95	iPPC_1	SMCHD1
HNRNPR	2.92358e-99	0.645318	0.983	0.809	9.63875e-95	iPPC_1	HNRNPR
JPT2	5.12788e-99	0.97827	0.688	0.316	1.69061e-94	iPPC_1	JPT2
NEDD1	9.5803e-99	1.054	0.624	0.269	3.15853e-94	iPPC_1	NEDD1
NCL	1.1471e-98	0.636531	0.993	0.889	3.78188e-94	iPPC_1	NCL
PTGES3	1.20273e-98	0.688644	0.974	0.762	3.96529e-94	iPPC_1	PTGES3
CDCA7	1.61324e-98	1.79247	0.236	0.056	5.3187e-94	iPPC_1	CDCA7
SLC25A40	1.96927e-98	1.24674	0.332	0.097	6.49249e-94	iPPC_1	SLC25A40
EIF4A3	6.11767e-98	1.04912	0.65	0.294	2.01693e-93	iPPC_1	EIF4A3
FBF1	6.59428e-98	1.21336	0.426	0.148	2.17407e-93	iPPC_1	FBF1
IPO5	8.86473e-98	0.965649	0.811	0.444	2.92261e-93	iPPC_1	IPO5
WWOX	1.04402e-97	0.781131	0.976	0.771	3.44203e-93	iPPC_1	WWOX
ICMT	1.76584e-97	1.27991	0.415	0.142	5.8218e-93	iPPC_1	ICMT
ACAA2	2.42116e-97	0.938997	0.778	0.393	7.98233e-93	iPPC_1	ACAA2
ENSG00000285948	3.20034e-97	2.26242	0.13	0.019	1.05512e-92	iPPC_1	ENSG00000285948
HASPIN	3.2022e-97	3.21735	0.082	0.008	1.05573e-92	iPPC_1	HASPIN
SLC25A21	3.93288e-97	1.03358	0.632	0.282	1.29663e-92	iPPC_1	SLC25A21
ADD3	5.05119e-97	0.875797	0.814	0.43	1.66533e-92	iPPC_1	ADD3
XNDC1N	1.49247e-96	1.11624	0.559	0.232	4.92052e-92	iPPC_1	XNDC1N
HMGB3	1.50131e-96	0.845448	0.907	0.54	4.94968e-92	iPPC_1	HMGB3
IQGAP2	1.5468e-96	0.97636	0.699	0.329	5.09963e-92	iPPC_1	IQGAP2
DCP2	2.38272e-96	0.950324	0.729	0.359	7.85558e-92	iPPC_1	DCP2
PHTF2	2.42679e-96	0.756399	0.774	0.375	8.0009e-92	iPPC_1	PHTF2
NFATC2IP	4.86114e-96	0.930639	0.706	0.336	1.60267e-91	iPPC_1	NFATC2IP
GAPDH	5.03635e-96	0.494224	0.999	0.945	1.66043e-91	iPPC_1	GAPDH
NUP50	8.62706e-96	0.893598	0.691	0.322	2.84425e-91	iPPC_1	NUP50
PRTFDC1	1.32683e-95	0.963527	0.74	0.376	4.37441e-91	iPPC_1	PRTFDC1
ANAPC11	2.94637e-95	0.734455	0.966	0.718	9.7139e-91	iPPC_1	ANAPC11
RPL39L	4.05182e-95	1.04698	0.583	0.246	1.33585e-90	iPPC_1	RPL39L
SLF2	4.32246e-95	0.896328	0.775	0.408	1.42507e-90	iPPC_1	SLF2
NEURL1B	6.30237e-95	1.24634	0.388	0.127	2.07783e-90	iPPC_1	NEURL1B
TOP3A	6.65025e-95	0.962361	0.588	0.246	2.19252e-90	iPPC_1	TOP3A
SVIP	1.45657e-94	0.900475	0.82	0.457	4.80216e-90	iPPC_1	SVIP
GLO1	1.76558e-94	0.837677	0.916	0.586	5.82093e-90	iPPC_1	GLO1
ERI1	2.30968e-94	1.0691	0.488	0.185	7.6148e-90	iPPC_1	ERI1
ECI1	4.11671e-94	0.988467	0.703	0.34	1.35724e-89	iPPC_1	ECI1
CENPC	1.05488e-93	0.911569	0.716	0.349	3.47783e-89	iPPC_1	CENPC
BAZ1B	1.44906e-93	0.783482	0.93	0.649	4.77741e-89	iPPC_1	BAZ1B
IGF2BP1	2.87511e-93	1.16173	0.722	0.368	9.47895e-89	iPPC_1	IGF2BP1
CBFB	3.87884e-93	0.869072	0.68	0.314	1.27882e-88	iPPC_1	CBFB
CENPV	5.29575e-93	0.914128	0.887	0.557	1.74596e-88	iPPC_1	CENPV
CARHSP1	5.30946e-93	0.977124	0.78	0.419	1.75048e-88	iPPC_1	CARHSP1
UTRN	5.75902e-93	0.733929	0.897	0.529	1.89869e-88	iPPC_1	UTRN
TPR	7.08146e-93	0.695707	0.96	0.749	2.33469e-88	iPPC_1	TPR
DERL3	9.34633e-93	2.36625	0.123	0.018	3.08139e-88	iPPC_1	DERL3
RPL35	1.01015e-92	0.495424	0.999	0.955	3.33035e-88	iPPC_1	RPL35
CENPN-AS1	1.27075e-92	2.31442	0.123	0.018	4.18954e-88	iPPC_1	CENPN-AS1
ARPIN	2.71199e-92	1.04694	0.533	0.214	8.94116e-88	iPPC_1	ARPIN
IFT122	4.31801e-92	0.974702	0.606	0.265	1.42361e-87	iPPC_1	IFT122
ADCY3	4.59749e-92	0.92133	0.575	0.243	1.51575e-87	iPPC_1	ADCY3
MEA1	5.97222e-92	0.867063	0.789	0.418	1.96898e-87	iPPC_1	MEA1
PPIA	1.58858e-91	0.589632	0.984	0.831	5.23738e-87	iPPC_1	PPIA
CTCF	1.84425e-91	0.779414	0.904	0.566	6.08029e-87	iPPC_1	CTCF
MTFR2	2.25704e-91	2.28704	0.125	0.019	7.44125e-87	iPPC_1	MTFR2
HNRNPU	3.39457e-91	0.633864	0.991	0.867	1.11915e-86	iPPC_1	HNRNPU
UQCC2	7.21148e-91	0.795222	0.901	0.563	2.37755e-86	iPPC_1	UQCC2
MT2A	2.75683e-90	1.19147	0.56	0.245	9.089e-86	iPPC_1	MT2A
UACA	2.98663e-90	0.99329	0.704	0.346	9.84663e-86	iPPC_1	UACA
XRCC1	4.48911e-90	0.97943	0.651	0.307	1.48002e-85	iPPC_1	XRCC1
ASRGL1	5.23333e-90	0.874563	0.753	0.383	1.72538e-85	iPPC_1	ASRGL1
CEP162	6.14656e-90	0.855221	0.791	0.427	2.02646e-85	iPPC_1	CEP162
CEP72	1.1439e-89	1.586	0.194	0.042	3.77131e-85	iPPC_1	CEP72
ZNF93	1.30812e-89	1.15747	0.508	0.205	4.31275e-85	iPPC_1	ZNF93
MYO1E	1.42558e-89	0.810952	0.834	0.461	4.69999e-85	iPPC_1	MYO1E
HAUS2	1.68655e-89	1.02591	0.529	0.219	5.56039e-85	iPPC_1	HAUS2
IDH2	3.44307e-89	0.82396	0.876	0.556	1.13515e-84	iPPC_1	IDH2
LINC02301	3.60026e-89	1.47926	0.299	0.088	1.18697e-84	iPPC_1	LINC02301
PDIA6	4.73789e-89	0.725197	0.947	0.673	1.56203e-84	iPPC_1	PDIA6
RABL6	4.79248e-89	0.818639	0.892	0.572	1.58003e-84	iPPC_1	RABL6
ACTL6A	1.01392e-88	0.946718	0.636	0.285	3.34278e-84	iPPC_1	ACTL6A
C12orf75	1.02798e-88	0.964359	0.63	0.287	3.38914e-84	iPPC_1	C12orf75
MAD2L2	1.05482e-88	0.858629	0.745	0.373	3.47763e-84	iPPC_1	MAD2L2
IKBIP	1.22134e-88	1.04831	0.535	0.221	4.02664e-84	iPPC_1	IKBIP
TONSL	2.66107e-88	1.57347	0.245	0.064	8.77327e-84	iPPC_1	TONSL
SNRPE	3.84993e-88	0.760743	0.95	0.687	1.26928e-83	iPPC_1	SNRPE
ZFHX3-AS1	7.24667e-88	0.735088	0.689	0.33	2.38915e-83	iPPC_1	ZFHX3-AS1
SRRT	7.6644e-88	0.873092	0.801	0.439	2.52687e-83	iPPC_1	SRRT
CCHCR1	8.72371e-88	1.27757	0.332	0.103	2.87612e-83	iPPC_1	CCHCR1
LRRCC1	9.39626e-88	0.884278	0.687	0.33	3.09785e-83	iPPC_1	LRRCC1
PPM1G	1.44279e-87	0.686998	0.96	0.726	4.75675e-83	iPPC_1	PPM1G
LTBP1	3.56723e-87	0.817665	0.61	0.272	1.17608e-82	iPPC_1	LTBP1
RPP30	5.22793e-87	0.92458	0.591	0.258	1.7236e-82	iPPC_1	RPP30
MSH2	5.2771e-87	0.862605	0.784	0.438	1.73981e-82	iPPC_1	MSH2
BRI3BP	7.14361e-87	1.28033	0.38	0.132	2.35518e-82	iPPC_1	BRI3BP
TTI1	1.59645e-86	0.986041	0.513	0.208	5.26333e-82	iPPC_1	TTI1
CMSS1	1.82761e-86	0.737045	0.938	0.659	6.02544e-82	iPPC_1	CMSS1
EXOSC8	2.57876e-86	0.693154	0.711	0.336	8.50191e-82	iPPC_1	EXOSC8
G2E3	3.49852e-86	0.864836	0.748	0.397	1.15343e-81	iPPC_1	G2E3
HMGA1	7.18365e-86	1.14804	0.712	0.366	2.36838e-81	iPPC_1	HMGA1
SLC2A4RG	7.27092e-86	1.10471	0.448	0.171	2.39715e-81	iPPC_1	SLC2A4RG
MIR924HG	7.46209e-86	2.61798	0.366	0.142	2.46018e-81	iPPC_1	MIR924HG
SLC25A25	9.59573e-86	0.988587	0.58	0.257	3.16362e-81	iPPC_1	SLC25A25
SPICE1	2.73458e-85	0.919989	0.563	0.244	9.01565e-81	iPPC_1	SPICE1
PMAIP1	2.89673e-85	1.69969	0.247	0.066	9.55024e-81	iPPC_1	PMAIP1
CFAP210	3.9696e-85	0.844651	0.646	0.3	1.30874e-80	iPPC_1	CFAP210
RBPMS2	4.44098e-85	1.89233	0.171	0.035	1.46415e-80	iPPC_1	RBPMS2
PNRC2	1.11819e-84	0.822114	0.773	0.404	3.68655e-80	iPPC_1	PNRC2
SET	1.57228e-84	0.574303	0.99	0.885	5.18366e-80	iPPC_1	SET
SRSF10	2.0358e-84	0.717425	0.948	0.682	6.71183e-80	iPPC_1	SRSF10
SFMBT1	2.19971e-84	0.948331	0.602	0.274	7.25222e-80	iPPC_1	SFMBT1
RANGAP1	2.75517e-84	0.872822	0.676	0.326	9.08353e-80	iPPC_1	RANGAP1
EGR1	2.85705e-84	1.00539	0.834	0.509	9.41941e-80	iPPC_1	EGR1
SOX2	4.89275e-84	0.688006	0.983	0.695	1.61309e-79	iPPC_1	SOX2
MACROH2A1	7.22015e-84	0.658277	0.959	0.742	2.38041e-79	iPPC_1	MACROH2A1
PRPF4	1.08151e-83	0.95318	0.55	0.235	3.56563e-79	iPPC_1	PRPF4
AKR7A2	1.44686e-83	0.903822	0.681	0.332	4.77015e-79	iPPC_1	AKR7A2
FIGNL1	1.50015e-83	1.09453	0.319	0.099	4.94586e-79	iPPC_1	FIGNL1
ERCC6L	2.05168e-83	0.901761	0.306	0.092	6.76419e-79	iPPC_1	ERCC6L
UCP2	2.10125e-83	1.20857	0.371	0.128	6.92762e-79	iPPC_1	UCP2
ERLIN1	2.46237e-83	1.25662	0.349	0.117	8.11818e-79	iPPC_1	ERLIN1
SCLT1	2.51754e-83	0.733822	0.899	0.585	8.30008e-79	iPPC_1	SCLT1
YBX1	2.98502e-83	0.486585	0.998	0.916	9.84131e-79	iPPC_1	YBX1
GABPB1	3.39284e-83	0.962314	0.555	0.24	1.11859e-78	iPPC_1	GABPB1
PFN1	3.5498e-83	0.704644	0.938	0.641	1.17033e-78	iPPC_1	PFN1
DAXX	3.74266e-83	1.04776	0.543	0.235	1.23392e-78	iPPC_1	DAXX
ID1	3.89115e-83	1.42328	0.332	0.109	1.28287e-78	iPPC_1	ID1
TPM4	4.3703e-83	0.675488	0.964	0.759	1.44084e-78	iPPC_1	TPM4
BORA	4.48899e-83	1.18626	0.256	0.07	1.47997e-78	iPPC_1	BORA
MTHFD1	5.42166e-83	0.949185	0.607	0.281	1.78747e-78	iPPC_1	MTHFD1
SLC37A4	6.45519e-83	1.53051	0.272	0.079	2.12821e-78	iPPC_1	SLC37A4
SRSF7	1.02412e-82	0.763912	0.891	0.556	3.37643e-78	iPPC_1	SRSF7
TULP3	1.50148e-82	0.943433	0.599	0.27	4.95024e-78	iPPC_1	TULP3
PSRC1	2.02492e-82	0.889464	0.645	0.306	6.67597e-78	iPPC_1	PSRC1
COQ2	2.25854e-82	1.21172	0.381	0.135	7.44619e-78	iPPC_1	COQ2
CALU	4.74478e-82	0.682608	0.948	0.645	1.5643e-77	iPPC_1	CALU
CAD	5.10708e-82	1.1131	0.427	0.161	1.68375e-77	iPPC_1	CAD
PDLIM5	6.77686e-82	0.846419	0.855	0.503	2.23426e-77	iPPC_1	PDLIM5
DCTPP1	7.13154e-82	1.14524	0.498	0.208	2.3512e-77	iPPC_1	DCTPP1
BRD7	9.27914e-82	0.638172	0.975	0.761	3.05924e-77	iPPC_1	BRD7
XPO1	1.31766e-81	0.657125	0.942	0.66	4.3442e-77	iPPC_1	XPO1
TAF15	1.8571e-81	0.625756	0.97	0.78	6.12268e-77	iPPC_1	TAF15
USP37	2.22701e-81	0.871553	0.615	0.284	7.34222e-77	iPPC_1	USP37
RPL22L1	2.43638e-81	0.902675	0.739	0.381	8.03248e-77	iPPC_1	RPL22L1
ENSG00000207751	2.68149e-81	1.41675	0.247	0.067	8.8406e-77	iPPC_1	ENSG00000207751
SRBD1	2.74735e-81	0.781412	0.781	0.424	9.05772e-77	iPPC_1	SRBD1
DMC1	2.77819e-81	2.21141	0.109	0.016	9.1594e-77	iPPC_1	DMC1
IPO7	3.14798e-81	0.740371	0.893	0.57	1.03786e-76	iPPC_1	IPO7
LIM2-AS1	4.92509e-81	3.3873	0.056	0.004	1.62375e-76	iPPC_1	LIM2-AS1
PCM1	5.0257e-81	0.568958	0.981	0.841	1.65692e-76	iPPC_1	PCM1
MLH1	7.18255e-81	0.874566	0.574	0.256	2.36801e-76	iPPC_1	MLH1
CNPY3	1.06726e-80	0.86077	0.656	0.311	3.51864e-76	iPPC_1	CNPY3
IER2	1.08313e-80	0.86199	0.842	0.512	3.57097e-76	iPPC_1	IER2
AHCY	1.74644e-80	0.99018	0.61	0.288	5.75785e-76	iPPC_1	AHCY
RPS2	1.96038e-80	0.458696	1	0.981	6.46319e-76	iPPC_1	RPS2
DDB2	2.43507e-80	1.00691	0.534	0.235	8.02819e-76	iPPC_1	DDB2
FAM111A	2.67851e-80	1.42483	0.354	0.124	8.83077e-76	iPPC_1	FAM111A
AUNIP	4.29032e-80	1.84202	0.148	0.028	1.41447e-75	iPPC_1	AUNIP
TMEM209	4.40562e-80	1.00492	0.434	0.166	1.45249e-75	iPPC_1	TMEM209
FLT4	4.65259e-80	3.40564	0.046	0.003	1.53391e-75	iPPC_1	FLT4
CEP43	6.97969e-80	0.845659	0.65	0.317	2.30113e-75	iPPC_1	CEP43
LINC01572	8.54621e-80	0.512767	0.94	0.665	2.8176e-75	iPPC_1	LINC01572
LBR	9.26051e-80	0.809582	0.794	0.432	3.0531e-75	iPPC_1	LBR
UBA2	1.01982e-79	0.726902	0.878	0.55	3.36224e-75	iPPC_1	UBA2
NME4	1.05185e-79	0.794561	0.86	0.516	3.46784e-75	iPPC_1	NME4
GLI3	1.17791e-79	1.06617	0.595	0.281	3.88344e-75	iPPC_1	GLI3
MBOAT1	1.67279e-79	1.32734	0.293	0.091	5.51503e-75	iPPC_1	MBOAT1
DERA	1.81354e-79	1.05486	0.498	0.209	5.97905e-75	iPPC_1	DERA
ENSG00000291175	1.82305e-79	0.840606	0.66	0.328	6.0104e-75	iPPC_1	ENSG00000291175
TMX1	3.55804e-79	0.914748	0.559	0.246	1.17305e-74	iPPC_1	TMX1
SIGMAR1	4.00485e-79	1.00218	0.468	0.186	1.32036e-74	iPPC_1	SIGMAR1
ANKRD9	6.51844e-79	1.32477	0.306	0.098	2.14907e-74	iPPC_1	ANKRD9
COL2A1	6.81947e-79	2.05811	0.152	0.03	2.24831e-74	iPPC_1	COL2A1
SRRM1	6.85462e-79	0.620828	0.961	0.765	2.2599e-74	iPPC_1	SRRM1
PRKD3	7.73064e-79	0.783686	0.68	0.332	2.54871e-74	iPPC_1	PRKD3
CKLF	1.16686e-78	0.874017	0.714	0.379	3.84701e-74	iPPC_1	CKLF
ENSG00000288021	1.25424e-78	2.15524	0.114	0.018	4.13512e-74	iPPC_1	ENSG00000288021
NUP153	1.43501e-78	0.784737	0.749	0.403	4.7311e-74	iPPC_1	NUP153
TTF1	1.86944e-78	0.760152	0.724	0.369	6.16337e-74	iPPC_1	TTF1
KANK2	3.10684e-78	1.21707	0.306	0.097	1.0243e-73	iPPC_1	KANK2
SPATA33	3.50457e-78	0.832872	0.605	0.281	1.15542e-73	iPPC_1	SPATA33
BANF1	4.08918e-78	0.710518	0.908	0.594	1.34816e-73	iPPC_1	BANF1
IPO11	6.92121e-78	0.752667	0.689	0.346	2.28185e-73	iPPC_1	IPO11
ZFP36L1	6.95442e-78	0.789494	0.805	0.432	2.2928e-73	iPPC_1	ZFP36L1
AMOTL1	6.99855e-78	0.804081	0.702	0.353	2.30735e-73	iPPC_1	AMOTL1
SFR1	7.01315e-78	1.47507	0.247	0.07	2.31216e-73	iPPC_1	SFR1
PLEKHA7	7.41925e-78	0.780678	0.716	0.37	2.44605e-73	iPPC_1	PLEKHA7
PRDM5	8.79399e-78	0.869223	0.607	0.284	2.89929e-73	iPPC_1	PRDM5
SEPHS1	1.2311e-77	0.793486	0.68	0.336	4.05882e-73	iPPC_1	SEPHS1
POLR3K	1.77394e-77	1.13106	0.359	0.126	5.84851e-73	iPPC_1	POLR3K
APOBEC3B	1.99829e-77	2.6422	0.083	0.01	6.58815e-73	iPPC_1	APOBEC3B
MYH10	3.66266e-77	0.741545	0.974	0.796	1.20754e-72	iPPC_1	MYH10
PPAT	4.44603e-77	0.962509	0.527	0.228	1.46581e-72	iPPC_1	PPAT
SUV39H2	4.51485e-77	0.980939	0.391	0.144	1.4885e-72	iPPC_1	SUV39H2
ST3GAL3	4.68496e-77	0.76972	0.836	0.513	1.54458e-72	iPPC_1	ST3GAL3
MZT1	6.67669e-77	0.999949	0.399	0.148	2.20124e-72	iPPC_1	MZT1
GSTP1	8.4144e-77	0.588166	0.985	0.806	2.77414e-72	iPPC_1	GSTP1
GINS3	1.06168e-76	1.16255	0.299	0.095	3.50025e-72	iPPC_1	GINS3
NUP54	1.11942e-76	0.803049	0.672	0.329	3.69063e-72	iPPC_1	NUP54
SMCO4	1.19597e-76	1.58064	0.229	0.062	3.943e-72	iPPC_1	SMCO4
TACR1	1.20626e-76	0.792079	0.769	0.433	3.97693e-72	iPPC_1	TACR1
LINC02608	1.26828e-76	1.81395	0.148	0.029	4.1814e-72	iPPC_1	LINC02608
XRCC6	1.3819e-76	0.671071	0.93	0.649	4.55599e-72	iPPC_1	XRCC6
CCDC28A-AS1	2.27989e-76	1.59077	0.17	0.038	7.51656e-72	iPPC_1	CCDC28A-AS1
CHRAC1	4.83639e-76	1.05864	0.422	0.163	1.59451e-71	iPPC_1	CHRAC1
SF3B2	7.44051e-76	0.658886	0.944	0.69	2.45306e-71	iPPC_1	SF3B2
PAXX	7.6523e-76	0.787925	0.735	0.385	2.52289e-71	iPPC_1	PAXX
LITAF	7.67784e-76	0.834966	0.708	0.363	2.53131e-71	iPPC_1	LITAF
EED	7.80604e-76	0.888826	0.442	0.174	2.57357e-71	iPPC_1	EED
NOTCH1	8.34418e-76	0.811074	0.748	0.406	2.75099e-71	iPPC_1	NOTCH1
LSM2	1.27659e-75	0.766306	0.807	0.469	4.2088e-71	iPPC_1	LSM2
EIF4EBP2	1.34284e-75	0.778263	0.735	0.379	4.4272e-71	iPPC_1	EIF4EBP2
KNOP1	1.41846e-75	0.790739	0.851	0.509	4.67651e-71	iPPC_1	KNOP1
EEF1B2	1.78328e-75	0.579017	0.986	0.817	5.87928e-71	iPPC_1	EEF1B2
NIF3L1	1.91627e-75	0.948994	0.445	0.176	6.31776e-71	iPPC_1	NIF3L1
NUDT8	2.23256e-75	1.69086	0.209	0.054	7.36051e-71	iPPC_1	NUDT8
ORC3	3.03208e-75	0.733523	0.761	0.406	9.99645e-71	iPPC_1	ORC3
LMF2	3.32188e-75	1.01646	0.415	0.16	1.09519e-70	iPPC_1	LMF2
ILDR2	4.05025e-75	0.882918	0.796	0.471	1.33533e-70	iPPC_1	ILDR2
ENSG00000269534	4.48193e-75	1.38851	0.176	0.04	1.47765e-70	iPPC_1	ENSG00000269534
COBLL1	4.86681e-75	1.06155	0.337	0.116	1.60454e-70	iPPC_1	COBLL1
TMEM98	5.01794e-75	0.809903	0.624	0.294	1.65436e-70	iPPC_1	TMEM98
RNASEH2C	8.19251e-75	0.797657	0.709	0.364	2.70099e-70	iPPC_1	RNASEH2C
B3GLCT	9.66279e-75	0.893247	0.549	0.247	3.18573e-70	iPPC_1	B3GLCT
ID3	1.04051e-74	0.778142	0.708	0.366	3.43047e-70	iPPC_1	ID3
HNRNPF	1.18683e-74	0.830972	0.801	0.473	3.91286e-70	iPPC_1	HNRNPF
PDLIM3	1.68373e-74	0.946195	0.493	0.212	5.55109e-70	iPPC_1	PDLIM3
FUZ	2.00822e-74	1.25714	0.338	0.117	6.6209e-70	iPPC_1	FUZ
NUP62	2.31936e-74	0.94109	0.583	0.276	7.6467e-70	iPPC_1	NUP62
ENSG00000289047	4.0348e-74	0.934476	0.522	0.228	1.33023e-69	iPPC_1	ENSG00000289047
ENSG00000265334	4.42908e-74	0.739414	0.385	0.14	1.46022e-69	iPPC_1	ENSG00000265334
PTMA	5.3715e-74	0.601528	0.999	0.949	1.77093e-69	iPPC_1	PTMA
RALY	1.03308e-73	0.705653	0.892	0.575	3.40598e-69	iPPC_1	RALY
RELL1	1.27862e-73	0.745185	0.57	0.255	4.21548e-69	iPPC_1	RELL1
YAP1	1.39525e-73	0.682049	0.798	0.437	4.6e-69	iPPC_1	YAP1
TRIM28	2.23245e-73	0.765083	0.775	0.435	7.36016e-69	iPPC_1	TRIM28
NDE1	2.2413e-73	0.88919	0.579	0.273	7.38934e-69	iPPC_1	NDE1
POLD2	2.45145e-73	0.756953	0.738	0.393	8.08218e-69	iPPC_1	POLD2
H2BC15	4.18833e-73	1.64142	0.206	0.054	1.38085e-68	iPPC_1	H2BC15
LIN52	4.92678e-73	0.729787	0.688	0.354	1.62431e-68	iPPC_1	LIN52
STAG2	5.05345e-73	0.667304	0.916	0.623	1.66607e-68	iPPC_1	STAG2
HNRNPA2B1	5.78449e-73	0.524079	0.989	0.91	1.90709e-68	iPPC_1	HNRNPA2B1
CNTROB	6.87992e-73	1.10711	0.329	0.113	2.26824e-68	iPPC_1	CNTROB
RPSA	1.96743e-72	0.461652	0.996	0.909	6.48641e-68	iPPC_1	RPSA
SNX5	2.01276e-72	0.807561	0.655	0.33	6.63587e-68	iPPC_1	SNX5
SMAD3	3.37203e-72	0.845529	0.606	0.293	1.11172e-67	iPPC_1	SMAD3
ARHGEF26	4.12062e-72	0.715339	0.673	0.339	1.35853e-67	iPPC_1	ARHGEF26
ANP32A	4.23768e-72	0.67809	0.942	0.658	1.39712e-67	iPPC_1	ANP32A
PREX2	4.87554e-72	0.695284	0.747	0.391	1.60742e-67	iPPC_1	PREX2
GAS7	7.04124e-72	0.846124	0.77	0.451	2.32143e-67	iPPC_1	GAS7
PTX3	1.15183e-71	1.08203	0.404	0.158	3.79748e-67	iPPC_1	PTX3
PMF1	1.9488e-71	0.730927	0.758	0.422	6.42501e-67	iPPC_1	PMF1
CADPS2	3.14845e-71	0.745489	0.684	0.358	1.03801e-66	iPPC_1	CADPS2
SSX2IP	3.68014e-71	0.88826	0.575	0.27	1.21331e-66	iPPC_1	SSX2IP
SUV39H1	4.72991e-71	1.31396	0.209	0.055	1.5594e-66	iPPC_1	SUV39H1
CDK14	8.67989e-71	0.543518	0.975	0.802	2.86167e-66	iPPC_1	CDK14
PRIMPOL	1.02989e-70	0.854518	0.499	0.218	3.39545e-66	iPPC_1	PRIMPOL
SDK1	1.34017e-70	0.493049	0.988	0.82	4.41842e-66	iPPC_1	SDK1
ISYNA1	1.43435e-70	0.967543	0.579	0.277	4.72892e-66	iPPC_1	ISYNA1
SERBP1	1.44649e-70	0.491491	0.99	0.876	4.76893e-66	iPPC_1	SERBP1
KHSRP	1.52749e-70	0.750568	0.713	0.379	5.03599e-66	iPPC_1	KHSRP
POLR2D	1.54399e-70	0.792421	0.563	0.257	5.09037e-66	iPPC_1	POLR2D
ZNF714	1.77968e-70	0.673783	0.676	0.338	5.86743e-66	iPPC_1	ZNF714
DGCR8	2.17944e-70	0.727928	0.59	0.278	7.18541e-66	iPPC_1	DGCR8
NDUFA6	2.1866e-70	0.705297	0.856	0.536	7.209e-66	iPPC_1	NDUFA6
CDC5L	2.64426e-70	0.685275	0.858	0.53	8.71785e-66	iPPC_1	CDC5L
ENSG00000275632	3.05516e-70	2.66527	0.078	0.01	1.00726e-65	iPPC_1	ENSG00000275632
HSDL2	3.85719e-70	0.645859	0.794	0.442	1.27168e-65	iPPC_1	HSDL2
AFF1	5.03631e-70	0.604564	0.851	0.509	1.66042e-65	iPPC_1	AFF1
GS1-24F4.2	5.53938e-70	1.48477	0.137	0.027	1.82628e-65	iPPC_1	GS1-24F4.2
ALDH7A1	8.98082e-70	0.709849	0.883	0.583	2.96089e-65	iPPC_1	ALDH7A1
ZNF83	9.56222e-70	0.754527	0.769	0.446	3.15257e-65	iPPC_1	ZNF83
JADE1	1.06245e-69	0.78367	0.637	0.32	3.50278e-65	iPPC_1	JADE1
RPS20	1.0892e-69	0.43726	0.994	0.914	3.59097e-65	iPPC_1	RPS20
AIF1L	1.14697e-69	0.917331	0.534	0.245	3.78145e-65	iPPC_1	AIF1L
ENSG00000290884	1.27429e-69	1.05511	0.214	0.058	4.2012e-65	iPPC_1	ENSG00000290884
GAREM2	1.29452e-69	0.9089	0.518	0.232	4.26789e-65	iPPC_1	GAREM2
PPM1D	1.40746e-69	0.823502	0.694	0.371	4.64026e-65	iPPC_1	PPM1D
PGP	1.57879e-69	0.669743	0.75	0.409	5.20513e-65	iPPC_1	PGP
SLBP	4.26768e-69	0.957282	0.584	0.291	1.40701e-64	iPPC_1	SLBP
GPN3	5.39654e-69	0.980223	0.384	0.147	1.77919e-64	iPPC_1	GPN3
SLC25A1	9.03858e-69	0.735456	0.686	0.348	2.97993e-64	iPPC_1	SLC25A1
PRELID2	9.24204e-69	1.11607	0.339	0.124	3.04701e-64	iPPC_1	PRELID2
RRAGD	1.24721e-68	0.786824	0.676	0.356	4.11192e-64	iPPC_1	RRAGD
HMGN5	1.31479e-68	0.972671	0.432	0.178	4.33472e-64	iPPC_1	HMGN5
METTL4	1.3286e-68	0.967578	0.415	0.168	4.38028e-64	iPPC_1	METTL4
STK3	3.46013e-68	0.608148	0.886	0.531	1.14077e-63	iPPC_1	STK3
RAVER1	3.54712e-68	1.02933	0.42	0.173	1.16945e-63	iPPC_1	RAVER1
SHROOM3	3.84287e-68	0.539789	0.927	0.618	1.26696e-63	iPPC_1	SHROOM3
NUP37	3.88778e-68	1.10757	0.335	0.121	1.28176e-63	iPPC_1	NUP37
SENP1	4.00789e-68	0.788226	0.545	0.25	1.32136e-63	iPPC_1	SENP1
IGFBP2	4.54007e-68	0.623554	0.958	0.697	1.49681e-63	iPPC_1	IGFBP2
ODC1	9.19842e-68	0.708512	0.841	0.502	3.03263e-63	iPPC_1	ODC1
ACAT2	1.08566e-67	0.656851	0.805	0.45	3.57931e-63	iPPC_1	ACAT2
DCK	1.08601e-67	1.16659	0.266	0.084	3.58046e-63	iPPC_1	DCK
H3C6	1.10289e-67	1.46308	0.236	0.07	3.63613e-63	iPPC_1	H3C6
NDOR1	1.64575e-67	1.15036	0.294	0.1	5.42588e-63	iPPC_1	NDOR1
FADS1	2.03611e-67	0.691074	0.903	0.618	6.71285e-63	iPPC_1	FADS1
CEP57L1	2.05858e-67	0.741452	0.629	0.314	6.78692e-63	iPPC_1	CEP57L1
FAT3	2.31063e-67	0.512939	0.97	0.759	7.61791e-63	iPPC_1	FAT3
ZW10	2.43221e-67	1.08133	0.357	0.134	8.01876e-63	iPPC_1	ZW10
ARL2	2.6474e-67	0.685335	0.855	0.524	8.72822e-63	iPPC_1	ARL2
BAZ1A	2.70553e-67	0.740582	0.815	0.479	8.91987e-63	iPPC_1	BAZ1A
LSM5	3.14093e-67	0.662654	0.812	0.469	1.03553e-62	iPPC_1	LSM5
STK26	3.35397e-67	1.79009	0.175	0.043	1.10577e-62	iPPC_1	STK26
THOP1	5.10861e-67	0.86417	0.42	0.17	1.68426e-62	iPPC_1	THOP1
TCF3	6.10919e-67	0.788816	0.678	0.358	2.01414e-62	iPPC_1	TCF3
PLCH1	6.6342e-67	0.626106	0.739	0.406	2.18723e-62	iPPC_1	PLCH1
EIF4EBP1	9.0026e-67	0.817295	0.579	0.274	2.96807e-62	iPPC_1	EIF4EBP1
THRAP3	1.19694e-66	0.540903	0.961	0.77	3.94621e-62	iPPC_1	THRAP3
FBXL7	1.24188e-66	0.533441	0.978	0.759	4.09437e-62	iPPC_1	FBXL7
MDFIC	1.38735e-66	0.846334	0.497	0.224	4.57394e-62	iPPC_1	MDFIC
RFX2	2.01476e-66	0.612421	0.779	0.434	6.64246e-62	iPPC_1	RFX2
FBXL5	2.19428e-66	0.668357	0.912	0.635	7.23431e-62	iPPC_1	FBXL5
LAMTOR5-AS1	3.44221e-66	0.726662	0.46	0.193	1.13486e-61	iPPC_1	LAMTOR5-AS1
NELFE	3.52733e-66	0.698152	0.78	0.437	1.16293e-61	iPPC_1	NELFE
TRA2B	4.12993e-66	0.604531	0.937	0.693	1.3616e-61	iPPC_1	TRA2B
TEX30	5.40381e-66	1.67791	0.176	0.044	1.78158e-61	iPPC_1	TEX30
SNRNP25	5.70491e-66	0.741103	0.739	0.41	1.88085e-61	iPPC_1	SNRNP25
SNRNP48	5.75742e-66	0.94316	0.401	0.162	1.89816e-61	iPPC_1	SNRNP48
CNN2	6.47611e-66	0.809591	0.66	0.343	2.13511e-61	iPPC_1	CNN2
TBCD	7.92936e-66	0.684156	0.749	0.415	2.61423e-61	iPPC_1	TBCD
PAWR	9.44389e-66	0.687939	0.775	0.435	3.11356e-61	iPPC_1	PAWR
GPC4	1.11382e-65	0.600623	0.733	0.387	3.67215e-61	iPPC_1	GPC4
POLE4	1.27328e-65	0.709537	0.748	0.418	4.19789e-61	iPPC_1	POLE4
RAB39A	1.4083e-65	1.4247	0.232	0.07	4.64302e-61	iPPC_1	RAB39A
PPIH	1.54355e-65	0.763678	0.512	0.229	5.08894e-61	iPPC_1	PPIH
DYNLT2B	1.90417e-65	0.649931	0.852	0.534	6.27787e-61	iPPC_1	DYNLT2B
ADGRV1	2.26265e-65	0.416296	0.974	0.782	7.45972e-61	iPPC_1	ADGRV1
UMPS	2.3825e-65	0.792649	0.576	0.282	7.85487e-61	iPPC_1	UMPS
MRPL11	2.51786e-65	0.791777	0.616	0.311	8.30113e-61	iPPC_1	MRPL11
NAP1L4	2.69841e-65	0.51474	0.98	0.806	8.89639e-61	iPPC_1	NAP1L4
DAP	2.7405e-65	0.698059	0.682	0.354	9.03514e-61	iPPC_1	DAP
MCUR1	2.85488e-65	0.777634	0.626	0.32	9.41225e-61	iPPC_1	MCUR1
FLNA	2.92152e-65	0.607876	0.862	0.53	9.63196e-61	iPPC_1	FLNA
PPP1CA	5.22434e-65	0.747045	0.752	0.415	1.72241e-60	iPPC_1	PPP1CA
CPSF3	6.52355e-65	0.74613	0.639	0.323	2.15075e-60	iPPC_1	CPSF3
SF3B3	9.05776e-65	0.664478	0.755	0.422	2.98625e-60	iPPC_1	SF3B3
SRR	1.18185e-64	0.865934	0.492	0.22	3.89645e-60	iPPC_1	SRR
ENSG00000283674	1.19581e-64	0.720601	0.899	0.688	3.94248e-60	iPPC_1	ENSG00000283674
NSL1	1.30878e-64	0.665473	0.732	0.4	4.31491e-60	iPPC_1	NSL1
E2F3	1.3592e-64	0.755129	0.74	0.427	4.48114e-60	iPPC_1	E2F3
HNRNPL	1.47488e-64	0.679319	0.805	0.464	4.86253e-60	iPPC_1	HNRNPL
SFI1	2.93221e-64	0.759666	0.496	0.222	9.66721e-60	iPPC_1	SFI1
STRIP2	4.11017e-64	1.13735	0.201	0.055	1.35508e-59	iPPC_1	STRIP2
MDM1	4.83327e-64	0.936156	0.398	0.162	1.59348e-59	iPPC_1	MDM1
SP1	6.6471e-64	0.828184	0.508	0.233	2.19148e-59	iPPC_1	SP1
HSPB1	7.67399e-64	0.693233	0.79	0.463	2.53004e-59	iPPC_1	HSPB1
BUD13	7.68361e-64	0.838929	0.451	0.195	2.53321e-59	iPPC_1	BUD13
TMSB15A	8.16342e-64	0.63372	0.862	0.529	2.6914e-59	iPPC_1	TMSB15A
SS18L2	9.54454e-64	0.847791	0.44	0.186	3.14674e-59	iPPC_1	SS18L2
PCBD2	1.03087e-63	0.777825	0.647	0.341	3.39867e-59	iPPC_1	PCBD2
CKB	1.66583e-63	0.607235	0.993	0.878	5.49209e-59	iPPC_1	CKB
CEP44	1.88243e-63	0.807207	0.42	0.175	6.20617e-59	iPPC_1	CEP44
CXCR4	2.1461e-63	0.818268	0.493	0.224	7.07547e-59	iPPC_1	CXCR4
ANXA5	2.25065e-63	0.589151	0.902	0.592	7.42018e-59	iPPC_1	ANXA5
AS3MT	2.34392e-63	1.00313	0.337	0.126	7.72767e-59	iPPC_1	AS3MT
ENSG00000289357	2.36094e-63	2.65258	0.076	0.01	7.7838e-59	iPPC_1	ENSG00000289357
TTL	2.85117e-63	0.584461	0.766	0.43	9.40001e-59	iPPC_1	TTL
PDE8A	3.06095e-63	0.767904	0.703	0.389	1.00916e-58	iPPC_1	PDE8A
CDKN2B-AS1	3.40545e-63	1.35249	0.304	0.111	1.12274e-58	iPPC_1	CDKN2B-AS1
ENSG00000287683	4.11048e-63	1.28017	0.246	0.078	1.35518e-58	iPPC_1	ENSG00000287683
SFRP2	6.07081e-63	1.72367	0.217	0.065	2.00149e-58	iPPC_1	SFRP2
PAX6	8.54875e-63	1.33645	0.333	0.129	2.81844e-58	iPPC_1	PAX6
RANBP17	9.16325e-63	0.598834	0.92	0.646	3.02103e-58	iPPC_1	RANBP17
ENSG00000287917	1.13519e-62	1.85352	0.109	0.02	3.74262e-58	iPPC_1	ENSG00000287917
CALR	1.1646e-62	0.600984	0.947	0.72	3.83957e-58	iPPC_1	CALR
PPIG	1.93109e-62	0.558538	0.953	0.693	6.3666e-58	iPPC_1	PPIG
SOX3	1.99261e-62	2.13285	0.123	0.025	6.56942e-58	iPPC_1	SOX3
FGD5-AS1	2.28552e-62	0.724109	0.78	0.473	7.53514e-58	iPPC_1	FGD5-AS1
ENSG00000289558	2.42591e-62	1.0755	0.204	0.058	7.99798e-58	iPPC_1	ENSG00000289558
TENT4A	2.69869e-62	0.713682	0.539	0.256	8.89731e-58	iPPC_1	TENT4A
PRTG	2.71568e-62	0.889509	0.681	0.382	8.95334e-58	iPPC_1	PRTG
MRPL51	2.86285e-62	0.588298	0.908	0.601	9.43853e-58	iPPC_1	MRPL51
ERH	3.12259e-62	0.621395	0.896	0.594	1.02949e-57	iPPC_1	ERH
TMUB1	3.25828e-62	0.988962	0.354	0.137	1.07422e-57	iPPC_1	TMUB1
RBM15	3.37916e-62	0.996988	0.312	0.113	1.11408e-57	iPPC_1	RBM15
DPY19L1	3.7477e-62	0.595913	0.662	0.339	1.23558e-57	iPPC_1	DPY19L1
GRM8	4.09345e-62	0.220175	0.33	0.12	1.34957e-57	iPPC_1	GRM8
PHLDB2	4.74669e-62	1.07286	0.281	0.097	1.56494e-57	iPPC_1	PHLDB2
RAD23A	4.76807e-62	0.737767	0.663	0.351	1.57199e-57	iPPC_1	RAD23A
RHEB	5.42066e-62	0.646948	0.853	0.551	1.78714e-57	iPPC_1	RHEB
TCF7L1	6.04946e-62	0.535927	0.917	0.581	1.99445e-57	iPPC_1	TCF7L1
PDPN	6.32728e-62	0.737266	0.558	0.265	2.08604e-57	iPPC_1	PDPN
HDGF	7.42798e-62	0.626999	0.852	0.53	2.44893e-57	iPPC_1	HDGF
SNRNP40	7.87992e-62	0.645626	0.601	0.294	2.59793e-57	iPPC_1	SNRNP40
EIF1AX	1.24981e-61	0.562214	0.942	0.686	4.12048e-57	iPPC_1	EIF1AX
PPP2R3C	1.3818e-61	0.669757	0.822	0.501	4.55566e-57	iPPC_1	PPP2R3C
ENSG00000278390	1.81184e-61	0.92174	0.347	0.133	5.97344e-57	iPPC_1	ENSG00000278390
MLEC	2.3963e-61	0.626942	0.901	0.599	7.90038e-57	iPPC_1	MLEC
SLC16A1	2.49802e-61	0.67649	0.609	0.302	8.23573e-57	iPPC_1	SLC16A1
DIAPH1	2.62736e-61	0.62304	0.755	0.424	8.66213e-57	iPPC_1	DIAPH1
HNRNPUL2	3.00819e-61	0.636364	0.846	0.52	9.91771e-57	iPPC_1	HNRNPUL2
SDF2L1	3.50288e-61	0.84617	0.558	0.274	1.15486e-56	iPPC_1	SDF2L1
SNRPD3	3.75058e-61	0.590436	0.945	0.712	1.23653e-56	iPPC_1	SNRPD3
CLBA1	3.7758e-61	1.01072	0.347	0.134	1.24484e-56	iPPC_1	CLBA1
VIM	4.56042e-61	0.462475	0.993	0.902	1.50353e-56	iPPC_1	VIM
RPLP0	4.69928e-61	0.399251	0.993	0.931	1.54931e-56	iPPC_1	RPLP0
CLGN	4.72941e-61	0.787097	0.486	0.219	1.55924e-56	iPPC_1	CLGN
TENM3	5.63472e-61	0.556489	0.969	0.762	1.85771e-56	iPPC_1	TENM3
TMEM245	5.682e-61	0.642839	0.734	0.419	1.8733e-56	iPPC_1	TMEM245
SMYD4	6.58602e-61	0.966698	0.327	0.123	2.17134e-56	iPPC_1	SMYD4
PDIA4	8.41068e-61	0.673865	0.82	0.489	2.77292e-56	iPPC_1	PDIA4
SDC2	1.67805e-60	0.617069	0.719	0.386	5.53237e-56	iPPC_1	SDC2
COA1	1.84866e-60	0.561875	0.918	0.632	6.09485e-56	iPPC_1	COA1
MRPL37	1.86382e-60	0.741923	0.56	0.274	6.14483e-56	iPPC_1	MRPL37
MAZ	2.04064e-60	0.628498	0.804	0.475	6.72778e-56	iPPC_1	MAZ
PLIN2	2.35632e-60	0.97339	0.421	0.182	7.76855e-56	iPPC_1	PLIN2
RGS3	2.61148e-60	0.932918	0.47	0.216	8.60977e-56	iPPC_1	RGS3
PARD3	2.64557e-60	0.485401	0.984	0.84	8.72218e-56	iPPC_1	PARD3
FN3KRP	2.85094e-60	0.887338	0.365	0.146	9.39926e-56	iPPC_1	FN3KRP
RNASEH2A	4.13931e-60	2.32735	0.082	0.012	1.36469e-55	iPPC_1	RNASEH2A
NUP35	4.58724e-60	0.762337	0.37	0.148	1.51237e-55	iPPC_1	NUP35
CDC23	5.8439e-60	0.790496	0.508	0.238	1.92668e-55	iPPC_1	CDC23
SYTL4	5.91229e-60	1.07463	0.311	0.116	1.94922e-55	iPPC_1	SYTL4
ENPP1	7.67607e-60	1.25051	0.231	0.073	2.53072e-55	iPPC_1	ENPP1
ZNF850	8.75572e-60	0.927491	0.325	0.123	2.88667e-55	iPPC_1	ZNF850
C5	9.04319e-60	1.17678	0.282	0.1	2.98145e-55	iPPC_1	C5
CCDC167	9.2228e-60	0.645934	0.867	0.559	3.04066e-55	iPPC_1	CCDC167
U2AF1	1.10906e-59	0.629455	0.918	0.641	3.65646e-55	iPPC_1	U2AF1
NUDC	1.3788e-59	0.525319	0.958	0.737	4.54578e-55	iPPC_1	NUDC
BCL2	1.78174e-59	0.541746	0.825	0.497	5.87422e-55	iPPC_1	BCL2
ZNRF3	1.95482e-59	0.617124	0.665	0.351	6.44484e-55	iPPC_1	ZNRF3
MSI1	2.00161e-59	0.732124	0.655	0.354	6.5991e-55	iPPC_1	MSI1
RBBP4	2.12896e-59	0.561671	0.955	0.749	7.01895e-55	iPPC_1	RBBP4
NUMA1	2.51921e-59	0.712182	0.729	0.424	8.3056e-55	iPPC_1	NUMA1
NOP56	2.53029e-59	0.629034	0.863	0.571	8.34212e-55	iPPC_1	NOP56
UQCRC1	2.66429e-59	0.622941	0.871	0.546	8.7839e-55	iPPC_1	UQCRC1
STARD9	2.80267e-59	0.651204	0.718	0.397	9.24012e-55	iPPC_1	STARD9
CCDC77	2.8959e-59	0.764273	0.466	0.209	9.54748e-55	iPPC_1	CCDC77
HMGA2	3.13768e-59	0.628697	0.507	0.241	1.03446e-54	iPPC_1	HMGA2
CNOT9	3.904e-59	0.60686	0.555	0.264	1.28711e-54	iPPC_1	CNOT9
CACYBP	4.28774e-59	0.653214	0.8	0.494	1.41362e-54	iPPC_1	CACYBP
DCLRE1C	4.49144e-59	0.598169	0.578	0.286	1.48078e-54	iPPC_1	DCLRE1C
CNBP	5.19322e-59	0.655606	0.866	0.557	1.71215e-54	iPPC_1	CNBP
PAK6	6.38748e-59	1.37089	0.175	0.047	2.10589e-54	iPPC_1	PAK6
C1orf35	6.4499e-59	0.66884	0.555	0.268	2.12647e-54	iPPC_1	C1orf35
CDKAL1	8.27966e-59	0.542451	0.934	0.716	2.72972e-54	iPPC_1	CDKAL1
ACACB	8.69807e-59	0.996953	0.349	0.139	2.86767e-54	iPPC_1	ACACB
EZR	9.89725e-59	0.476409	0.836	0.478	3.26303e-54	iPPC_1	EZR
HINT2	1.0009e-58	0.701816	0.646	0.336	3.29988e-54	iPPC_1	HINT2
TTPA	1.07879e-58	1.75353	0.14	0.033	3.55667e-54	iPPC_1	TTPA
PAXIP1	1.21778e-58	0.846811	0.384	0.158	4.01491e-54	iPPC_1	PAXIP1
SIN3A	1.48069e-58	0.726938	0.605	0.312	4.8817e-54	iPPC_1	SIN3A
PROSER3	1.67454e-58	0.826478	0.407	0.175	5.52078e-54	iPPC_1	PROSER3
MEPCE	1.717e-58	1.0685	0.35	0.14	5.66078e-54	iPPC_1	MEPCE
SMPD4	2.94944e-58	0.578948	0.528	0.249	9.724e-54	iPPC_1	SMPD4
XRCC4	3.01113e-58	0.697111	0.588	0.296	9.92739e-54	iPPC_1	XRCC4
YPEL1	3.25419e-58	0.566157	0.663	0.342	1.07288e-53	iPPC_1	YPEL1
NAA50	3.28874e-58	0.686025	0.668	0.363	1.08427e-53	iPPC_1	NAA50
GPC3	3.58596e-58	0.93533	0.376	0.159	1.18226e-53	iPPC_1	GPC3
GXYLT1	3.689e-58	0.92292	0.347	0.138	1.21622e-53	iPPC_1	GXYLT1
KCNG1	4.77805e-58	0.920563	0.405	0.173	1.57528e-53	iPPC_1	KCNG1
SKA2	5.48233e-58	0.544272	0.945	0.692	1.80747e-53	iPPC_1	SKA2
EMC9	5.67544e-58	0.797894	0.431	0.187	1.87114e-53	iPPC_1	EMC9
ENKD1	6.39728e-58	0.999509	0.304	0.113	2.10912e-53	iPPC_1	ENKD1
CACNG5	6.8676e-58	1.08226	0.366	0.153	2.26418e-53	iPPC_1	CACNG5
PCBP2	7.29971e-58	0.553427	0.952	0.702	2.40664e-53	iPPC_1	PCBP2
GYPC	7.3879e-58	0.788603	0.583	0.298	2.43572e-53	iPPC_1	GYPC
PRDX4	9.02872e-58	0.639751	0.738	0.412	2.97668e-53	iPPC_1	PRDX4
DZIP1L	1.00643e-57	0.809042	0.378	0.157	3.3181e-53	iPPC_1	DZIP1L
NSMCE2	1.1569e-57	0.553008	0.932	0.702	3.8142e-53	iPPC_1	NSMCE2
PDLIM1	1.18455e-57	0.828096	0.432	0.19	3.90533e-53	iPPC_1	PDLIM1
OXCT1	1.28319e-57	0.627885	0.699	0.383	4.23054e-53	iPPC_1	OXCT1
POU3F2	1.36648e-57	0.619464	0.872	0.586	4.50515e-53	iPPC_1	POU3F2
DHCR24	1.58425e-57	0.765904	0.506	0.24	5.2231e-53	iPPC_1	DHCR24
SPART	1.70738e-57	0.562957	0.857	0.534	5.62905e-53	iPPC_1	SPART
MBD4	1.81439e-57	0.657595	0.55	0.266	5.98187e-53	iPPC_1	MBD4
IARS1	2.09034e-57	0.583734	0.754	0.438	6.89163e-53	iPPC_1	IARS1
TFAM	2.25199e-57	0.580754	0.718	0.395	7.42459e-53	iPPC_1	TFAM
MOV10	3.57919e-57	1.04574	0.292	0.107	1.18002e-52	iPPC_1	MOV10
APOO	3.63334e-57	0.598253	0.604	0.304	1.19788e-52	iPPC_1	APOO
NUAK2	4.05395e-57	0.722441	0.504	0.236	1.33655e-52	iPPC_1	NUAK2
NUP210	5.12599e-57	0.874408	0.338	0.133	1.68999e-52	iPPC_1	NUP210
CLIC4	6.06553e-57	0.592515	0.776	0.443	1.99974e-52	iPPC_1	CLIC4
DIPK2A	9.50523e-57	0.620016	0.788	0.469	3.13378e-52	iPPC_1	DIPK2A
TACC1	1.07832e-56	0.644789	0.661	0.354	3.55511e-52	iPPC_1	TACC1
SNRPA1	1.25595e-56	0.672167	0.575	0.289	4.14075e-52	iPPC_1	SNRPA1
TP73	1.3121e-56	2.8795	0.053	0.006	4.32587e-52	iPPC_1	TP73
SFXN2	1.5816e-56	0.901192	0.284	0.102	5.21436e-52	iPPC_1	SFXN2
MYH9	2.0313e-56	0.555894	0.769	0.454	6.69699e-52	iPPC_1	MYH9
CBX2	3.04378e-56	1.01267	0.294	0.108	1.0035e-51	iPPC_1	CBX2
RAI14	3.10345e-56	0.573877	0.795	0.489	1.02318e-51	iPPC_1	RAI14
TAF1B	3.2494e-56	0.582244	0.776	0.448	1.0713e-51	iPPC_1	TAF1B
SLC25A5	3.37369e-56	0.689666	0.727	0.418	1.11227e-51	iPPC_1	SLC25A5
NPAT	3.5471e-56	0.650056	0.547	0.272	1.16944e-51	iPPC_1	NPAT
RB1	4.58816e-56	0.560532	0.906	0.656	1.51267e-51	iPPC_1	RB1
UCK1	6.23123e-56	1.05489	0.298	0.112	2.05437e-51	iPPC_1	UCK1
RNF26	6.37688e-56	1.16287	0.272	0.097	2.10239e-51	iPPC_1	RNF26
JAM2	7.06797e-56	0.514298	0.783	0.445	2.33024e-51	iPPC_1	JAM2
YBX3	7.79282e-56	0.575439	0.72	0.392	2.56922e-51	iPPC_1	YBX3
FDPS	7.98432e-56	0.580234	0.871	0.585	2.63235e-51	iPPC_1	FDPS
GLB1L2	8.40399e-56	1.2213	0.173	0.047	2.77071e-51	iPPC_1	GLB1L2
ILF3	8.52372e-56	0.543864	0.953	0.751	2.81019e-51	iPPC_1	ILF3
DDX23	9.1298e-56	0.656368	0.665	0.363	3.01e-51	iPPC_1	DDX23
PSAT1	9.67563e-56	0.572865	0.734	0.404	3.18996e-51	iPPC_1	PSAT1
IFI27L1	1.02224e-55	0.732713	0.596	0.314	3.37023e-51	iPPC_1	IFI27L1
NOP58	1.21047e-55	0.615615	0.758	0.449	3.99079e-51	iPPC_1	NOP58
TECR	1.38607e-55	0.607971	0.742	0.411	4.56974e-51	iPPC_1	TECR
ENSG00000260167	1.50967e-55	1.67171	0.104	0.02	4.97725e-51	iPPC_1	ENSG00000260167
RPS17	2.02997e-55	0.401086	0.998	0.918	6.69261e-51	iPPC_1	RPS17
COL4A2	2.18934e-55	0.435767	0.766	0.438	7.21803e-51	iPPC_1	COL4A2
NFIB	2.26374e-55	0.524277	0.968	0.696	7.46331e-51	iPPC_1	NFIB
ENSG00000286429	2.28366e-55	1.10367	0.145	0.036	7.52901e-51	iPPC_1	ENSG00000286429
RPS15	2.5112e-55	0.352485	1	0.971	8.27919e-51	iPPC_1	RPS15
RPLP1	2.51907e-55	0.349295	0.999	0.98	8.30514e-51	iPPC_1	RPLP1
NUP188	2.68762e-55	0.672066	0.471	0.219	8.86082e-51	iPPC_1	NUP188
STXBP6	2.69936e-55	1.10877	0.174	0.048	8.89953e-51	iPPC_1	STXBP6
AKR1B1	3.2491e-55	0.626107	0.611	0.314	1.0712e-50	iPPC_1	AKR1B1
ELOVL5	3.31311e-55	0.637896	0.709	0.401	1.0923e-50	iPPC_1	ELOVL5
CCN1	4.88004e-55	0.525946	0.667	0.352	1.6089e-50	iPPC_1	CCN1
PRKD1	5.10988e-55	0.630199	0.856	0.54	1.68468e-50	iPPC_1	PRKD1
RAB8A	5.21035e-55	0.592348	0.667	0.359	1.7178e-50	iPPC_1	RAB8A
C1orf159	5.23894e-55	0.609892	0.553	0.275	1.72723e-50	iPPC_1	C1orf159
PLPP3	6.05267e-55	0.529289	0.758	0.439	1.99551e-50	iPPC_1	PLPP3
NUDT5	6.26938e-55	0.571947	0.761	0.435	2.06695e-50	iPPC_1	NUDT5
MYO5C	6.33592e-55	0.783477	0.518	0.257	2.08889e-50	iPPC_1	MYO5C
PAGR1	6.78809e-55	0.655194	0.522	0.252	2.23797e-50	iPPC_1	PAGR1
PHACTR2	7.23517e-55	0.79977	0.466	0.219	2.38536e-50	iPPC_1	PHACTR2
RBM17	8.60516e-55	0.584328	0.893	0.609	2.83704e-50	iPPC_1	RBM17
RDX	1.4136e-54	0.376784	0.994	0.912	4.66051e-50	iPPC_1	RDX
ACAD9	1.44428e-54	0.596321	0.675	0.372	4.76165e-50	iPPC_1	ACAD9
NONO	1.49845e-54	0.531195	0.961	0.752	4.94023e-50	iPPC_1	NONO
SAP130	1.50017e-54	0.612213	0.616	0.327	4.9459e-50	iPPC_1	SAP130
FBN2	1.62324e-54	0.936787	0.407	0.183	5.35167e-50	iPPC_1	FBN2
SALL1	1.69629e-54	0.681212	0.683	0.378	5.59251e-50	iPPC_1	SALL1
IPO9	2.26598e-54	0.54045	0.911	0.657	7.4707e-50	iPPC_1	IPO9
SMO	2.52811e-54	0.760049	0.434	0.195	8.33491e-50	iPPC_1	SMO
DCXR	2.68302e-54	0.580537	0.749	0.433	8.84564e-50	iPPC_1	DCXR
G3BP1	2.77396e-54	0.61408	0.826	0.522	9.14548e-50	iPPC_1	G3BP1
PI4K2B	3.30181e-54	0.900019	0.35	0.144	1.08857e-49	iPPC_1	PI4K2B
PALLD	3.66288e-54	0.497525	0.952	0.739	1.20761e-49	iPPC_1	PALLD
TRIOBP	5.32221e-54	0.552354	0.653	0.347	1.75468e-49	iPPC_1	TRIOBP
KIF7	6.28142e-54	0.769806	0.421	0.19	2.07092e-49	iPPC_1	KIF7
NTAQ1	8.86595e-54	0.835413	0.378	0.161	2.92302e-49	iPPC_1	NTAQ1
ANKRD18B	8.92775e-54	2.2737	0.071	0.01	2.94339e-49	iPPC_1	ANKRD18B
NUDT21	9.78638e-54	0.572782	0.627	0.326	3.22647e-49	iPPC_1	NUDT21
ZNF620	1.00437e-53	0.64793	0.47	0.216	3.31132e-49	iPPC_1	ZNF620
WWC1	1.13308e-53	0.504598	0.887	0.57	3.73564e-49	iPPC_1	WWC1
ANKLE2	1.26127e-53	0.580156	0.698	0.389	4.15827e-49	iPPC_1	ANKLE2
CNOT10	1.53735e-53	0.626067	0.711	0.408	5.0685e-49	iPPC_1	CNOT10
INTS7	1.81884e-53	0.620255	0.538	0.265	5.99653e-49	iPPC_1	INTS7
SYPL1	1.8462e-53	0.735416	0.492	0.237	6.08672e-49	iPPC_1	SYPL1
RPN2	1.90678e-53	0.588365	0.887	0.604	6.28647e-49	iPPC_1	RPN2
SIPA1L1	2.11925e-53	0.470636	0.945	0.668	6.98695e-49	iPPC_1	SIPA1L1
GNL1	2.21181e-53	0.536973	0.68	0.371	7.29211e-49	iPPC_1	GNL1
MRPL18	2.24468e-53	0.644139	0.591	0.306	7.40048e-49	iPPC_1	MRPL18
SRSF1	2.24492e-53	0.580206	0.717	0.409	7.40129e-49	iPPC_1	SRSF1
SORT1	2.30125e-53	0.579258	0.903	0.64	7.587e-49	iPPC_1	SORT1
ARF6	2.50174e-53	0.769421	0.457	0.212	8.248e-49	iPPC_1	ARF6
ENSG00000254510	2.51506e-53	1.58252	0.145	0.037	8.29189e-49	iPPC_1	ENSG00000254510
ALG8	2.69806e-53	0.63052	0.64	0.344	8.89525e-49	iPPC_1	ALG8
CBX1	2.86935e-53	0.457268	0.974	0.797	9.45997e-49	iPPC_1	CBX1
SUCLG2	2.89685e-53	0.589689	0.661	0.354	9.55061e-49	iPPC_1	SUCLG2
ENSG00000266893	3.9045e-53	3.36049	0.039	0.003	1.28727e-48	iPPC_1	ENSG00000266893
GPSM2	4.62006e-53	0.560178	0.773	0.462	1.52319e-48	iPPC_1	GPSM2
SUMO3	5.14982e-53	0.641193	0.632	0.338	1.69784e-48	iPPC_1	SUMO3
RCN1	5.17942e-53	0.552953	0.825	0.5	1.7076e-48	iPPC_1	RCN1
ZNF107	5.27187e-53	0.688983	0.419	0.186	1.73808e-48	iPPC_1	ZNF107
AHCTF1	5.47145e-53	0.611154	0.677	0.378	1.80388e-48	iPPC_1	AHCTF1
PRXL2A	5.78188e-53	0.521596	0.952	0.707	1.90623e-48	iPPC_1	PRXL2A
ZNF511	6.54643e-53	0.70645	0.465	0.215	2.15829e-48	iPPC_1	ZNF511
HUNK	9.49807e-53	0.603784	0.507	0.241	3.13142e-48	iPPC_1	HUNK
HNRNPA0	9.63856e-53	0.585775	0.886	0.588	3.17774e-48	iPPC_1	HNRNPA0
SMC5	1.09286e-52	0.551038	0.903	0.613	3.60307e-48	iPPC_1	SMC5
SRRM2	1.14276e-52	0.401376	0.991	0.865	3.76756e-48	iPPC_1	SRRM2
ADIPOR2	1.1791e-52	0.651718	0.63	0.337	3.88737e-48	iPPC_1	ADIPOR2
ENSG00000285650	1.20749e-52	1.30009	0.125	0.029	3.98099e-48	iPPC_1	ENSG00000285650
MMD	1.24324e-52	0.54443	0.555	0.276	4.09885e-48	iPPC_1	MMD
TTC12-DT	1.40616e-52	1.40483	0.12	0.027	4.63598e-48	iPPC_1	TTC12-DT
RBMX	1.56261e-52	0.488387	0.976	0.817	5.15178e-48	iPPC_1	RBMX
FGFBP3	1.61212e-52	0.82727	0.622	0.351	5.315e-48	iPPC_1	FGFBP3
NAB1	1.6963e-52	0.777429	0.42	0.19	5.59254e-48	iPPC_1	NAB1
ING5	2.07177e-52	0.590543	0.645	0.346	6.83043e-48	iPPC_1	ING5
STOX1	2.1256e-52	0.884498	0.302	0.117	7.00788e-48	iPPC_1	STOX1
NUP98	2.20901e-52	0.555586	0.718	0.413	7.28288e-48	iPPC_1	NUP98
LGR5	2.21115e-52	1.03328	0.353	0.151	7.28995e-48	iPPC_1	LGR5
CCN2	2.26455e-52	0.48793	0.708	0.401	7.46601e-48	iPPC_1	CCN2
ALPK2	2.44175e-52	0.970706	0.441	0.212	8.05019e-48	iPPC_1	ALPK2
HILPDA	2.45404e-52	0.867266	0.355	0.148	8.09072e-48	iPPC_1	HILPDA
TEAD1	2.4585e-52	0.478086	0.947	0.706	8.10544e-48	iPPC_1	TEAD1
ENSG00000227627	2.57888e-52	0.818247	0.312	0.122	8.50232e-48	iPPC_1	ENSG00000227627
MIS12	2.75344e-52	0.704777	0.539	0.271	9.07783e-48	iPPC_1	MIS12
GAMT	2.90303e-52	0.614098	0.581	0.3	9.57101e-48	iPPC_1	GAMT
CASP7	3.00433e-52	1.21079	0.265	0.098	9.90498e-48	iPPC_1	CASP7
NHLRC2	3.07756e-52	0.6121	0.665	0.369	1.01464e-47	iPPC_1	NHLRC2
ENSG00000286362	3.42691e-52	1.27534	0.125	0.029	1.12982e-47	iPPC_1	ENSG00000286362
MID1	4.21675e-52	0.492944	0.908	0.617	1.39022e-47	iPPC_1	MID1
GOLGA2P5	5.55795e-52	1.18086	0.154	0.041	1.8324e-47	iPPC_1	GOLGA2P5
FSTL1	5.59354e-52	0.557247	0.714	0.402	1.84413e-47	iPPC_1	FSTL1
CENPB	5.60596e-52	0.689485	0.513	0.251	1.84823e-47	iPPC_1	CENPB
THAP9	6.51298e-52	0.901149	0.314	0.125	2.14726e-47	iPPC_1	THAP9
AGTRAP	6.82999e-52	0.68666	0.457	0.21	2.25178e-47	iPPC_1	AGTRAP
TEAD2	7.03226e-52	0.732177	0.425	0.193	2.31847e-47	iPPC_1	TEAD2
PIH1D1	7.25115e-52	0.749603	0.573	0.295	2.39063e-47	iPPC_1	PIH1D1
NUBP2	7.27786e-52	0.592326	0.586	0.301	2.39944e-47	iPPC_1	NUBP2
GANAB	9.30133e-52	0.601481	0.658	0.363	3.06655e-47	iPPC_1	GANAB
FIGN	9.81241e-52	0.492394	0.718	0.412	3.23505e-47	iPPC_1	FIGN
DYRK1A	1.01461e-51	0.519428	0.911	0.647	3.34506e-47	iPPC_1	DYRK1A
RASSF8	1.07578e-51	0.587033	0.8	0.5	3.54673e-47	iPPC_1	RASSF8
UBE2I	1.16177e-51	0.571302	0.858	0.548	3.83026e-47	iPPC_1	UBE2I
ZC3H18	1.25857e-51	0.559406	0.758	0.447	4.14938e-47	iPPC_1	ZC3H18
MRPL14	1.36227e-51	0.580851	0.691	0.383	4.49127e-47	iPPC_1	MRPL14
SNRPF	1.41489e-51	0.575415	0.892	0.624	4.66476e-47	iPPC_1	SNRPF
NHSL1	1.59324e-51	0.520443	0.87	0.556	5.25276e-47	iPPC_1	NHSL1
BCAT1	1.78445e-51	0.671096	0.77	0.504	5.88316e-47	iPPC_1	BCAT1
ENSG00000290606	1.80107e-51	3.14069	0.037	0.003	5.93796e-47	iPPC_1	ENSG00000290606
FGFR2	1.90873e-51	0.367261	0.538	0.271	6.29289e-47	iPPC_1	FGFR2
DDX11-AS1	2.12569e-51	1.01927	0.165	0.046	7.0082e-47	iPPC_1	DDX11-AS1
BCAP29	2.14969e-51	0.65434	0.656	0.363	7.0873e-47	iPPC_1	BCAP29
MFGE8	2.1695e-51	0.744059	0.487	0.238	7.15261e-47	iPPC_1	MFGE8
LIMS1	2.35267e-51	0.494489	0.863	0.558	7.75651e-47	iPPC_1	LIMS1
MTHFD2	3.01163e-51	0.800579	0.375	0.163	9.92905e-47	iPPC_1	MTHFD2
PATL1	3.63666e-51	0.892721	0.359	0.154	1.19897e-46	iPPC_1	PATL1
ZMYM1	3.72695e-51	0.751936	0.501	0.251	1.22874e-46	iPPC_1	ZMYM1
SP3	3.87135e-51	0.575624	0.761	0.462	1.27634e-46	iPPC_1	SP3
PIN1	3.93075e-51	0.562863	0.876	0.575	1.29593e-46	iPPC_1	PIN1
NENF	3.95231e-51	0.535272	0.783	0.452	1.30304e-46	iPPC_1	NENF
RAD1	4.17301e-51	0.806579	0.395	0.175	1.3758e-46	iPPC_1	RAD1
LRRC59	4.18844e-51	0.665132	0.61	0.324	1.38089e-46	iPPC_1	LRRC59
PPP5C	4.43757e-51	0.494313	0.703	0.385	1.46302e-46	iPPC_1	PPP5C
TIMM10	4.80862e-51	0.725859	0.545	0.276	1.58535e-46	iPPC_1	TIMM10
IQCB1	5.17984e-51	0.623458	0.625	0.343	1.70774e-46	iPPC_1	IQCB1
ENSG00000239791	5.40311e-51	2.36432	0.057	0.007	1.78135e-46	iPPC_1	ENSG00000239791
HEY2	8.62952e-51	0.720923	0.547	0.283	2.84507e-46	iPPC_1	HEY2
SNHG6	9.38002e-51	0.475743	0.973	0.782	3.0925e-46	iPPC_1	SNHG6
SMC6	9.72545e-51	0.503591	0.775	0.459	3.20638e-46	iPPC_1	SMC6
PIGX	9.83683e-51	0.673094	0.538	0.272	3.2431e-46	iPPC_1	PIGX
SLK	1.11589e-50	0.629932	0.607	0.323	3.67898e-46	iPPC_1	SLK
CD99	1.21134e-50	0.446324	0.959	0.639	3.99366e-46	iPPC_1	CD99
TPM3	1.41904e-50	0.478783	0.973	0.789	4.67844e-46	iPPC_1	TPM3
CPSF2	1.45146e-50	0.599298	0.729	0.423	4.78531e-46	iPPC_1	CPSF2
NAE1	1.52897e-50	0.612051	0.711	0.409	5.04087e-46	iPPC_1	NAE1
SPATA13	1.59202e-50	0.412874	0.902	0.606	5.24872e-46	iPPC_1	SPATA13
GUSB	1.8114e-50	0.722172	0.399	0.18	5.97201e-46	iPPC_1	GUSB
NETO2	1.98486e-50	0.571441	0.749	0.444	6.54388e-46	iPPC_1	NETO2
HES1	2.02058e-50	0.435252	0.85	0.51	6.66163e-46	iPPC_1	HES1
SOAT1	2.2079e-50	0.817352	0.391	0.175	7.27922e-46	iPPC_1	SOAT1
LTBP4	2.34172e-50	0.855503	0.312	0.125	7.72041e-46	iPPC_1	LTBP4
C2CD3	2.37363e-50	0.546606	0.692	0.397	7.82563e-46	iPPC_1	C2CD3
HNRNPM	2.76409e-50	0.446201	0.979	0.839	9.11293e-46	iPPC_1	HNRNPM
OSBPL3	3.03819e-50	0.574308	0.535	0.268	1.00166e-45	iPPC_1	OSBPL3
NAA38	3.05812e-50	0.554914	0.913	0.652	1.00823e-45	iPPC_1	NAA38
HSPE1	3.0933e-50	0.545973	0.908	0.648	1.01983e-45	iPPC_1	HSPE1
SORBS3	3.3134e-50	0.758699	0.451	0.213	1.09239e-45	iPPC_1	SORBS3
SNTB2	3.61636e-50	0.608625	0.57	0.295	1.19228e-45	iPPC_1	SNTB2
CEP57	4.164e-50	0.489252	0.877	0.575	1.37283e-45	iPPC_1	CEP57
TUBGCP5	4.38755e-50	0.618027	0.543	0.277	1.44653e-45	iPPC_1	TUBGCP5
ZC3HAV1	5.65583e-50	0.796984	0.451	0.216	1.86467e-45	iPPC_1	ZC3HAV1
BCLAF1	5.77183e-50	0.489803	0.947	0.747	1.90292e-45	iPPC_1	BCLAF1
LSM8	6.76016e-50	0.561453	0.604	0.32	2.22876e-45	iPPC_1	LSM8
LDHA	7.63437e-50	0.78606	0.425	0.197	2.51698e-45	iPPC_1	LDHA
SAV1	7.6738e-50	0.625042	0.499	0.244	2.52998e-45	iPPC_1	SAV1
NUP160	7.68063e-50	0.467767	0.798	0.481	2.53223e-45	iPPC_1	NUP160
POP7	8.30234e-50	0.63362	0.548	0.281	2.7372e-45	iPPC_1	POP7
TTLL5	8.87115e-50	0.5508	0.845	0.552	2.92473e-45	iPPC_1	TTLL5
DNAJC1	9.53264e-50	0.474702	0.882	0.588	3.14281e-45	iPPC_1	DNAJC1
VCL	9.9708e-50	0.515996	0.919	0.65	3.28727e-45	iPPC_1	VCL
LIMCH1	1.06868e-49	0.421899	0.973	0.766	3.52332e-45	iPPC_1	LIMCH1
ENSG00000289985	1.17884e-49	1.55701	0.089	0.017	3.88652e-45	iPPC_1	ENSG00000289985
SF3A2	1.35736e-49	0.675198	0.473	0.227	4.47508e-45	iPPC_1	SF3A2
PABPC4	1.44659e-49	0.596809	0.634	0.342	4.76925e-45	iPPC_1	PABPC4
CEBPZ	1.50613e-49	0.519104	0.857	0.547	4.96556e-45	iPPC_1	CEBPZ
ITGB8	1.82045e-49	0.449732	0.984	0.8	6.00185e-45	iPPC_1	ITGB8
HPF1	1.87161e-49	0.576039	0.779	0.479	6.17051e-45	iPPC_1	HPF1
TTYH1	1.92967e-49	0.507825	0.918	0.664	6.36194e-45	iPPC_1	TTYH1
TMEM109	2.149e-49	1.18385	0.202	0.066	7.08503e-45	iPPC_1	TMEM109
HDAC1	2.15303e-49	0.597356	0.589	0.306	7.09833e-45	iPPC_1	HDAC1
SAMD1	2.18504e-49	0.702915	0.622	0.349	7.20387e-45	iPPC_1	SAMD1
TADA2A	2.33767e-49	0.664998	0.488	0.241	7.70707e-45	iPPC_1	TADA2A
CRELD2	2.39829e-49	0.612958	0.494	0.242	7.90692e-45	iPPC_1	CRELD2
ENSG00000283458	2.47519e-49	1.80835	0.084	0.015	8.16047e-45	iPPC_1	ENSG00000283458
PHF7	2.85517e-49	1.14869	0.212	0.071	9.41323e-45	iPPC_1	PHF7
PROM1	2.88399e-49	0.413843	0.711	0.398	9.50823e-45	iPPC_1	PROM1
SINHCAF	3.02488e-49	0.672495	0.812	0.526	9.97272e-45	iPPC_1	SINHCAF
CYB5B	3.11759e-49	0.509791	0.626	0.336	1.02784e-44	iPPC_1	CYB5B
CPSF7	3.27463e-49	0.518834	0.599	0.315	1.07961e-44	iPPC_1	CPSF7
FZD7	3.55336e-49	1.07566	0.385	0.176	1.17151e-44	iPPC_1	FZD7
GAB1	3.90273e-49	0.511998	0.902	0.616	1.28669e-44	iPPC_1	GAB1
JAG1	4.33124e-49	0.752838	0.514	0.262	1.42797e-44	iPPC_1	JAG1
GPAA1	5.11477e-49	0.695287	0.554	0.288	1.68629e-44	iPPC_1	GPAA1
ELP6	5.87572e-49	0.534467	0.671	0.38	1.93717e-44	iPPC_1	ELP6
SFXN5	7.10115e-49	0.568761	0.645	0.351	2.34118e-44	iPPC_1	SFXN5
SHMT2	7.13648e-49	0.930035	0.33	0.138	2.35283e-44	iPPC_1	SHMT2
MRPL17	7.90537e-49	0.817356	0.38	0.169	2.60632e-44	iPPC_1	MRPL17
FANCC	8.26832e-49	0.419652	0.872	0.577	2.72598e-44	iPPC_1	FANCC
USP28	8.80813e-49	0.588521	0.511	0.256	2.90395e-44	iPPC_1	USP28
PNP	9.29417e-49	1.10603	0.189	0.059	3.06419e-44	iPPC_1	PNP
COL23A1	1.01525e-48	1.17366	0.291	0.117	3.34719e-44	iPPC_1	COL23A1
SF3A1	1.02517e-48	0.622591	0.568	0.298	3.37989e-44	iPPC_1	SF3A1
GLIS3	1.13142e-48	0.423502	0.94	0.656	3.73017e-44	iPPC_1	GLIS3
S100PBP	1.23662e-48	0.493223	0.673	0.381	4.077e-44	iPPC_1	S100PBP
ALMS1	1.30087e-48	0.533324	0.841	0.56	4.28884e-44	iPPC_1	ALMS1
CNTRL	1.43542e-48	0.490073	0.738	0.431	4.73242e-44	iPPC_1	CNTRL
PRDX6	1.94988e-48	0.565128	0.857	0.571	6.42856e-44	iPPC_1	PRDX6
DDX46	1.98288e-48	0.46888	0.961	0.757	6.53736e-44	iPPC_1	DDX46
PTGR1	2.0451e-48	0.707489	0.456	0.22	6.74249e-44	iPPC_1	PTGR1
SAP30	2.0468e-48	0.641709	0.542	0.275	6.74811e-44	iPPC_1	SAP30
NEK4	2.16431e-48	0.611218	0.519	0.26	7.1355e-44	iPPC_1	NEK4
NUP58	2.3707e-48	0.459983	0.739	0.428	7.81596e-44	iPPC_1	NUP58
NANS	2.71975e-48	0.651238	0.447	0.211	8.96676e-44	iPPC_1	NANS
ENSG00000286099	2.82359e-48	1.36238	0.202	0.067	9.3091e-44	iPPC_1	ENSG00000286099
MBD3	3.30102e-48	0.548055	0.647	0.354	1.08831e-43	iPPC_1	MBD3
SPIDR	3.56695e-48	0.553168	0.938	0.73	1.17599e-43	iPPC_1	SPIDR
PABIR3	3.61881e-48	0.800801	0.311	0.126	1.19309e-43	iPPC_1	PABIR3
RPS6	3.71793e-48	0.375633	0.996	0.928	1.22576e-43	iPPC_1	RPS6
TRAF2	4.60157e-48	0.974765	0.22	0.076	1.51709e-43	iPPC_1	TRAF2
INAVA	5.01174e-48	0.843789	0.296	0.117	1.65232e-43	iPPC_1	INAVA
BNC2	6.4991e-48	0.733844	0.53	0.284	2.14269e-43	iPPC_1	BNC2
SELENON	6.54161e-48	0.575275	0.658	0.369	2.1567e-43	iPPC_1	SELENON
MESD	7.12454e-48	0.533678	0.873	0.578	2.34889e-43	iPPC_1	MESD
CEP250	7.56346e-48	0.610665	0.502	0.253	2.4936e-43	iPPC_1	CEP250
ZBTB18	8.15478e-48	0.732373	0.492	0.249	2.68855e-43	iPPC_1	ZBTB18
IQGAP1	8.98695e-48	0.509298	0.805	0.5	2.96291e-43	iPPC_1	IQGAP1
COPS3	1.13371e-47	0.513061	0.62	0.34	3.73774e-43	iPPC_1	COPS3
NFYB	1.42859e-47	0.66583	0.528	0.274	4.70991e-43	iPPC_1	NFYB
ZDHHC12	1.52011e-47	0.952184	0.364	0.162	5.01164e-43	iPPC_1	ZDHHC12
SMARCA5	1.54062e-47	0.450355	0.969	0.783	5.07926e-43	iPPC_1	SMARCA5
KCTD9	1.5511e-47	0.666177	0.415	0.192	5.11382e-43	iPPC_1	KCTD9
OIP5-AS1	1.65587e-47	0.554861	0.744	0.441	5.45923e-43	iPPC_1	OIP5-AS1
WDR5	1.70789e-47	0.638708	0.359	0.156	5.63073e-43	iPPC_1	WDR5
ITPRIP	1.84922e-47	0.963427	0.257	0.097	6.0967e-43	iPPC_1	ITPRIP
HS2ST1	1.85647e-47	0.497094	0.831	0.542	6.12061e-43	iPPC_1	HS2ST1
TCERG1	1.94286e-47	0.4895	0.873	0.589	6.40542e-43	iPPC_1	TCERG1
STK4	2.35043e-47	0.498	0.646	0.357	7.74913e-43	iPPC_1	STK4
MAD1L1	2.92456e-47	0.509633	0.66	0.371	9.64199e-43	iPPC_1	MAD1L1
STK24	2.93406e-47	0.532919	0.748	0.446	9.67332e-43	iPPC_1	STK24
HAUS3	3.12542e-47	0.839228	0.27	0.103	1.03042e-42	iPPC_1	HAUS3
KIF5B	3.31786e-47	0.458793	0.969	0.76	1.09387e-42	iPPC_1	KIF5B
MYB	3.60458e-47	2.03337	0.087	0.017	1.18839e-42	iPPC_1	MYB
TIMM21	3.9376e-47	0.678233	0.386	0.176	1.29819e-42	iPPC_1	TIMM21
PBX4	4.49127e-47	0.74231	0.394	0.182	1.48073e-42	iPPC_1	PBX4
XYLB	4.61803e-47	0.845471	0.294	0.118	1.52252e-42	iPPC_1	XYLB
ENY2	4.9678e-47	0.531895	0.86	0.556	1.63783e-42	iPPC_1	ENY2
RAB5IF	5.90515e-47	0.563609	0.701	0.404	1.94687e-42	iPPC_1	RAB5IF
KIAA0586	6.13963e-47	0.586199	0.697	0.42	2.02417e-42	iPPC_1	KIAA0586
CHD1	6.39431e-47	0.528877	0.863	0.584	2.10814e-42	iPPC_1	CHD1
PTPN13	6.72024e-47	0.423589	0.815	0.497	2.2156e-42	iPPC_1	PTPN13
PPCDC	7.0425e-47	0.539592	0.569	0.298	2.32184e-42	iPPC_1	PPCDC
CCDC171	7.11842e-47	0.481632	0.561	0.295	2.34687e-42	iPPC_1	CCDC171
RREB1	7.88305e-47	0.553165	0.564	0.293	2.59896e-42	iPPC_1	RREB1
FHL2	8.10795e-47	0.584634	0.519	0.264	2.67311e-42	iPPC_1	FHL2
ICE2	1.11167e-46	0.486041	0.642	0.351	3.66507e-42	iPPC_1	ICE2
ENSG00000188897	1.32179e-46	0.794668	0.477	0.247	4.35779e-42	iPPC_1	ENSG00000188897
NUDCD1	1.505e-46	0.588652	0.409	0.187	4.96182e-42	iPPC_1	NUDCD1
UQCC3	1.87789e-46	0.602692	0.555	0.29	6.19123e-42	iPPC_1	UQCC3
ILF2	2.01565e-46	0.538938	0.825	0.542	6.64539e-42	iPPC_1	ILF2
TXNDC12	2.02329e-46	0.636659	0.581	0.314	6.67059e-42	iPPC_1	TXNDC12
REEP4	2.43695e-46	1.49774	0.169	0.052	8.03438e-42	iPPC_1	REEP4
IFT22	2.56483e-46	0.493208	0.749	0.444	8.45598e-42	iPPC_1	IFT22
ARL13B	2.61077e-46	0.54687	0.734	0.434	8.60744e-42	iPPC_1	ARL13B
CHAMP1	2.95628e-46	0.593465	0.513	0.265	9.74656e-42	iPPC_1	CHAMP1
TSR1	3.15542e-46	0.589715	0.584	0.315	1.04031e-41	iPPC_1	TSR1
ASB16-AS1	3.23596e-46	1.08241	0.206	0.07	1.06686e-41	iPPC_1	ASB16-AS1
NR4A3	3.39578e-46	0.738374	0.666	0.399	1.11956e-41	iPPC_1	NR4A3
RBM14	3.53146e-46	0.619628	0.409	0.189	1.16429e-41	iPPC_1	RBM14
BMAL2	3.56599e-46	0.654539	0.455	0.223	1.17567e-41	iPPC_1	BMAL2
FST	3.72648e-46	1.51859	0.132	0.035	1.22858e-41	iPPC_1	FST
STON2	3.73903e-46	0.527956	0.78	0.47	1.23272e-41	iPPC_1	STON2
NUP214	3.78131e-46	0.531852	0.724	0.432	1.24666e-41	iPPC_1	NUP214
DIAPH2	3.83127e-46	0.473401	0.684	0.393	1.26313e-41	iPPC_1	DIAPH2
FAAP24	3.84611e-46	1.1177	0.168	0.051	1.26802e-41	iPPC_1	FAAP24
ENSG00000227769	3.92533e-46	2.02206	0.084	0.016	1.29414e-41	iPPC_1	ENSG00000227769
RPLP2	4.10284e-46	0.341574	0.998	0.941	1.35267e-41	iPPC_1	RPLP2
AP2S1	4.26968e-46	0.511339	0.916	0.656	1.40767e-41	iPPC_1	AP2S1
MAPK4	4.2794e-46	0.56115	0.696	0.416	1.41088e-41	iPPC_1	MAPK4
PPP1CC	4.50733e-46	0.548362	0.795	0.491	1.48602e-41	iPPC_1	PPP1CC
PRKCSH	5.69809e-46	0.563984	0.712	0.42	1.8786e-41	iPPC_1	PRKCSH
PFKL	5.79581e-46	0.64465	0.458	0.224	1.91082e-41	iPPC_1	PFKL
DESI2	5.80023e-46	0.55964	0.648	0.366	1.91228e-41	iPPC_1	DESI2
ORC5	5.91617e-46	0.568711	0.547	0.287	1.9505e-41	iPPC_1	ORC5
CASP6	7.14294e-46	0.776166	0.364	0.164	2.35496e-41	iPPC_1	CASP6
SNHG1	8.24713e-46	0.58799	0.385	0.174	2.719e-41	iPPC_1	SNHG1
GULP1	8.67967e-46	0.333763	0.79	0.464	2.8616e-41	iPPC_1	GULP1
CHCHD2	8.79099e-46	0.574142	0.893	0.671	2.8983e-41	iPPC_1	CHCHD2
SPIN4	9.00716e-46	1.09286	0.185	0.059	2.96957e-41	iPPC_1	SPIN4
PNN	1.02765e-45	0.441669	0.958	0.783	3.38805e-41	iPPC_1	PNN
ZNF530	1.07334e-45	1.25955	0.134	0.036	3.53869e-41	iPPC_1	ZNF530
EXOSC2	1.14415e-45	0.696747	0.39	0.18	3.77214e-41	iPPC_1	EXOSC2
CTDSPL	1.29448e-45	0.543888	0.718	0.42	4.26777e-41	iPPC_1	CTDSPL
L2HGDH	1.31809e-45	0.607121	0.457	0.224	4.34561e-41	iPPC_1	L2HGDH
WBP11	1.38539e-45	0.50762	0.816	0.523	4.56748e-41	iPPC_1	WBP11
SAPCD1	1.74156e-45	1.73021	0.112	0.027	5.74175e-41	iPPC_1	SAPCD1
TGIF2	2.02033e-45	0.746143	0.417	0.2	6.66082e-41	iPPC_1	TGIF2
ZBTB16	2.07153e-45	0.805849	0.405	0.195	6.82962e-41	iPPC_1	ZBTB16
LRP11	2.13264e-45	0.563679	0.462	0.228	7.03109e-41	iPPC_1	LRP11
CSRP1	2.33325e-45	0.684094	0.496	0.255	7.69248e-41	iPPC_1	CSRP1
RRP7A	2.41011e-45	0.635449	0.475	0.238	7.94588e-41	iPPC_1	RRP7A
SCD	2.4781e-45	0.576665	0.752	0.46	8.17004e-41	iPPC_1	SCD
TTC31	3.60559e-45	0.767914	0.306	0.127	1.18873e-40	iPPC_1	TTC31
HSPH1	3.65451e-45	0.528804	0.802	0.503	1.20485e-40	iPPC_1	HSPH1
POT1	3.82887e-45	0.478149	0.503	0.252	1.26234e-40	iPPC_1	POT1
NOX4	3.89307e-45	0.747202	0.338	0.148	1.28351e-40	iPPC_1	NOX4
SRF	3.9305e-45	0.762072	0.452	0.226	1.29584e-40	iPPC_1	SRF
PARD3B	4.15421e-45	0.361495	0.948	0.668	1.3696e-40	iPPC_1	PARD3B
RHOA	4.25704e-45	0.479672	0.927	0.654	1.4035e-40	iPPC_1	RHOA
PCGF6	4.64137e-45	0.585558	0.42	0.199	1.53021e-40	iPPC_1	PCGF6
NABP2	4.69475e-45	0.59195	0.602	0.328	1.54781e-40	iPPC_1	NABP2
PHIP	4.7157e-45	0.424206	0.94	0.707	1.55472e-40	iPPC_1	PHIP
ASH2L	4.96742e-45	0.525858	0.596	0.329	1.63771e-40	iPPC_1	ASH2L
SAAL1	5.27619e-45	0.683104	0.39	0.179	1.73951e-40	iPPC_1	SAAL1
ZNF100	5.97452e-45	0.800216	0.301	0.125	1.96974e-40	iPPC_1	ZNF100
CEP97	6.0266e-45	0.500477	0.639	0.353	1.98691e-40	iPPC_1	CEP97
GTF2A1	6.02812e-45	0.577106	0.575	0.31	1.98741e-40	iPPC_1	GTF2A1
CIB2	6.29543e-45	0.557015	0.563	0.301	2.07554e-40	iPPC_1	CIB2
C2orf50	6.81498e-45	1.11888	0.261	0.103	2.24683e-40	iPPC_1	C2orf50
UFD1	7.3892e-45	0.504002	0.647	0.359	2.43614e-40	iPPC_1	UFD1
PTAR1	8.1334e-45	0.525227	0.712	0.418	2.6815e-40	iPPC_1	PTAR1
POC1B	8.60785e-45	0.481157	0.482	0.238	2.83792e-40	iPPC_1	POC1B
WWC2	8.85201e-45	0.571404	0.79	0.502	2.91842e-40	iPPC_1	WWC2
PFAS	9.9329e-45	0.877109	0.282	0.114	3.27478e-40	iPPC_1	PFAS
PSMC5	1.03507e-44	0.505081	0.888	0.598	3.41252e-40	iPPC_1	PSMC5
CD226	1.03753e-44	1.05843	0.178	0.056	3.42063e-40	iPPC_1	CD226
GPC6	1.04116e-44	0.114807	0.983	0.781	3.43259e-40	iPPC_1	GPC6
DPM2	1.11132e-44	0.61121	0.478	0.24	3.66392e-40	iPPC_1	DPM2
FAM114A1	1.14015e-44	0.574293	0.48	0.237	3.75895e-40	iPPC_1	FAM114A1
CEP41	1.16421e-44	0.484445	0.491	0.244	3.83827e-40	iPPC_1	CEP41
DSG2	1.17291e-44	0.964308	0.28	0.114	3.86698e-40	iPPC_1	DSG2
RFX4	1.19128e-44	0.349425	0.981	0.762	3.92754e-40	iPPC_1	RFX4
ELP5	1.22654e-44	0.73827	0.357	0.158	4.04377e-40	iPPC_1	ELP5
PDE3A	1.27405e-44	0.439325	0.881	0.582	4.20041e-40	iPPC_1	PDE3A
SREK1	1.34388e-44	0.478496	0.865	0.571	4.43062e-40	iPPC_1	SREK1
MRTO4	1.50257e-44	0.586357	0.558	0.301	4.95381e-40	iPPC_1	MRTO4
DCLRE1A	1.51517e-44	1.31827	0.149	0.043	4.99538e-40	iPPC_1	DCLRE1A
MRPS34	1.60799e-44	0.487269	0.861	0.56	5.30137e-40	iPPC_1	MRPS34
ING2	1.70505e-44	0.633932	0.496	0.252	5.62138e-40	iPPC_1	ING2
GART	1.739e-44	0.559264	0.771	0.479	5.73332e-40	iPPC_1	GART
NFATC3	2.0285e-44	0.458664	0.719	0.421	6.68777e-40	iPPC_1	NFATC3
FNDC3B	2.0543e-44	0.389454	0.948	0.682	6.77281e-40	iPPC_1	FNDC3B
QSER1	2.19589e-44	0.517552	0.802	0.513	7.23964e-40	iPPC_1	QSER1
HACD2	2.26952e-44	0.631118	0.48	0.241	7.48239e-40	iPPC_1	HACD2
CNN3	2.34064e-44	0.425933	0.942	0.662	7.71685e-40	iPPC_1	CNN3
TP53	2.3624e-44	0.524097	0.554	0.291	7.78861e-40	iPPC_1	TP53
TMEM54	2.37732e-44	1.73099	0.12	0.031	7.83777e-40	iPPC_1	TMEM54
GPX8	2.4825e-44	0.763725	0.378	0.173	8.18454e-40	iPPC_1	GPX8
RGS20	2.50997e-44	1.0278	0.416	0.209	8.27511e-40	iPPC_1	RGS20
HNRNPA1	2.6039e-44	0.423235	0.983	0.837	8.58481e-40	iPPC_1	HNRNPA1
PRPF19	2.75605e-44	0.694558	0.452	0.224	9.08641e-40	iPPC_1	PRPF19
IL6ST	2.79046e-44	0.535737	0.802	0.52	9.19988e-40	iPPC_1	IL6ST
SDC1	2.89111e-44	1.59847	0.133	0.036	9.53171e-40	iPPC_1	SDC1
AASS	3.2727e-44	0.481755	0.74	0.444	1.07898e-39	iPPC_1	AASS
TSPAN18	3.55349e-44	0.727534	0.545	0.299	1.17155e-39	iPPC_1	TSPAN18
DEPDC5	3.60943e-44	0.454788	0.545	0.286	1.18999e-39	iPPC_1	DEPDC5
RPL8	3.76389e-44	0.330728	0.996	0.936	1.24092e-39	iPPC_1	RPL8
POLR2A	3.91393e-44	0.500444	0.763	0.467	1.29038e-39	iPPC_1	POLR2A
GLRX5	4.03527e-44	0.489611	0.759	0.453	1.33039e-39	iPPC_1	GLRX5
DCPS	4.47086e-44	0.775937	0.344	0.154	1.474e-39	iPPC_1	DCPS
ABHD17C	4.7449e-44	0.663177	0.445	0.221	1.56435e-39	iPPC_1	ABHD17C
RNPS1	5.14021e-44	0.497712	0.84	0.558	1.69467e-39	iPPC_1	RNPS1
GMPPB	5.61212e-44	1.11305	0.193	0.065	1.85026e-39	iPPC_1	GMPPB
TOE1	6.26258e-44	0.994856	0.221	0.08	2.06471e-39	iPPC_1	TOE1
MCL1	6.4889e-44	0.501594	0.881	0.604	2.13933e-39	iPPC_1	MCL1
MRC2	7.0124e-44	0.419387	0.922	0.622	2.31192e-39	iPPC_1	MRC2
AGPAT5	7.05188e-44	0.484345	0.841	0.547	2.32494e-39	iPPC_1	AGPAT5
ABHD12	7.42025e-44	0.479615	0.619	0.336	2.44638e-39	iPPC_1	ABHD12
LMNB1-DT	7.42998e-44	1.0238	0.178	0.057	2.44959e-39	iPPC_1	LMNB1-DT
TIMM23	7.67935e-44	0.550685	0.599	0.33	2.5318e-39	iPPC_1	TIMM23
RAVER2	8.37812e-44	0.465985	0.681	0.393	2.76218e-39	iPPC_1	RAVER2
PIERCE1	9.66636e-44	0.58363	0.473	0.236	3.1869e-39	iPPC_1	PIERCE1
PARP14	1.0165e-43	0.577899	0.574	0.311	3.35129e-39	iPPC_1	PARP14
CRY1	1.02185e-43	0.530778	0.661	0.382	3.36892e-39	iPPC_1	CRY1
MRPS11	1.18815e-43	0.487116	0.675	0.383	3.9172e-39	iPPC_1	MRPS11
BUD31	1.22853e-43	0.479915	0.826	0.517	4.05034e-39	iPPC_1	BUD31
CLMN	1.28248e-43	0.771308	0.303	0.128	4.22821e-39	iPPC_1	CLMN
CD320	1.34266e-43	0.640096	0.525	0.277	4.42661e-39	iPPC_1	CD320
SOX1	1.39317e-43	1.21255	0.171	0.054	4.59315e-39	iPPC_1	SOX1
WRAP53	1.42781e-43	0.822538	0.284	0.116	4.70735e-39	iPPC_1	WRAP53
EEF1D	1.45409e-43	0.416172	0.974	0.769	4.794e-39	iPPC_1	EEF1D
OBI1	1.45785e-43	0.536124	0.557	0.295	4.80639e-39	iPPC_1	OBI1
RCOR1	1.50166e-43	0.508696	0.707	0.417	4.95082e-39	iPPC_1	RCOR1
DKC1	1.50693e-43	0.589274	0.641	0.371	4.96819e-39	iPPC_1	DKC1
ANKHD1	1.51792e-43	0.455372	0.918	0.668	5.00442e-39	iPPC_1	ANKHD1
CEBPG	1.8925e-43	0.562042	0.45	0.22	6.23937e-39	iPPC_1	CEBPG
MAGT1	1.92138e-43	0.622327	0.583	0.319	6.33459e-39	iPPC_1	MAGT1
PDS5B	2.05906e-43	0.454758	0.93	0.709	6.7885e-39	iPPC_1	PDS5B
EFL1	2.09367e-43	0.572624	0.504	0.261	6.90263e-39	iPPC_1	EFL1
BLOC1S5	2.22368e-43	0.612256	0.436	0.214	7.33125e-39	iPPC_1	BLOC1S5
UHRF2	2.36367e-43	0.496251	0.636	0.359	7.79277e-39	iPPC_1	UHRF2
PCSK5	2.84417e-43	0.547682	0.544	0.295	9.37695e-39	iPPC_1	PCSK5
ATAD3A	2.88314e-43	0.723449	0.289	0.12	9.50542e-39	iPPC_1	ATAD3A
SF3A3	3.03544e-43	0.58483	0.672	0.404	1.00076e-38	iPPC_1	SF3A3
KLHL22	3.07997e-43	0.459028	0.681	0.393	1.01544e-38	iPPC_1	KLHL22
CLEC2D	3.25143e-43	0.65224	0.437	0.217	1.07196e-38	iPPC_1	CLEC2D
CHAC2	3.59872e-43	0.692428	0.248	0.095	1.18646e-38	iPPC_1	CHAC2
CDH24	3.89953e-43	1.07226	0.155	0.047	1.28564e-38	iPPC_1	CDH24
MYO19	4.04447e-43	0.572156	0.476	0.244	1.33342e-38	iPPC_1	MYO19
NIBAN1	4.55525e-43	1.28021	0.129	0.035	1.50182e-38	iPPC_1	NIBAN1
P4HB	4.86526e-43	0.543712	0.734	0.449	1.60403e-38	iPPC_1	P4HB
RPRML	4.916e-43	2.03781	0.083	0.017	1.62076e-38	iPPC_1	RPRML
FBXO17	5.0367e-43	0.990727	0.247	0.096	1.66055e-38	iPPC_1	FBXO17
CCDC74A	5.44968e-43	1.12201	0.204	0.072	1.7967e-38	iPPC_1	CCDC74A
TIPIN	5.45182e-43	0.556605	0.461	0.229	1.79741e-38	iPPC_1	TIPIN
CNIH2	5.59036e-43	0.445251	0.798	0.479	1.84308e-38	iPPC_1	CNIH2
C4orf46	6.44749e-43	1.18642	0.171	0.055	2.12567e-38	iPPC_1	C4orf46
TMEM117	6.60942e-43	0.502744	0.652	0.38	2.17906e-38	iPPC_1	TMEM117
MRM2	7.06655e-43	0.646945	0.368	0.169	2.32977e-38	iPPC_1	MRM2
MSH6	7.23993e-43	0.567744	0.728	0.443	2.38693e-38	iPPC_1	MSH6
EIF4G1	8.01763e-43	0.547628	0.791	0.505	2.64333e-38	iPPC_1	EIF4G1
TMEM60	8.08042e-43	0.71442	0.383	0.18	2.66403e-38	iPPC_1	TMEM60
DIO2-AS1	8.22531e-43	0.803467	0.148	0.043	2.7118e-38	iPPC_1	DIO2-AS1
FAM98B	8.33219e-43	0.536427	0.626	0.347	2.74704e-38	iPPC_1	FAM98B
NRF1	9.63357e-43	0.487355	0.722	0.437	3.17609e-38	iPPC_1	NRF1
HSPA4L	1.10421e-42	0.476189	0.452	0.221	3.64048e-38	iPPC_1	HSPA4L
SUGP2	1.1792e-42	0.437101	0.876	0.613	3.88771e-38	iPPC_1	SUGP2
BRIX1	1.29664e-42	0.573259	0.458	0.228	4.2749e-38	iPPC_1	BRIX1
TIAM1	1.30097e-42	0.376143	0.822	0.524	4.28918e-38	iPPC_1	TIAM1
SLC1A3	1.37244e-42	0.39132	0.887	0.6	4.5248e-38	iPPC_1	SLC1A3
PLSCR1	1.37953e-42	0.883905	0.302	0.129	4.54816e-38	iPPC_1	PLSCR1
EIF2S1	1.43587e-42	0.558846	0.697	0.421	4.73393e-38	iPPC_1	EIF2S1
ST6GALNAC3	1.59025e-42	0.367336	0.748	0.459	5.24289e-38	iPPC_1	ST6GALNAC3
MUTYH	1.64657e-42	0.707214	0.263	0.104	5.42857e-38	iPPC_1	MUTYH
NNT-AS1	1.67373e-42	0.563972	0.626	0.353	5.51813e-38	iPPC_1	NNT-AS1
THBS3-AS1	1.77536e-42	0.381623	0.59	0.32	5.85318e-38	iPPC_1	THBS3-AS1
CELSR2	2.18906e-42	0.524061	0.75	0.461	7.21711e-38	iPPC_1	CELSR2
TTC28	2.22001e-42	0.347594	0.986	0.925	7.31915e-38	iPPC_1	TTC28
KREMEN1	2.23186e-42	0.670705	0.43	0.214	7.35823e-38	iPPC_1	KREMEN1
KIFBP	2.33502e-42	0.480591	0.683	0.396	7.69834e-38	iPPC_1	KIFBP
SMS	2.47118e-42	0.457523	0.927	0.652	8.14722e-38	iPPC_1	SMS
RAB27A	2.48927e-42	0.755441	0.389	0.186	8.20688e-38	iPPC_1	RAB27A
ARAP2	2.62553e-42	0.696311	0.468	0.245	8.65611e-38	iPPC_1	ARAP2
ZFP36L2	2.65385e-42	0.586761	0.668	0.393	8.74948e-38	iPPC_1	ZFP36L2
FOXP1	2.70703e-42	0.48555	0.631	0.37	8.92482e-38	iPPC_1	FOXP1
NCALD	2.77186e-42	0.409324	0.947	0.717	9.13854e-38	iPPC_1	NCALD
DHX9	3.41097e-42	0.460781	0.918	0.695	1.12456e-37	iPPC_1	DHX9
CMC4	3.56324e-42	0.876355	0.314	0.137	1.17476e-37	iPPC_1	CMC4
NFIA	4.1666e-42	0.419259	0.976	0.799	1.37369e-37	iPPC_1	NFIA
ACTN1	4.33103e-42	0.506659	0.651	0.38	1.4279e-37	iPPC_1	ACTN1
LACTB2	4.71614e-42	0.980093	0.245	0.095	1.55486e-37	iPPC_1	LACTB2
MCMBP	5.38408e-42	0.545082	0.506	0.263	1.77508e-37	iPPC_1	MCMBP
SPSB4	5.70702e-42	0.515348	0.499	0.257	1.88155e-37	iPPC_1	SPSB4
POLR2H	6.0087e-42	0.548629	0.514	0.271	1.98101e-37	iPPC_1	POLR2H
DARS2	6.15982e-42	0.630615	0.334	0.148	2.03083e-37	iPPC_1	DARS2
ASAP2	6.50143e-42	0.462027	0.771	0.482	2.14346e-37	iPPC_1	ASAP2
GLIPR2	6.82472e-42	0.407573	0.607	0.329	2.25004e-37	iPPC_1	GLIPR2
GUCD1	6.8914e-42	0.818067	0.263	0.106	2.27203e-37	iPPC_1	GUCD1
POP5	7.05391e-42	0.509631	0.619	0.345	2.3256e-37	iPPC_1	POP5
KANSL3	7.38995e-42	0.501655	0.447	0.223	2.43639e-37	iPPC_1	KANSL3
CDK2AP1	8.40962e-42	0.480346	0.889	0.601	2.77257e-37	iPPC_1	CDK2AP1
MBNL3	9.17247e-42	0.691143	0.268	0.109	3.02407e-37	iPPC_1	MBNL3
MFSD2A	9.32298e-42	0.658425	0.545	0.3	3.07369e-37	iPPC_1	MFSD2A
DCLRE1B	1.01609e-41	1.42205	0.129	0.036	3.34996e-37	iPPC_1	DCLRE1B
SANBR	1.12329e-41	0.401592	0.743	0.445	3.70336e-37	iPPC_1	SANBR
TOMM40	1.18326e-41	0.529257	0.626	0.357	3.90109e-37	iPPC_1	TOMM40
HNRNPH3	1.28038e-41	0.477035	0.945	0.721	4.22128e-37	iPPC_1	HNRNPH3
AURKAIP1	1.29894e-41	0.441023	0.908	0.634	4.28246e-37	iPPC_1	AURKAIP1
CASP2	1.31953e-41	0.5384	0.41	0.196	4.35035e-37	iPPC_1	CASP2
LDLR	1.40376e-41	0.549525	0.67	0.401	4.62804e-37	iPPC_1	LDLR
RHOBTB3	1.42574e-41	0.500734	0.909	0.669	4.70053e-37	iPPC_1	RHOBTB3
HSP90B1	1.47735e-41	0.398587	0.975	0.806	4.87066e-37	iPPC_1	HSP90B1
ABCD3	1.48983e-41	0.507132	0.737	0.457	4.91182e-37	iPPC_1	ABCD3
BSG	1.52274e-41	0.488321	0.888	0.612	5.02034e-37	iPPC_1	BSG
NDUFAF1	1.6076e-41	0.684714	0.361	0.168	5.30008e-37	iPPC_1	NDUFAF1
FGFRL1	1.65544e-41	1.01884	0.27	0.111	5.45781e-37	iPPC_1	FGFRL1
SCAT2	1.66255e-41	0.438418	0.252	0.098	5.48125e-37	iPPC_1	SCAT2
CCDC148	1.72098e-41	0.805121	0.33	0.149	5.67391e-37	iPPC_1	CCDC148
CCDC134	1.75742e-41	0.791911	0.283	0.118	5.79403e-37	iPPC_1	CCDC134
CDK11B	1.7809e-41	0.484523	0.717	0.426	5.87143e-37	iPPC_1	CDK11B
TMTC1	1.87677e-41	0.38356	0.535	0.289	6.18751e-37	iPPC_1	TMTC1
SLC16A4	1.89838e-41	0.349477	0.398	0.187	6.25876e-37	iPPC_1	SLC16A4
ENSG00000263731	1.96837e-41	1.68012	0.108	0.027	6.48952e-37	iPPC_1	ENSG00000263731
C1QTNF2	2.21451e-41	2.01657	0.068	0.012	7.30103e-37	iPPC_1	C1QTNF2
ADK	2.46516e-41	0.410894	0.943	0.736	8.12739e-37	iPPC_1	ADK
ARRB2	2.55587e-41	0.747695	0.278	0.115	8.42644e-37	iPPC_1	ARRB2
SRP9	2.58183e-41	0.438972	0.902	0.623	8.51204e-37	iPPC_1	SRP9
GNG4	2.65429e-41	0.484013	0.706	0.411	8.75093e-37	iPPC_1	GNG4
CEP131	2.82351e-41	0.70063	0.272	0.112	9.30882e-37	iPPC_1	CEP131
ENSG00000255692	2.88308e-41	1.57164	0.063	0.011	9.50524e-37	iPPC_1	ENSG00000255692
HEG1	2.92753e-41	0.549651	0.476	0.246	9.65178e-37	iPPC_1	HEG1
PHF10	3.13984e-41	0.595021	0.439	0.218	1.03517e-36	iPPC_1	PHF10
NDUFAF8	3.14728e-41	0.471495	0.861	0.564	1.03763e-36	iPPC_1	NDUFAF8
FAM181A	3.1731e-41	0.480186	0.499	0.256	1.04614e-36	iPPC_1	FAM181A
DDX55	3.68649e-41	0.45773	0.462	0.231	1.2154e-36	iPPC_1	DDX55
SRSF4	3.96117e-41	0.41138	0.957	0.751	1.30596e-36	iPPC_1	SRSF4
SCN5A	3.98043e-41	1.6913	0.08	0.016	1.31231e-36	iPPC_1	SCN5A
CEP89	4.14446e-41	0.45999	0.717	0.434	1.36639e-36	iPPC_1	CEP89
RPS10	4.25256e-41	0.322224	0.995	0.942	1.40203e-36	iPPC_1	RPS10
TCOF1	4.97573e-41	0.579522	0.537	0.287	1.64045e-36	iPPC_1	TCOF1
LDHB	5.01921e-41	0.376952	0.984	0.85	1.65478e-36	iPPC_1	LDHB
ENSG00000291006	5.03303e-41	1.25538	0.196	0.07	1.65934e-36	iPPC_1	ENSG00000291006
ARHGAP33	6.08232e-41	0.348001	0.43	0.205	2.00528e-36	iPPC_1	ARHGAP33
MAPKAPK2	6.19448e-41	0.577006	0.626	0.359	2.04226e-36	iPPC_1	MAPKAPK2
CLCC1	6.69398e-41	0.638785	0.538	0.295	2.20694e-36	iPPC_1	CLCC1
MAMLD1	6.74004e-41	0.582017	0.457	0.235	2.22212e-36	iPPC_1	MAMLD1
EXOSC10	6.80704e-41	0.446579	0.615	0.346	2.24421e-36	iPPC_1	EXOSC10
ALDH16A1	6.83006e-41	1.00744	0.2	0.072	2.2518e-36	iPPC_1	ALDH16A1
SUMO2	7.05795e-41	0.352962	0.978	0.818	2.32694e-36	iPPC_1	SUMO2
SLC16A9	7.20818e-41	0.652309	0.419	0.208	2.37647e-36	iPPC_1	SLC16A9
CDC14A	7.31869e-41	0.536218	0.457	0.231	2.4129e-36	iPPC_1	CDC14A
NME2	7.35541e-41	0.384427	0.981	0.833	2.42501e-36	iPPC_1	NME2
CARD8	7.53561e-41	0.551584	0.54	0.295	2.48441e-36	iPPC_1	CARD8
TRIR	7.81038e-41	0.415564	0.95	0.726	2.57501e-36	iPPC_1	TRIR
GCSH	8.21763e-41	0.446202	0.861	0.567	2.70927e-36	iPPC_1	GCSH
SNRPC	9.9565e-41	0.506621	0.807	0.52	3.28256e-36	iPPC_1	SNRPC
FOSB	1.2474e-40	1.1812	0.235	0.092	4.11254e-36	iPPC_1	FOSB
PAK4	1.50138e-40	0.559066	0.369	0.172	4.94991e-36	iPPC_1	PAK4
OSBPL1A	1.77491e-40	0.43202	0.798	0.505	5.85169e-36	iPPC_1	OSBPL1A
CRNDE	1.85983e-40	0.671727	0.431	0.221	6.13166e-36	iPPC_1	CRNDE
GNL2	1.86092e-40	0.605218	0.506	0.266	6.13528e-36	iPPC_1	GNL2
AP3B1	1.92717e-40	0.434546	0.826	0.548	6.35367e-36	iPPC_1	AP3B1
GPD2	1.97878e-40	0.751381	0.395	0.195	6.52386e-36	iPPC_1	GPD2
ARPC5L	2.02415e-40	0.554283	0.636	0.369	6.67343e-36	iPPC_1	ARPC5L
LYAR	2.11889e-40	0.714964	0.342	0.156	6.98578e-36	iPPC_1	LYAR
LRRC58	2.16911e-40	0.570402	0.605	0.342	7.15133e-36	iPPC_1	LRRC58
ERBB4	2.84097e-40	0.389176	0.917	0.698	9.36639e-36	iPPC_1	ERBB4
SMIM19	3.1371e-40	0.532379	0.52	0.276	1.03427e-35	iPPC_1	SMIM19
GPS2	3.3357e-40	0.465815	0.903	0.659	1.09975e-35	iPPC_1	GPS2
TMEM158	3.94515e-40	0.767322	0.439	0.223	1.30068e-35	iPPC_1	TMEM158
CCDC137	4.07843e-40	0.563687	0.619	0.35	1.34462e-35	iPPC_1	CCDC137
SLC25A10	4.12636e-40	1.08404	0.153	0.048	1.36042e-35	iPPC_1	SLC25A10
MGMT	4.18162e-40	0.492883	0.61	0.346	1.37864e-35	iPPC_1	MGMT
COPRS	4.97609e-40	0.463392	0.651	0.369	1.64057e-35	iPPC_1	COPRS
ELN	5.04025e-40	1.28705	0.2	0.073	1.66172e-35	iPPC_1	ELN
RAB23	5.0746e-40	0.915381	0.226	0.087	1.67304e-35	iPPC_1	RAB23
RBM10	5.46306e-40	0.48564	0.673	0.393	1.80112e-35	iPPC_1	RBM10
TAF5	5.99567e-40	0.93889	0.186	0.065	1.97671e-35	iPPC_1	TAF5
TMA7	6.94092e-40	0.373969	0.988	0.849	2.28835e-35	iPPC_1	TMA7
EIF5	7.0163e-40	0.49421	0.909	0.67	2.3132e-35	iPPC_1	EIF5
TYRO3	7.29564e-40	0.642503	0.404	0.198	2.4053e-35	iPPC_1	TYRO3
ABCA12	7.47981e-40	0.972874	0.138	0.041	2.46602e-35	iPPC_1	ABCA12
LIPI	7.51585e-40	0.407621	0.282	0.117	2.4779e-35	iPPC_1	LIPI
HINT1	7.60238e-40	0.358234	0.99	0.868	2.50643e-35	iPPC_1	HINT1
SMAD9	8.23281e-40	0.461011	0.435	0.216	2.71428e-35	iPPC_1	SMAD9
EEF1AKMT2	8.23663e-40	0.417559	0.64	0.368	2.71553e-35	iPPC_1	EEF1AKMT2
WDR54	1.00353e-39	0.498649	0.558	0.305	3.30854e-35	iPPC_1	WDR54
CCNB1IP1	1.02264e-39	0.564504	0.513	0.273	3.37155e-35	iPPC_1	CCNB1IP1
PAF1	1.0422e-39	0.503559	0.59	0.327	3.43604e-35	iPPC_1	PAF1
ENSG00000286559	1.08347e-39	2.36608	0.041	0.005	3.57209e-35	iPPC_1	ENSG00000286559
SPECC1	1.12004e-39	0.451006	0.911	0.672	3.69267e-35	iPPC_1	SPECC1
TPGS2	1.17002e-39	0.406332	0.873	0.581	3.85743e-35	iPPC_1	TPGS2
CACNG4	1.21528e-39	0.543413	0.793	0.544	4.00666e-35	iPPC_1	CACNG4
MAPRE1	1.31891e-39	0.474187	0.769	0.48	4.34832e-35	iPPC_1	MAPRE1
SCRIB	1.36776e-39	0.642561	0.396	0.193	4.50938e-35	iPPC_1	SCRIB
DEPDC4	1.44601e-39	0.522541	0.255	0.102	4.76735e-35	iPPC_1	DEPDC4
SIMC1	1.49551e-39	0.421328	0.54	0.292	4.93055e-35	iPPC_1	SIMC1
PURB	1.63854e-39	0.498665	0.6	0.336	5.40209e-35	iPPC_1	PURB
NELFB	1.65273e-39	0.509747	0.492	0.254	5.44888e-35	iPPC_1	NELFB
EI24	1.65647e-39	0.486956	0.759	0.468	5.46121e-35	iPPC_1	EI24
NR2F1	1.70313e-39	0.388562	0.892	0.625	5.61504e-35	iPPC_1	NR2F1
CYREN	1.70342e-39	0.475713	0.566	0.312	5.61602e-35	iPPC_1	CYREN
SFPQ	1.85223e-39	0.401989	0.974	0.816	6.10663e-35	iPPC_1	SFPQ
EGR3	2.00125e-39	1.07189	0.252	0.103	6.59791e-35	iPPC_1	EGR3
PHF5A	2.25327e-39	0.635263	0.373	0.178	7.42882e-35	iPPC_1	PHF5A
PRRC2A	2.4144e-39	0.42288	0.678	0.392	7.96005e-35	iPPC_1	PRRC2A
CASP3	2.44889e-39	0.506492	0.488	0.253	8.07373e-35	iPPC_1	CASP3
ENSG00000290576	2.64466e-39	1.73366	0.081	0.017	8.71916e-35	iPPC_1	ENSG00000290576
PER2	2.9526e-39	0.674131	0.383	0.187	9.73442e-35	iPPC_1	PER2
ADGRB2	3.0037e-39	0.612234	0.328	0.148	9.9029e-35	iPPC_1	ADGRB2
KCNAB3	3.13052e-39	1.14511	0.12	0.033	1.0321e-34	iPPC_1	KCNAB3
DAG1	3.24877e-39	0.508029	0.693	0.422	1.07109e-34	iPPC_1	DAG1
TMED5	3.38222e-39	0.496578	0.511	0.269	1.11508e-34	iPPC_1	TMED5
FAT1	3.5264e-39	0.380058	0.852	0.546	1.16262e-34	iPPC_1	FAT1
DOCK1	3.56937e-39	0.348604	0.857	0.548	1.17679e-34	iPPC_1	DOCK1
NUCB2	3.63978e-39	0.443663	0.776	0.479	1.2e-34	iPPC_1	NUCB2
EML1	3.94756e-39	0.457657	0.687	0.413	1.30147e-34	iPPC_1	EML1
ITGAE	4.14925e-39	0.432646	0.631	0.36	1.36797e-34	iPPC_1	ITGAE
PRDX3	4.22888e-39	0.536334	0.558	0.309	1.39422e-34	iPPC_1	PRDX3
NPTX2	4.42708e-39	0.52905	0.417	0.207	1.45956e-34	iPPC_1	NPTX2
AUP1	4.43986e-39	0.458952	0.651	0.372	1.46378e-34	iPPC_1	AUP1
FAM20B	4.7994e-39	0.56123	0.486	0.259	1.58232e-34	iPPC_1	FAM20B
CNTNAP3B	4.94453e-39	0.41505	0.488	0.254	1.63016e-34	iPPC_1	CNTNAP3B
POC5	4.99379e-39	0.640894	0.344	0.16	1.6464e-34	iPPC_1	POC5
DDAH1	5.02847e-39	0.408447	0.897	0.619	1.65784e-34	iPPC_1	DDAH1
HNRNPDL	5.23717e-39	0.357928	0.991	0.898	1.72664e-34	iPPC_1	HNRNPDL
SPOPL-DT	5.27793e-39	0.636244	0.286	0.122	1.74008e-34	iPPC_1	SPOPL-DT
ZCCHC9	5.44965e-39	0.548407	0.508	0.272	1.7967e-34	iPPC_1	ZCCHC9
HP1BP3	5.56974e-39	0.365156	0.978	0.833	1.83629e-34	iPPC_1	HP1BP3
LY6E	5.83671e-39	0.724515	0.401	0.2	1.92431e-34	iPPC_1	LY6E
H2BC5	6.95994e-39	0.443907	0.349	0.159	2.29462e-34	iPPC_1	H2BC5
CDK2AP2	7.42067e-39	0.668378	0.406	0.204	2.44652e-34	iPPC_1	CDK2AP2
NOTCH2	7.49516e-39	0.431613	0.506	0.265	2.47108e-34	iPPC_1	NOTCH2
PRAG1	7.58379e-39	0.428262	0.658	0.391	2.5003e-34	iPPC_1	PRAG1
FOXN4	8.13308e-39	3.90427	0.056	0.009	2.68139e-34	iPPC_1	FOXN4
EPS8	8.25312e-39	0.368991	0.775	0.474	2.72097e-34	iPPC_1	EPS8
LRIG1	8.38943e-39	0.330062	0.92	0.645	2.76591e-34	iPPC_1	LRIG1
MEGF10	8.5374e-39	0.464503	0.651	0.384	2.8147e-34	iPPC_1	MEGF10
VEPH1	8.56622e-39	0.372362	0.605	0.337	2.8242e-34	iPPC_1	VEPH1
HEBP1	8.59053e-39	0.743698	0.34	0.159	2.83221e-34	iPPC_1	HEBP1
CDKN1B	9.64131e-39	0.505581	0.535	0.293	3.17864e-34	iPPC_1	CDKN1B
PRELID1	1.04186e-38	0.486708	0.865	0.594	3.43492e-34	iPPC_1	PRELID1
PPP2R3B	1.06268e-38	0.36733	0.406	0.195	3.50353e-34	iPPC_1	PPP2R3B
ENSG00000287937	1.07593e-38	2.1464	0.055	0.009	3.54724e-34	iPPC_1	ENSG00000287937
DAPK2	1.0762e-38	0.869411	0.184	0.064	3.54811e-34	iPPC_1	DAPK2
CANT1	1.10589e-38	0.671341	0.378	0.184	3.64601e-34	iPPC_1	CANT1
ARHGAP10	1.12672e-38	0.670885	0.417	0.213	3.7147e-34	iPPC_1	ARHGAP10
MAP7D3	1.24823e-38	0.534139	0.548	0.297	4.11531e-34	iPPC_1	MAP7D3
SEMA5B	1.4081e-38	0.310838	0.765	0.465	4.64236e-34	iPPC_1	SEMA5B
FAM72D	1.63642e-38	2.15088	0.067	0.013	5.39512e-34	iPPC_1	FAM72D
ATRIP	1.82305e-38	0.825511	0.235	0.093	6.0104e-34	iPPC_1	ATRIP
CCDC117	1.9072e-38	0.632269	0.398	0.196	6.28786e-34	iPPC_1	CCDC117
TMA16	1.91546e-38	0.498941	0.643	0.383	6.31507e-34	iPPC_1	TMA16
MTRFR	2.01848e-38	0.434289	0.612	0.349	6.65473e-34	iPPC_1	MTRFR
ITPKB	2.18247e-38	0.421002	0.584	0.323	7.1954e-34	iPPC_1	ITPKB
RCC2	2.35954e-38	0.407634	0.557	0.302	7.77917e-34	iPPC_1	RCC2
IMMP1L	2.41503e-38	0.387033	0.798	0.505	7.96213e-34	iPPC_1	IMMP1L
LSM6	2.48113e-38	0.484096	0.525	0.282	8.18003e-34	iPPC_1	LSM6
RASSF1	2.55825e-38	0.822747	0.217	0.083	8.43428e-34	iPPC_1	RASSF1
IFI16	2.71715e-38	0.539485	0.688	0.435	8.95816e-34	iPPC_1	IFI16
CDC27	2.96752e-38	0.476299	0.79	0.521	9.78363e-34	iPPC_1	CDC27
ZNF551	2.97761e-38	0.492864	0.402	0.199	9.81687e-34	iPPC_1	ZNF551
HEY1	3.01178e-38	0.576841	0.393	0.193	9.92955e-34	iPPC_1	HEY1
ENSG00000257322	3.04588e-38	0.567343	0.401	0.196	1.0042e-33	iPPC_1	ENSG00000257322
GMCL1	3.2638e-38	0.42485	0.558	0.306	1.07604e-33	iPPC_1	GMCL1
CENATAC-DT	3.30222e-38	1.35169	0.108	0.028	1.08871e-33	iPPC_1	CENATAC-DT
DAZAP1	3.31711e-38	0.503462	0.435	0.219	1.09362e-33	iPPC_1	DAZAP1
CCM2	3.33418e-38	0.413066	0.676	0.403	1.09924e-33	iPPC_1	CCM2
PSMD2	3.50356e-38	0.434884	0.896	0.649	1.15509e-33	iPPC_1	PSMD2
DBNDD2	3.91814e-38	0.677347	0.302	0.133	1.29177e-33	iPPC_1	DBNDD2
ASCL1	3.92828e-38	0.683872	0.48	0.256	1.29512e-33	iPPC_1	ASCL1
NHERF1	4.03372e-38	0.641706	0.452	0.236	1.32988e-33	iPPC_1	NHERF1
PPIL1	4.38366e-38	0.548178	0.415	0.207	1.44525e-33	iPPC_1	PPIL1
ADAMTS12	4.47242e-38	0.426494	0.568	0.318	1.47451e-33	iPPC_1	ADAMTS12
SZRD1	4.54533e-38	0.433329	0.681	0.392	1.49855e-33	iPPC_1	SZRD1
H1-10-AS1	4.88248e-38	0.812	0.245	0.099	1.6097e-33	iPPC_1	H1-10-AS1
MANF	5.07513e-38	0.52648	0.523	0.285	1.67322e-33	iPPC_1	MANF
CHRDL1	5.31709e-38	1.05666	0.211	0.081	1.75299e-33	iPPC_1	CHRDL1
TGFBR3	5.38958e-38	0.696932	0.278	0.119	1.77689e-33	iPPC_1	TGFBR3
CYC1	5.54809e-38	0.540317	0.571	0.325	1.82915e-33	iPPC_1	CYC1
ATL2	5.84879e-38	0.395329	0.514	0.276	1.92829e-33	iPPC_1	ATL2
ENSG00000289860	5.87025e-38	1.28484	0.102	0.026	1.93536e-33	iPPC_1	ENSG00000289860
ZNF331	5.92423e-38	0.390879	0.391	0.189	1.95316e-33	iPPC_1	ZNF331
HDLBP	6.11191e-38	0.4549	0.918	0.657	2.01504e-33	iPPC_1	HDLBP
ING2-DT	6.54028e-38	0.680726	0.209	0.078	2.15626e-33	iPPC_1	ING2-DT
TTC23	6.55105e-38	0.47862	0.432	0.219	2.15982e-33	iPPC_1	TTC23
CLPTM1L	6.72177e-38	0.466482	0.538	0.292	2.2161e-33	iPPC_1	CLPTM1L
MAPK1IP1L	7.38555e-38	0.442958	0.75	0.473	2.43494e-33	iPPC_1	MAPK1IP1L
CLIC1	7.41537e-38	0.400162	0.73	0.439	2.44477e-33	iPPC_1	CLIC1
CEMIP2	8.14265e-38	0.401621	0.774	0.499	2.68455e-33	iPPC_1	CEMIP2
SART3	8.90213e-38	0.43412	0.643	0.369	2.93494e-33	iPPC_1	SART3
GFER	9.59462e-38	0.786431	0.345	0.164	3.16325e-33	iPPC_1	GFER
FAF1	9.65216e-38	0.417506	0.943	0.766	3.18222e-33	iPPC_1	FAF1
CEP120	9.80855e-38	0.495098	0.352	0.164	3.23378e-33	iPPC_1	CEP120
CPSF1	1.0166e-37	0.615696	0.388	0.193	3.35162e-33	iPPC_1	CPSF1
RER1	1.09813e-37	0.482637	0.642	0.37	3.62043e-33	iPPC_1	RER1
THAP7	1.17159e-37	0.618174	0.343	0.161	3.8626e-33	iPPC_1	THAP7
SEPTIN11	1.1949e-37	0.330903	0.971	0.784	3.93946e-33	iPPC_1	SEPTIN11
PKIB	1.2789e-37	0.753757	0.528	0.311	4.21639e-33	iPPC_1	PKIB
PREX1	1.42683e-37	0.383107	0.794	0.488	4.70412e-33	iPPC_1	PREX1
RPS21	1.46653e-37	0.345435	0.994	0.928	4.835e-33	iPPC_1	RPS21
SIRPA	1.47534e-37	1.06639	0.157	0.051	4.86404e-33	iPPC_1	SIRPA
CCDC47	1.5168e-37	0.499476	0.795	0.517	5.00075e-33	iPPC_1	CCDC47
MZT2A	1.58827e-37	0.435009	0.805	0.533	5.23637e-33	iPPC_1	MZT2A
SCAF11	1.60454e-37	0.415788	0.95	0.712	5.29002e-33	iPPC_1	SCAF11
TAGLN	1.86438e-37	0.470555	0.622	0.381	6.14667e-33	iPPC_1	TAGLN
DDX39B	1.93379e-37	0.409871	0.888	0.621	6.37553e-33	iPPC_1	DDX39B
PTP4A2	2.04793e-37	0.456143	0.866	0.582	6.75181e-33	iPPC_1	PTP4A2
PPDPF	2.06914e-37	0.408226	0.97	0.796	6.82175e-33	iPPC_1	PPDPF
ROR1	2.15106e-37	1.00095	0.222	0.088	7.09183e-33	iPPC_1	ROR1
PSMD1	2.16262e-37	0.400377	0.932	0.709	7.12994e-33	iPPC_1	PSMD1
HOXB-AS1	2.21421e-37	0.571176	0.462	0.243	7.30002e-33	iPPC_1	HOXB-AS1
EIF2AK3	2.366e-37	0.492212	0.462	0.243	7.80045e-33	iPPC_1	EIF2AK3
ZNF611	2.39069e-37	0.373192	0.498	0.265	7.88188e-33	iPPC_1	ZNF611
GALNT16	2.47853e-37	0.452857	0.339	0.157	8.17147e-33	iPPC_1	GALNT16
CYP2U1-AS1	2.63344e-37	0.711369	0.179	0.063	8.68219e-33	iPPC_1	CYP2U1-AS1
CRB2	3.3397e-37	0.4078	0.641	0.362	1.10106e-32	iPPC_1	CRB2
RPN1	3.41253e-37	0.522066	0.683	0.419	1.12508e-32	iPPC_1	RPN1
GATAD2A	3.69653e-37	0.468992	0.83	0.561	1.21871e-32	iPPC_1	GATAD2A
CWF19L2	3.87332e-37	0.390395	0.799	0.508	1.277e-32	iPPC_1	CWF19L2
EIF1AY	3.93065e-37	0.515092	0.462	0.237	1.2959e-32	iPPC_1	EIF1AY
SGMS2	3.97999e-37	0.856154	0.207	0.079	1.31216e-32	iPPC_1	SGMS2
PDE3B	4.09252e-37	0.396849	0.586	0.329	1.34926e-32	iPPC_1	PDE3B
ADAM9	4.4102e-37	0.433105	0.852	0.561	1.454e-32	iPPC_1	ADAM9
GALNT17	4.7283e-37	0.389843	0.949	0.763	1.55887e-32	iPPC_1	GALNT17
ZNF738	4.74166e-37	0.541916	0.477	0.258	1.56328e-32	iPPC_1	ZNF738
LAT2	4.89063e-37	0.817549	0.211	0.081	1.61239e-32	iPPC_1	LAT2
ZDHHC6	4.95369e-37	0.507482	0.435	0.225	1.63318e-32	iPPC_1	ZDHHC6
SLC4A2	5.02199e-37	0.671476	0.421	0.215	1.6557e-32	iPPC_1	SLC4A2
KCNJ8	5.41263e-37	0.928698	0.207	0.079	1.78449e-32	iPPC_1	KCNJ8
AK2	5.45093e-37	0.469233	0.494	0.26	1.79712e-32	iPPC_1	AK2
FGFR1	5.71545e-37	0.435198	0.768	0.485	1.88433e-32	iPPC_1	FGFR1
UCHL5	5.76692e-37	0.39386	0.503	0.265	1.90129e-32	iPPC_1	UCHL5
ADNP2	5.87791e-37	0.459071	0.596	0.345	1.93789e-32	iPPC_1	ADNP2
IER3IP1	5.88016e-37	0.523861	0.525	0.289	1.93863e-32	iPPC_1	IER3IP1
NIPA2	5.96645e-37	0.507866	0.547	0.306	1.96708e-32	iPPC_1	NIPA2
KBTBD2	6.03101e-37	0.483606	0.484	0.257	1.98837e-32	iPPC_1	KBTBD2
LAPTM4B	6.17036e-37	0.515395	0.788	0.534	2.03431e-32	iPPC_1	LAPTM4B
KRI1	6.20857e-37	0.543921	0.411	0.209	2.0469e-32	iPPC_1	KRI1
CDK5RAP3	6.46256e-37	0.427911	0.504	0.269	2.13064e-32	iPPC_1	CDK5RAP3
MAGOH	7.05301e-37	0.515795	0.507	0.279	2.32531e-32	iPPC_1	MAGOH
PNKP	7.74563e-37	0.364604	0.542	0.293	2.55366e-32	iPPC_1	PNKP
TXNRD1	8.32539e-37	0.479194	0.884	0.63	2.7448e-32	iPPC_1	TXNRD1
FAM136A	8.729e-37	0.477042	0.564	0.316	2.87786e-32	iPPC_1	FAM136A
ZNF43	8.73257e-37	0.562409	0.523	0.297	2.87904e-32	iPPC_1	ZNF43
TSN	8.75708e-37	0.482945	0.586	0.335	2.88712e-32	iPPC_1	TSN
IVNS1ABP	8.76386e-37	0.528503	0.571	0.32	2.88936e-32	iPPC_1	IVNS1ABP
SP4	8.79106e-37	0.448862	0.496	0.265	2.89832e-32	iPPC_1	SP4
RNF138	9.02458e-37	0.518598	0.445	0.232	2.97531e-32	iPPC_1	RNF138
NCKIPSD	9.54816e-37	0.654003	0.253	0.106	3.14793e-32	iPPC_1	NCKIPSD
LATS2	9.73725e-37	0.35755	0.637	0.366	3.21027e-32	iPPC_1	LATS2
PARP4	1.09059e-36	0.48067	0.565	0.317	3.59555e-32	iPPC_1	PARP4
MRPL57	1.17705e-36	0.394701	0.873	0.587	3.88062e-32	iPPC_1	MRPL57
RHOJ	1.35293e-36	0.44248	0.687	0.416	4.46048e-32	iPPC_1	RHOJ
C1GALT1	1.35591e-36	0.478559	0.697	0.428	4.4703e-32	iPPC_1	C1GALT1
MNS1	1.4672e-36	0.360734	0.517	0.282	4.83721e-32	iPPC_1	MNS1
C4orf19	1.4844e-36	0.452371	0.344	0.162	4.89393e-32	iPPC_1	C4orf19
MELTF-AS1	1.57004e-36	0.757406	0.232	0.094	5.17626e-32	iPPC_1	MELTF-AS1
EIF3A	1.64588e-36	0.405508	0.955	0.769	5.42629e-32	iPPC_1	EIF3A
TSPAN12	1.67197e-36	0.804975	0.287	0.128	5.51233e-32	iPPC_1	TSPAN12
PSMB3	1.72191e-36	0.448386	0.742	0.469	5.67697e-32	iPPC_1	PSMB3
ENSG00000288728	1.75547e-36	2.98068	0.03	0.003	5.78761e-32	iPPC_1	ENSG00000288728
RNGTT	1.84718e-36	0.390644	0.848	0.585	6.08996e-32	iPPC_1	RNGTT
SF3B4	1.94411e-36	0.644391	0.422	0.215	6.40954e-32	iPPC_1	SF3B4
CNOT1	2.09996e-36	0.371126	0.814	0.525	6.92337e-32	iPPC_1	CNOT1
NOD1	2.17995e-36	0.500889	0.412	0.21	7.18709e-32	iPPC_1	NOD1
PSME2	2.22323e-36	0.432139	0.643	0.378	7.32978e-32	iPPC_1	PSME2
FAM76B	2.25278e-36	0.488001	0.537	0.299	7.42718e-32	iPPC_1	FAM76B
DDT	2.27258e-36	0.446065	0.728	0.451	7.49247e-32	iPPC_1	DDT
GNG11	2.35616e-36	0.551767	0.588	0.345	7.76802e-32	iPPC_1	GNG11
SERPINH1	2.43176e-36	0.595488	0.429	0.219	8.01726e-32	iPPC_1	SERPINH1
CHML	2.51484e-36	0.463958	0.439	0.223	8.29118e-32	iPPC_1	CHML
H2BC6	2.6267e-36	0.750417	0.191	0.07	8.65996e-32	iPPC_1	H2BC6
HSPA14	2.66825e-36	0.563546	0.297	0.132	8.79697e-32	iPPC_1	HSPA14
ZNRF2	2.85021e-36	0.582339	0.519	0.293	9.39685e-32	iPPC_1	ZNRF2
SNRPD2	2.88378e-36	0.415417	0.947	0.727	9.50752e-32	iPPC_1	SNRPD2
WAPL	3.06975e-36	0.438979	0.769	0.503	1.01207e-31	iPPC_1	WAPL
UTP18	3.21086e-36	0.502818	0.539	0.298	1.05859e-31	iPPC_1	UTP18
TTC26	3.8576e-36	0.478517	0.503	0.275	1.27181e-31	iPPC_1	TTC26
CCDC59	4.02505e-36	0.457041	0.563	0.314	1.32702e-31	iPPC_1	CCDC59
WDR53	4.5122e-36	0.893307	0.202	0.077	1.48763e-31	iPPC_1	WDR53
LPL	4.60245e-36	0.265775	0.348	0.164	1.51738e-31	iPPC_1	LPL
SLC20A1-DT	5.06163e-36	1.50079	0.103	0.027	1.66877e-31	iPPC_1	SLC20A1-DT
SDHA	5.06992e-36	0.468851	0.501	0.27	1.6715e-31	iPPC_1	SDHA
MORC4	5.10273e-36	0.683555	0.4	0.206	1.68232e-31	iPPC_1	MORC4
ATIC	5.40008e-36	0.502149	0.465	0.245	1.78035e-31	iPPC_1	ATIC
LPP	5.83342e-36	0.42276	0.954	0.775	1.92322e-31	iPPC_1	LPP
DHTKD1	5.91408e-36	0.372791	0.573	0.318	1.94981e-31	iPPC_1	DHTKD1
KDELR2	6.07151e-36	0.464644	0.544	0.297	2.00172e-31	iPPC_1	KDELR2
ACRV1	6.9018e-36	1.17863	0.12	0.035	2.27546e-31	iPPC_1	ACRV1
PDCD5	7.17475e-36	0.410821	0.877	0.606	2.36544e-31	iPPC_1	PDCD5
AP1M1	7.23622e-36	0.442946	0.621	0.362	2.38571e-31	iPPC_1	AP1M1
BACE2	7.31005e-36	0.71045	0.304	0.139	2.41005e-31	iPPC_1	BACE2
EXTL2	7.85075e-36	0.420498	0.615	0.356	2.58831e-31	iPPC_1	EXTL2
SEC11A	8.72739e-36	0.401329	0.911	0.665	2.87733e-31	iPPC_1	SEC11A
HCFC1	9.29821e-36	0.518576	0.566	0.327	3.06553e-31	iPPC_1	HCFC1
ENSG00000291133	9.45687e-36	0.855297	0.205	0.079	3.11783e-31	iPPC_1	ENSG00000291133
TMTC2	9.57139e-36	0.32833	0.95	0.773	3.15559e-31	iPPC_1	TMTC2
SHQ1	1.03385e-35	0.691113	0.307	0.142	3.4085e-31	iPPC_1	SHQ1
PHF13	1.05566e-35	0.762832	0.231	0.094	3.48042e-31	iPPC_1	PHF13
IMMT	1.07281e-35	0.437328	0.79	0.522	3.53694e-31	iPPC_1	IMMT
IMPDH2	1.20621e-35	0.464942	0.602	0.347	3.97676e-31	iPPC_1	IMPDH2
GPR63	1.28695e-35	0.955609	0.148	0.048	4.24295e-31	iPPC_1	GPR63
STIP1	1.3289e-35	0.408507	0.784	0.498	4.38124e-31	iPPC_1	STIP1
ADISSP	1.34161e-35	0.514418	0.486	0.261	4.42316e-31	iPPC_1	ADISSP
TRPC3	1.36122e-35	0.618087	0.139	0.044	4.48781e-31	iPPC_1	TRPC3
ENSG00000275185	1.38707e-35	2.51231	0.039	0.005	4.57304e-31	iPPC_1	ENSG00000275185
RRP1B	1.54246e-35	0.447394	0.718	0.447	5.08533e-31	iPPC_1	RRP1B
DHX15	1.59778e-35	0.437219	0.884	0.624	5.26772e-31	iPPC_1	DHX15
B4GALT2	1.60049e-35	0.488893	0.467	0.247	5.27665e-31	iPPC_1	B4GALT2
PUSL1	1.78355e-35	1.09361	0.194	0.073	5.88018e-31	iPPC_1	PUSL1
KCTD17	1.86529e-35	0.503437	0.492	0.264	6.14969e-31	iPPC_1	KCTD17
ENSG00000275734	1.94203e-35	0.797394	0.205	0.079	6.40268e-31	iPPC_1	ENSG00000275734
CCDC85C	2.16129e-35	0.454311	0.441	0.229	7.12556e-31	iPPC_1	CCDC85C
ADAM15	2.35233e-35	0.694799	0.278	0.123	7.75539e-31	iPPC_1	ADAM15
RRP7BP	2.51877e-35	0.406276	0.422	0.217	8.30412e-31	iPPC_1	RRP7BP
MACROD1	2.72687e-35	0.370155	0.424	0.214	8.99021e-31	iPPC_1	MACROD1
SLC7A1	2.87785e-35	0.557884	0.456	0.247	9.48799e-31	iPPC_1	SLC7A1
BMP2K	3.02909e-35	0.338903	0.527	0.288	9.98661e-31	iPPC_1	BMP2K
IDI1	3.14814e-35	0.431196	0.708	0.437	1.03791e-30	iPPC_1	IDI1
GTF3C5	3.19671e-35	0.52741	0.426	0.222	1.05392e-30	iPPC_1	GTF3C5
ANO6	3.20634e-35	0.389109	0.769	0.484	1.0571e-30	iPPC_1	ANO6
DERL2	3.47809e-35	0.460842	0.488	0.261	1.14669e-30	iPPC_1	DERL2
ADAT1	3.59147e-35	0.451543	0.407	0.208	1.18407e-30	iPPC_1	ADAT1
EXT1	3.59724e-35	0.354408	0.959	0.793	1.18597e-30	iPPC_1	EXT1
ZCRB1	3.74433e-35	0.441438	0.842	0.562	1.23447e-30	iPPC_1	ZCRB1
RUVBL1	4.02227e-35	0.43326	0.83	0.541	1.3261e-30	iPPC_1	RUVBL1
CNTFR	4.19587e-35	0.536514	0.415	0.213	1.38334e-30	iPPC_1	CNTFR
ARHGEF10	4.22171e-35	0.366046	0.744	0.453	1.39185e-30	iPPC_1	ARHGEF10
EFHD1	4.24127e-35	0.505757	0.412	0.208	1.39831e-30	iPPC_1	EFHD1
TSEN34	4.38036e-35	0.469224	0.425	0.217	1.44416e-30	iPPC_1	TSEN34
ZDHHC4	4.47211e-35	0.4514	0.596	0.338	1.47441e-30	iPPC_1	ZDHHC4
ARHGDIA	4.51784e-35	0.412292	0.743	0.458	1.48949e-30	iPPC_1	ARHGDIA
MRPS15	4.62606e-35	0.427233	0.666	0.388	1.52517e-30	iPPC_1	MRPS15
SYNJ2	4.82569e-35	0.238307	0.447	0.232	1.59098e-30	iPPC_1	SYNJ2
EPB41L2	5.14959e-35	0.218578	0.916	0.622	1.69777e-30	iPPC_1	EPB41L2
CHST3	5.22757e-35	0.411692	0.59	0.333	1.72348e-30	iPPC_1	CHST3
NUTF2	5.65822e-35	0.425799	0.734	0.446	1.86546e-30	iPPC_1	NUTF2
SH3PXD2B	5.66027e-35	0.362828	0.84	0.558	1.86613e-30	iPPC_1	SH3PXD2B
ITGB1	5.68268e-35	0.28423	0.974	0.791	1.87352e-30	iPPC_1	ITGB1
SMAD6	5.86237e-35	0.674412	0.235	0.097	1.93276e-30	iPPC_1	SMAD6
ACTN4	5.907e-35	0.406109	0.842	0.573	1.94748e-30	iPPC_1	ACTN4
CSTF1	6.24196e-35	0.750956	0.302	0.14	2.05791e-30	iPPC_1	CSTF1
ADRM1	6.62694e-35	0.391687	0.614	0.351	2.18484e-30	iPPC_1	ADRM1
USP39	7.19155e-35	0.468905	0.458	0.245	2.37098e-30	iPPC_1	USP39
MAT2B	7.57042e-35	0.874502	0.301	0.141	2.49589e-30	iPPC_1	MAT2B
ZNF704	7.95728e-35	0.291753	0.788	0.493	2.62343e-30	iPPC_1	ZNF704
CBS	8.10212e-35	0.665317	0.363	0.181	2.67119e-30	iPPC_1	CBS
NTN1	8.23572e-35	0.391406	0.898	0.676	2.71524e-30	iPPC_1	NTN1
HNRNPH1	9.54584e-35	0.385175	0.887	0.617	3.14717e-30	iPPC_1	HNRNPH1
PEA15	9.84577e-35	0.450499	0.883	0.616	3.24605e-30	iPPC_1	PEA15
EIF4H	1.01304e-34	0.428651	0.796	0.531	3.33989e-30	iPPC_1	EIF4H
DENND2B	1.07407e-34	0.392762	0.84	0.557	3.54111e-30	iPPC_1	DENND2B
PSMG3	1.09603e-34	0.518885	0.417	0.214	3.6135e-30	iPPC_1	PSMG3
OSBPL11	1.12099e-34	0.395055	0.616	0.365	3.69579e-30	iPPC_1	OSBPL11
EIF5A	1.17119e-34	0.442198	0.834	0.562	3.8613e-30	iPPC_1	EIF5A
JUNB	1.2837e-34	0.590968	0.424	0.222	4.23222e-30	iPPC_1	JUNB
UTP4	1.307e-34	0.547735	0.399	0.203	4.30904e-30	iPPC_1	UTP4
AMDHD2	1.33002e-34	0.958398	0.184	0.069	4.38493e-30	iPPC_1	AMDHD2
TRAM1	1.42889e-34	0.447272	0.589	0.333	4.71091e-30	iPPC_1	TRAM1
MMAB	1.54913e-34	0.481428	0.503	0.275	5.10734e-30	iPPC_1	MMAB
TWSG1	1.68751e-34	0.466517	0.637	0.381	5.56357e-30	iPPC_1	TWSG1
WRN	1.95002e-34	0.346653	0.773	0.493	6.42901e-30	iPPC_1	WRN
MYL9	2.0014e-34	0.451872	0.671	0.41	6.59843e-30	iPPC_1	MYL9
ACTB	2.07916e-34	0.291668	0.998	0.933	6.85479e-30	iPPC_1	ACTB
NTMT1	2.15414e-34	0.428093	0.575	0.326	7.102e-30	iPPC_1	NTMT1
NOL11	2.20677e-34	0.475986	0.458	0.246	7.27551e-30	iPPC_1	NOL11
MFAP1	2.38448e-34	0.393921	0.815	0.539	7.86139e-30	iPPC_1	MFAP1
SSR3	2.51214e-34	0.36522	0.754	0.46	8.28226e-30	iPPC_1	SSR3
PMVK	2.5561e-34	0.486308	0.575	0.331	8.42719e-30	iPPC_1	PMVK
KITLG	2.57408e-34	0.587379	0.319	0.151	8.48649e-30	iPPC_1	KITLG
POLR2J	2.58582e-34	0.352004	0.836	0.539	8.52519e-30	iPPC_1	POLR2J
APLF	2.68254e-34	0.549036	0.411	0.213	8.84407e-30	iPPC_1	APLF
NDUFB6	2.71807e-34	0.404807	0.739	0.455	8.96119e-30	iPPC_1	NDUFB6
SCML2	2.87029e-34	0.646867	0.252	0.108	9.46307e-30	iPPC_1	SCML2
TEX2	2.92935e-34	0.442121	0.725	0.471	9.65779e-30	iPPC_1	TEX2
GAR1	2.97954e-34	0.474429	0.527	0.291	9.82325e-30	iPPC_1	GAR1
PRPF31	3.00478e-34	0.442212	0.584	0.336	9.90645e-30	iPPC_1	PRPF31
FAM184A	3.30167e-34	0.416686	0.817	0.554	1.08853e-29	iPPC_1	FAM184A
RHBDL3	3.5943e-34	0.41269	0.527	0.296	1.185e-29	iPPC_1	RHBDL3
THYN1	3.93366e-34	0.451401	0.496	0.271	1.29689e-29	iPPC_1	THYN1
MTFP1	3.95243e-34	1.33298	0.148	0.05	1.30308e-29	iPPC_1	MTFP1
CLTCL1	4.33883e-34	0.582078	0.304	0.141	1.43047e-29	iPPC_1	CLTCL1
IPP	4.45185e-34	0.470362	0.417	0.217	1.46773e-29	iPPC_1	IPP
SSUH2	4.59767e-34	1.69968	0.082	0.019	1.51581e-29	iPPC_1	SSUH2
DHRS13	4.78567e-34	0.645377	0.219	0.088	1.57779e-29	iPPC_1	DHRS13
CYYR1	4.98344e-34	0.404925	0.534	0.302	1.64299e-29	iPPC_1	CYYR1
TMEM203	5.01208e-34	0.554314	0.446	0.239	1.65243e-29	iPPC_1	TMEM203
PFN2	5.16922e-34	0.425296	0.892	0.649	1.70424e-29	iPPC_1	PFN2
C9orf72	5.26562e-34	0.407922	0.453	0.241	1.73602e-29	iPPC_1	C9orf72
FBXO43	5.29902e-34	2.28159	0.056	0.01	1.74703e-29	iPPC_1	FBXO43
VSX1	5.43163e-34	3.67982	0.039	0.005	1.79075e-29	iPPC_1	VSX1
CD47	5.56869e-34	0.46125	0.795	0.525	1.83594e-29	iPPC_1	CD47
AIDA	5.68399e-34	0.449454	0.658	0.392	1.87396e-29	iPPC_1	AIDA
CD58	5.79387e-34	0.562717	0.451	0.241	1.91018e-29	iPPC_1	CD58
NXN	6.11905e-34	0.542373	0.733	0.482	2.01739e-29	iPPC_1	NXN
U2AF2	6.17965e-34	0.521324	0.595	0.356	2.03737e-29	iPPC_1	U2AF2
DDX50	6.7315e-34	0.377089	0.802	0.53	2.21931e-29	iPPC_1	DDX50
IFT80	7.3241e-34	0.357108	0.688	0.417	2.41468e-29	iPPC_1	IFT80
GGA2	7.46006e-34	0.3504	0.527	0.293	2.45951e-29	iPPC_1	GGA2
POLR2E	7.59204e-34	0.470758	0.66	0.4	2.50302e-29	iPPC_1	POLR2E
ENHO	7.73653e-34	0.427594	0.615	0.361	2.55066e-29	iPPC_1	ENHO
USP6NL	7.839e-34	0.415117	0.626	0.371	2.58444e-29	iPPC_1	USP6NL
SPCS3	7.85971e-34	0.415927	0.709	0.442	2.59127e-29	iPPC_1	SPCS3
MSRB3	7.87895e-34	0.45033	0.621	0.368	2.59761e-29	iPPC_1	MSRB3
ENSG00000250075	7.96133e-34	0.609571	0.303	0.142	2.62477e-29	iPPC_1	ENSG00000250075
AKAP12	9.00874e-34	0.317498	0.871	0.621	2.97009e-29	iPPC_1	AKAP12
LINC02306	9.53368e-34	1.3761	0.226	0.096	3.14316e-29	iPPC_1	LINC02306
TGIF1	9.63343e-34	0.423351	0.481	0.26	3.17604e-29	iPPC_1	TGIF1
POLR2I	9.67782e-34	0.367246	0.937	0.708	3.19068e-29	iPPC_1	POLR2I
ADH5	9.90613e-34	0.442737	0.814	0.553	3.26595e-29	iPPC_1	ADH5
RELT	1.03835e-33	0.867899	0.152	0.051	3.42334e-29	iPPC_1	RELT
PCGF5	1.06369e-33	0.375975	0.588	0.345	3.50688e-29	iPPC_1	PCGF5
ITPRIPL1	1.11813e-33	2.37978	0.052	0.009	3.68636e-29	iPPC_1	ITPRIPL1
KLHDC3	1.2524e-33	0.475193	0.435	0.228	4.12905e-29	iPPC_1	KLHDC3
CPSF4	1.26899e-33	0.548372	0.333	0.16	4.18373e-29	iPPC_1	CPSF4
GDF3	1.27081e-33	2.31062	0.05	0.008	4.18972e-29	iPPC_1	GDF3
TMEM18	1.36112e-33	0.553641	0.446	0.244	4.48747e-29	iPPC_1	TMEM18
GPATCH11	1.38687e-33	0.393905	0.639	0.381	4.57236e-29	iPPC_1	GPATCH11
PTK7	1.48821e-33	0.409788	0.594	0.347	4.90649e-29	iPPC_1	PTK7
VPS25	1.52483e-33	0.41628	0.565	0.319	5.02723e-29	iPPC_1	VPS25
LCLAT1	1.59557e-33	0.36784	0.678	0.409	5.26044e-29	iPPC_1	LCLAT1
PLXND1	1.59831e-33	0.616631	0.287	0.13	5.26947e-29	iPPC_1	PLXND1
EPB41L3	1.63528e-33	0.425536	0.831	0.582	5.39136e-29	iPPC_1	EPB41L3
EMC8	1.99059e-33	0.413817	0.475	0.256	6.56276e-29	iPPC_1	EMC8
CHST6	2.01538e-33	0.553088	0.354	0.175	6.64451e-29	iPPC_1	CHST6
DENND6A	2.05705e-33	0.313988	0.585	0.343	6.78189e-29	iPPC_1	DENND6A
USP48	2.14681e-33	0.381732	0.84	0.584	7.07783e-29	iPPC_1	USP48
DHRS7B	2.41136e-33	0.450642	0.53	0.298	7.95002e-29	iPPC_1	DHRS7B
PCBP1	2.81345e-33	0.416498	0.812	0.535	9.27567e-29	iPPC_1	PCBP1
PMS1	2.89267e-33	0.429929	0.598	0.349	9.53685e-29	iPPC_1	PMS1
ACADM	3.00855e-33	0.366436	0.677	0.414	9.91888e-29	iPPC_1	ACADM
NPHP4	3.01649e-33	0.458131	0.399	0.206	9.94506e-29	iPPC_1	NPHP4
NECTIN3	3.0983e-33	0.375159	0.739	0.477	1.02148e-28	iPPC_1	NECTIN3
TNPO2	3.20353e-33	0.451247	0.552	0.317	1.05617e-28	iPPC_1	TNPO2
ZNF22	3.23276e-33	0.455469	0.707	0.443	1.06581e-28	iPPC_1	ZNF22
JMJD8	3.2476e-33	0.453419	0.412	0.212	1.0707e-28	iPPC_1	JMJD8
ASPH	3.31901e-33	0.37335	0.65	0.393	1.09424e-28	iPPC_1	ASPH
NACC2	3.34049e-33	0.434245	0.604	0.353	1.10133e-28	iPPC_1	NACC2
APEX2	3.45672e-33	1.12485	0.155	0.054	1.13965e-28	iPPC_1	APEX2
ENSG00000265943	3.64255e-33	1.14453	0.097	0.026	1.20091e-28	iPPC_1	ENSG00000265943
ATPAF1	3.73111e-33	0.426351	0.637	0.381	1.23011e-28	iPPC_1	ATPAF1
DEPDC1-AS1	3.88267e-33	2.69722	0.036	0.005	1.28008e-28	iPPC_1	DEPDC1-AS1
CABLES2	3.90119e-33	0.740278	0.185	0.07	1.28618e-28	iPPC_1	CABLES2
SLC25A37	4.4494e-33	0.50581	0.383	0.195	1.46692e-28	iPPC_1	SLC25A37
DGKH	4.70778e-33	0.505065	0.656	0.42	1.55211e-28	iPPC_1	DGKH
KDM4D	5.53521e-33	0.988643	0.161	0.058	1.8249e-28	iPPC_1	KDM4D
PRCP	5.713e-33	0.378449	0.662	0.395	1.88352e-28	iPPC_1	PRCP
BRME1	6.29719e-33	0.697357	0.154	0.053	2.07612e-28	iPPC_1	BRME1
GPX4	6.43072e-33	0.313345	0.957	0.764	2.12014e-28	iPPC_1	GPX4
MORN1	6.6189e-33	0.474354	0.369	0.185	2.18218e-28	iPPC_1	MORN1
PGAM1	6.62203e-33	0.430708	0.66	0.406	2.18322e-28	iPPC_1	PGAM1
TCP1	7.01933e-33	0.370795	0.827	0.557	2.3142e-28	iPPC_1	TCP1
GNAI2	7.19711e-33	0.399911	0.934	0.671	2.37281e-28	iPPC_1	GNAI2
PRMT5-DT	7.2091e-33	0.832095	0.14	0.046	2.37677e-28	iPPC_1	PRMT5-DT
CFAP91	7.28687e-33	0.416049	0.396	0.203	2.40241e-28	iPPC_1	CFAP91
TXNDC5	7.71343e-33	0.655107	0.304	0.144	2.54304e-28	iPPC_1	TXNDC5
ZNF726	7.79405e-33	1.38353	0.091	0.023	2.56962e-28	iPPC_1	ZNF726
HES5	7.96645e-33	0.6654	0.545	0.333	2.62646e-28	iPPC_1	HES5
LRRC41	8.06588e-33	0.421989	0.648	0.39	2.65924e-28	iPPC_1	LRRC41
SCCPDH	8.09609e-33	0.351807	0.594	0.343	2.6692e-28	iPPC_1	SCCPDH
EMP3	8.56558e-33	0.371925	0.616	0.363	2.82399e-28	iPPC_1	EMP3
CDC25B	9.73768e-33	0.414928	0.501	0.274	3.21041e-28	iPPC_1	CDC25B
TIMP1	9.82372e-33	0.395644	0.671	0.406	3.23878e-28	iPPC_1	TIMP1
CENPT	1.11525e-32	0.572312	0.32	0.155	3.67686e-28	iPPC_1	CENPT
CDC42EP4	1.12675e-32	0.494246	0.363	0.181	3.71478e-28	iPPC_1	CDC42EP4
NHLRC3	1.15391e-32	0.419416	0.411	0.215	3.80432e-28	iPPC_1	NHLRC3
NFYC	1.16943e-32	0.418724	0.571	0.329	3.85549e-28	iPPC_1	NFYC
ZCCHC8	1.20025e-32	0.385955	0.458	0.246	3.9571e-28	iPPC_1	ZCCHC8
[truncated: 55,013 more rows]
