# Supplementary material for: Single-cell RNA profiling of oligodendroglial lineage cells derived from iPSCs carrying Parkinson’s disease-relevant LRRK2-G2019S mutation
Source: iScience. 2026 Jun 19;29(7):116368. doi: 10.1016/j.isci.2026.116368 (PMC13315888; doi:10.1016/j.isci.2026.116368)
Supplement: Table S8. Enriched gene ontology terms for DEGs for all subclusters from EnrichR, related to Figure 3–4 [file mmc9.xlsx]

## Sheet: GO_iCEP_down
Table S8: Enriched gene ontology terms for DEGs for all subclusters from EnrichR
Term	Overlap	P-value	Adjusted P-value	Old P-value	Old Adjusted P-value	Odds Ratio	Combined Score	Genes
Positive Regulation Of DNA-templated Transcription (GO:0045893)	185/1243	4.79926e-07	0.00124124	0	0	1.53516	22.336	TCERG1;CRTC3;CD81;CRTC1;RORA;RBPJ;NR3C1;FGF1;FGF2;HOXA11;HOXA10;SALL1;KAT5;CREB3L2;NAMPT;EP300;HOXA7;JUNB;HOXA5;IER2;SOX4;ACVR1;MED1;SMARCC2;ZBTB38;MRTFB;MED4;ILF2;RUNX2;RUNX1;KAT6B;ZNF318;HOXB3;PRKD1;ATF6;SQSTM1;HOXB7;ATF3;BEX1;SUPT4H1;XPC;PSEN1;MRPL12;ZNF24;FOXO3;HIF1A;FOXO1;NPAS2;DDRGK1;HLTF;HIVEP1;ZBED1;HOXC4;TASP1;HIVEP3;RIPK1;MAP2K7;PPARGC1A;ZNF268;SNX5;ZBED3;ZBTB18;EGR1;STAT5B;WWTR1;MIR9-1…
Positive Regulation Of Cell Differentiation (GO:0045597)	57/283	1.05941e-06	0.00124124	0	0	2.17832	29.9689	MTCH2;BTG1;TGFB1I1;SYAP1;LAMC1;ATRAID;HOXA11;LOXL2;GJA1;KAT5;SIN3A;CPNE1;DPF3;NRCAM;CCN2;HOXA5;SOX4;ZNF385A;SOX5;ACVR1;SMARCC2;IL18;TENT5A;RUNX2;TGFBR2;PCP4;PRKD1;PLCB1;RIN2;DDR2;LAMA1;SRF;LEF1;PTN;GDPD5;ZFP36L1;SDCBP;RAP1A;PDPN;ZNF268;SMARCE1;WWTR1;XBP1;AKIRIN1;SUCO;LAMB1;TMEM64;SMARCA2;NFKB1;COL1A1;DAB2;ID2;CTNNB1;HOXD3;BMPR1B;FERMT2;FGFR1
Positive Regulation Of Transcription By RNA Polymerase II (GO:0045944)	145/938	1.06361e-06	0.00124124	0	0	1.59728	21.9687	TCERG1;CRTC3;CD81;CRTC1;RORA;RBPJ;NR3C1;FGF1;FGF2;HOXA10;SALL1;KAT5;NAMPT;PWWP2A;EP300;HOXA7;JUNB;HOXA5;IER2;SOX4;ACVR1;MED1;ZBTB38;MRTFB;MED4;RUNX2;RUNX1;HOXB3;PRKD1;ATF6;SQSTM1;HOXB7;ATF3;BEX1;SUPT4H1;ZNF24;FOXO3;SUPT6H;HIF1A;FOXO1;DDRGK1;HLTF;HIVEP1;ZBED1;HOXC4;RIPK1;PPARGC1A;ZNF268;ZBED3;ZBTB18;EGR1;STAT5B;WWTR1;MIR9-1HG;CREBBP;XBP1;TFAP2C;AKIRIN1;NR1D2;ESRRG;SMARCA2;ELL2;ESR1;SMAD5;NFKB1;FOS…
Organelle Disassembly (GO:1903008)	19/54	1.16945e-06	0.00124124	0	0	4.65284	63.553	PRKAA1;RETREG3;TEX264;GBF1;NEDD9;PLAAT3;RRP7A;KIF9;KAT5;DDRGK1;KIF5B;RB1CC1;UFC1;PLIN3;ULK2;STX5;ASCC3;RETREG1;ATG2B
Regulation Of I-kappaB kinase/NF-kappaB Signaling (GO:0043122)	49/232	1.44129e-06	0.00124124	0	0	2.3092	31.0587	ZFAND6;RORA;LITAF;GJA1;LGALS1;TRIM5;CPNE1;TRIM25;TRIM22;TLE1;RIPK2;TNFRSF19;TNFRSF1A;PPM1B;PELI1;TERF2IP;PRKD1;RBCK1;ZMYND11;SQSTM1;OPTN;CXXC5;MALT1;IRAK1;TSPAN6;S100A13;RIPK1;APOL2;CD74;MAP3K3;NDFIP2;RIOK3;STAT1;PLK2;NEK6;DAB2IP;TNFRSF10B;CFLAR;S100B;ESR1;FKBP1A;MAVS;PINK1;TNIP1;VAPA;TAB2;MAP3K14;TMEM9B;LAMTOR5
Mitochondrion Disassembly (GO:0061726)	15/37	1.98937e-06	0.0014277	0	0	5.83693	76.6254	BECN1;ATG3;FIS1;GABARAPL2;GABARAPL1;WIPI2;GABARAP;ATG12;FUNDC2;PINK1;RB1CC1;FBXO7;SQSTM1;ATG5;ATG2B
Cell-Substrate Junction Assembly (GO:0007044)	12/28	1.07277e-05	0.00659908	0	0	6.41356	73.3883	BCR;CTTN;ITGB4;PEAK1;CDH11;TRIP6;ITGA6;LAMC1;THY1;WHAMM;SORBS1;FERMT2
Fatty Acid Oxidation (GO:0019395)	17/52	1.31412e-05	0.00707327	0	0	4.15907	46.747	ABCD4;PHYH;ABCD3;ACAA2;ECHS1;ADIPOR2;ADH5;HADHB;HADHA;BDH2;AUH;ACOX1;CYP4V2;ECHDC1;ACADM;PPARGC1A;DECR1
Negative Regulation Of DNA-templated Transcription (GO:0045892)	149/1025	2.29537e-05	0.0102858	0	0	1.48164	15.8269	TCERG1;ZBTB25;EHMT2;NAB1;ARID4A;ARID4B;RBPJ;NR3C1;BACH2;LOXL2;SALL1;CCND1;KAT5;EP300;HOXA7;MAF1;SOX4;MED1;MORC3;SMARCC2;TLE1;ZBTB38;ARID5B;KCTD1;RUNX2;DKK3;RUNX1;EID1;MAF;THAP7;KAT6B;ZNF318;EZR;ATF3;PSMD10;CREM;SUPT4H1;ZBTB1;PSEN1;AEBP1;ZNF24;FOXO3;HIF1A;FOXO1;SDCBP;ZNF706;NACC2;TPR;HIVEP1;ZNF148;PATZ1;ZNF268;SNX6;HEXIM1;ZBTB18;HSPA8;CREBBP;CBX6;CBX4;XRCC5;BCL11A;GADD45A;PHF12;NR1D2;FOXN3;SMARCA2…
Autophagy Of Mitochondrion (GO:0000422)	16/49	2.38871e-05	0.0102858	0	0	4.15014	44.1665	ATG3;GABARAPL2;BECN1;FIS1;GABARAPL1;WIPI2;ATG12;GABARAP;FUNDC2;PINK1;RB1CC1;SPATA18;FBXO7;SQSTM1;ATG5;ATG2B
Response To Cytokine (GO:0034097)	29/125	3.18124e-05	0.0119266	0	0	2.59276	26.8497	IFITM3;NFAT5;IFITM2;CALCOCO2;SRF;LEF1;IRAK1;SMPD1;DPYSL3;RIPK1;TIMP1;MAP2K7;JAK2;MCL1;SNCA;IFNAR2;IGBP1;CD74;ANXA1;STAT1;PRKCA;ISG15;OSMR;NFKB1;DDOST;KLHL20;PLSCR1;TRIM56;FOXA2
Negative Regulation Of Nucleic Acid-Templated Transcription (GO:1903507)	76/456	3.32373e-05	0.0119266	0	0	1.72837	17.8226	EIF4A2;THRA;NAB1;MIDEAS;BHLHE41;ARID4A;RSF1;CHD4;CHD3;RBPJ;NR3C1;GLI3;LOXL2;SALL1;LBH;KAT5;BCL7A;YWHAQ;SIN3A;HOXA7;ZHX2;TLE1;SMARCC2;ZBTB38;ARID5B;KCTD1;NRG1;PROX1;RUNX2;DKK3;EID1;TFDP2;KAT6B;THAP7;IRF1;ZNF318;PLCB1;ZMYND11;CRYAB;VGLL4;HDAC5;LEF1;PBXIP1;ZNF24;FOXO1;IFI16;ZNF706;NFIL3;NACC2;ZNF503;RBBP7;ZNF148;PATZ1;SNX6;HEXIM1;ZBTB18;SMARCE1;HSPA8;TCF7L2;CBX4;XRCC5;PHF12;MBD2;DAB2IP;NR1D2;FOXN3;S…
Cellular Response To Starvation (GO:0009267)	29/126	3.72282e-05	0.0123311	0	0	2.56589	26.1681	BECN1;CDKN1A;PRKAA1;RALB;EHMT2;CLEC16A;FOXO3;FOXO1;GABARAP;NUAK1;KAT5;SESN3;IFI16;LAMP2;FNIP1;MFSD2A;ATG5;GABARAPL2;HSPA8;GABARAPL1;XBP1;WIPI2;RRAGA;JMY;VPS41;PLIN3;PIK3C3;PRKD1;PPARA
Regulation Of Autophagy (GO:0010506)	46/241	4.6048e-05	0.014163	0	0	2.03007	20.2719	ATP6V1A;BECN1;PRKAA1;KEAP1;VPS26B;FOXO3;FOXO1;DEPP1;DHRSX;KAT5;IFI16;TRIM5;RB1CC1;PSAP;LEPR;PIP4K2A;STK38L;EP300;SH3BP4;TRIM22;ATP6V1C1;SNX5;SNX6;MCL1;ATP6V1G1;ATP6V0B;ATP6V0E1;PLK2;STAT3;GPR137B;GFAP;TMEM59;RRAGA;PINK1;NEDD4;ATP6V1B2;ULK2;TAB2;PIK3C3;PRKD1;NUPR1;ATP6V0D1;ATF6;ATP6V0C;SQSTM1;OPTN
Regulation Of Transcription By RNA Polymerase II (GO:0006357)	266/2028	5.15912e-05	0.0148101	0	0	1.32598	13.0902	TCERG1;EHMT2;RBPJ;BACH2;HOXA9;KAT5;NAMPT;CREB3L2;DPF3;HOXA7;HOXA6;JUNB;HOXA5;IER2;SOX4;PKNOX2;SOX5;ACVR1;MED1;SMARCC2;SP110;MRTFB;MED4;RUNX2;RUNX1;EID1;HOXB9;THAP7;SUB1;HOXB3;PRKD1;HOXB8;EZR;ATF6;HOXB7;ATF3;BEX1;ZBTB1;SUPT4H1;ZNF24;HIF1A;ZNF709;RAD21;HLTF;HIVEP1;ZBED1;HOXC4;HIVEP3;HOXC9;ZNF148;PATZ1;PPARGC1A;ZNF268;ZBED3;HOXC6;HEXIM1;EGR1;STAT5B;WWTR1;CREBBP;XBP1;EGR3;BCL11A;GADD45A;POU6F2;NFATC2…
Collagen Fibril Organization (GO:0030199)	14/42	5.91664e-05	0.0154406	0	0	4.27693	41.6366	COL18A1;COL14A1;COL11A1;COL12A1;PLOD3;LOXL2;COL1A1;COL5A1;COL5A3;COL5A2;PXDN;SERPINH1;ATP7A;DDR2
Positive Regulation Of I-kappaB kinase/NF-kappaB Signaling (GO:0043123)	36/175	6.09593e-05	0.0154406	0	0	2.22506	21.5949	CXXC5;LITAF;MALT1;GJA1;LGALS1;IRAK1;TRIM5;TSPAN6;S100A13;TRIM25;RIPK1;TRIM22;APOL2;CD74;MAP3K3;NDFIP2;RIPK2;NEK6;PLK2;TNFRSF19;TNFRSF10B;CFLAR;S100B;TNFRSF1A;FKBP1A;MAVS;PINK1;VAPA;PELI1;TERF2IP;TAB2;PRKD1;RBCK1;MAP3K14;TMEM9B;LAMTOR5
Regulation Of DNA-templated Transcription (GO:0006355)	252/1922	8.5083e-05	0.018784	0	0	1.32287	12.3977	RBPJ;BACH2;HOXA9;KAT5;CREB3L2;DPF3;HOXA7;HOXA6;JUNB;TRIM22;HOXA5;SOX4;PKNOX2;SOX5;ACVR1;MED1;SMARCC2;SP110;MED4;RUNX2;DKK3;RUNX1;EID1;HOXB9;THAP7;SUB1;HOXB3;HOXB8;ATF6;HOXB7;ATF3;SUPT4H1;ZNF22;XPC;ZNF24;MRPL12;HIF1A;ZNF709;ZNF706;RAD21;HIVEP1;ZBED1;HOXC4;HIVEP3;HOXC9;ZNF148;PATZ1;PPARGC1A;ZNF268;SNX5;SNX6;ZBED3;HOXC6;HEXIM1;CDK17;EGR1;STAT5B;WWTR1;CREBBP;XBP1;EGR3;XRCC5;BCL11A;POU6F2;NFATC2;NR1D2…
Protein Localization To Endoplasmic Reticulum (GO:0070972)	8/16	8.72455e-05	0.018784	0	0	8.5389	79.8113	BCAP31;PPP1R15A;GABARAPL2;VAPA;DDRGK1;GBF1;BCAP29;MIA3
Reticulophagy (GO:0061709)	8/16	8.72455e-05	0.018784	0	0	8.5389	79.8113	RETREG3;TEX264;DDRGK1;RB1CC1;UFC1;ULK2;RETREG1;ATG2B
Protein Transport (GO:0015031)	55/313	9.55396e-05	0.0193102	0	0	1.83606	16.9945	RAB3C;TMEM167A;GCC2;MIA3;VLDLR;CLU;CHMP1B;LAMP2;SIL1;ARL5A;ARRDC4;TMED9;FAM91A1;RUFY1;ARL4C;RAB31;CTTN;RAB34;ERP29;TXNIP;MYH9;VAMP5;OPTN;VAMP2;ABCG1;STX12;COPB2;COPA;RAB5C;TMED10;LMAN2L;STXBP3;VPS26B;ARL17A;SNX1;GRPEL1;STX5;SNX9;SEC31A;SNX6;CD74;SYNRG;CMTM6;TVP23A;TVP23B;ARCN1;SNX18;IFT22;RAB14;CHMP2B;RAB13;IFT27;COPG1;RAMP1;RAB5A
Vesicle-Mediated Transport (GO:0016192)	68/411	0.000105673	0.0193102	0	0	1.71012	15.6564	WASHC4;MIA3;WASL;CHMP1B;AP1S2;CPNE1;AP1S1;PIP4K2A;KIF1C;AP3S2;ARL5A;AP2M1;PRKCI;JAGN1;DTX3L;COMMD1;SYTL4;SYTL2;RHOB;BIN3;RABEP1;HEATR5A;ALS2;LRRC7;RAB34;PLIN3;PIK3C3;RIN3;PRKD1;TBC1D23;SQSTM1;VAMP2;VAMP3;BECN1;STX12;PXK;RAB5C;TMED10;TSG101;STXBP3;GOSR1;CLEC16A;KALRN;CORO1C;ARL17A;CYTH2;VPS51;BLOC1S1;MICALL1;AP2S1;REPS2;STX5;SNX9;CADPS;CCZ1;RAB27A;TVP23A;TVP23B;MYO1E;SNX18;RAB14;SYT11;RAB13;VPS41;…
Negative Regulation Of Programmed Cell Death (GO:0043069)	64/381	0.000106596	0.0193102	0	0	1.74069	15.9212	AVEN;ZFAND6;FHL2;CIB1;UBE2Z;BABAM2;DSTYK;MYO18A;CTSH;IER3;MED1;BNIP3L;PRKCI;ANXA1;ANXA4;ANXA5;DNAJC3;TMBIM4;TAX1BP1;NUPR1;CRYAB;KANK2;PSMD10;BECN1;PRKAA1;LEF1;IFI6;PSEN1;THBS1;EGFR;FOXO1;MALT1;SOCS2;SOCS3;MIEN1;BAG3;DDRGK1;PDPN;BAG1;ERBB2;RIPK1;ZNF268;ATG5;MCL1;SNCA;CD74;XBP1;TIGAR;EGR3;CBX4;PLK2;CFLAR;SMAD5;HIPK3;NFKB1;HIGD2A;KLHL20;PSMC5;DAB2;GCLC;RPS6KB1;TCIM;MDM2;CTNNB1
Regulation Of Cell Migration (GO:0030334)	71/434	0.000107628	0.0193102	0	0	1.68775	15.4207	CLIC4;PLXND1;TNC;ARID4A;MIA3;ARID4B;CIB1;LDLRAD4;FGF1;FGF2;ROBO1;SIN3B;SIN3A;DPYSL3;CTSH;RAC1;ACVR1;EPHA4;ANXA1;IGFBP5;APLP2;ADAM10;PRKCA;ACTN4;RHOB;CLDN5;FRMD5;DAAM2;CDH11;MYADM;CDH13;ITGA6;VCL;HBEGF;BEX4;KANK1;GRN;CD151;ROCK2;LEF1;NEDD9;NEXN;THY1;FOXO3;THBS1;EGFR;NKD1;CORO1C;SDCBP;MIEN1;DDRGK1;PODXL;PDPN;HAS2;RBBP7;ZNF268;SRGAP1;PLXNA4;SASH1;RNF20;NTNG1;CD74;XBP1;SEMA4B;STAT3;LAMB1;COL1A1;DAB2;…
Endoplasmic Reticulum To Golgi Vesicle-Mediated Transport (GO:0006888)	26/115	0.000125704	0.0216512	0	0	2.50474	22.4965	COPB2;COPA;TMED10;LMAN2L;KDELR1;ATL2;GOSR1;MIA3;LMAN2;BCAP29;STX5;WHAMM;SEC31A;BCAP31;TRAPPC3;TMED9;TRAPPC2L;SEC24A;GBF1;ARCN1;TRAPPC6A;TBC1D20;VAPA;GOPC;COPG1;SEC24D
Receptor-Mediated Endocytosis (GO:0006898)	27/122	0.000137763	0.0222688	0	0	2.43715	21.6662	SCARB2;RALB;RNASEK;CD81;CLTB;CLTA;LDLRAD3;VLDLR;DLL1;GRK3;SNX1;GRK4;MICALL1;AP2S1;AP1S1;SNX9;AP2M1;SNCA;HSPG2;IGF2R;DAB2;RAB31;CTTN;DNAJC6;NEDD4;RAMP1;PICALM
Focal Adhesion Assembly (GO:0048041)	9/21	0.000139633	0.0222688	0	0	6.4058	56.8611	BCR;CTTN;PEAK1;CDH11;TRIP6;SORBS1;THY1;WHAMM;FERMT2
Negative Regulation Of Protein Localization (GO:1903828)	13/40	0.000144891	0.0222822	0	0	4.11678	36.3904	LEPROT;ROCK2;COMMD1;MFHAS1;NSFL1C;LATS2;SIN3A;MAP1A;CTNNA1;GOPC;TAX1BP3;ANKRD13A;PICALM
Negative Regulation Of Transcription By RNA Polymerase II (GO:0000122)	112/763	0.000159935	0.0223296	0	0	1.49023	13.0257	TCERG1;ZBTB25;EHMT2;ARID4A;ARID4B;RBPJ;NR3C1;BACH2;LOXL2;SALL1;KAT5;CCND1;EP300;HOXA7;SOX4;MED1;MORC3;ARID5B;RUNX1;EID1;MAF;THAP7;EZR;ATF3;PSMD10;CREM;SUPT4H1;ZBTB1;AEBP1;PSEN1;FOXO3;SDCBP;BAG3;NACC2;TPR;HIVEP1;ZNF148;PATZ1;ZNF268;HEXIM1;ZBTB18;CREBBP;CBX6;CBX4;BCL11A;GADD45A;PHF12;NR1D2;SMARCA2;ESR1;NFKB1;NR2F6;DAB2;NR4A3;BCL6;ID2;MAFF;MDM2;MXD4;TENM2;THRB;THRA;MAGEF1;BHLHE41;FHL2;CHD4;CHD3;GLI3…
Golgi Vesicle Transport (GO:0048193)	38/197	0.000161467	0.0223296	0	0	2.05292	17.9244	COPB2;COPA;TMED10;BLTP3B;LMAN2L;KDELR1;ATL2;STX18;GOSR1;GCC2;MIA3;SNX3;SNX1;VPS51;LMAN2;MYO18A;BCAP29;KIF1C;STX5;WHAMM;SEC31A;BCAP31;GABARAPL2;TRAPPC3;TMED9;TRAPPC2L;SEC24A;GBF1;ARCN1;TRAPPC6A;MYO1B;TBC1D20;VAPA;RAB13;GOPC;PRKD1;COPG1;SEC24D
Negative Regulation Of Cell Migration (GO:0030336)	33/163	0.000166281	0.0223296	0	0	2.17878	18.9594	KANK1;CLIC4;ARID4A;NEDD9;ARID4B;MIA3;LDLRAD4;THY1;FOXO3;FGF2;CORO1C;PTPRG;ROBO1;GJA1;SIN3B;SIN3A;DPYSL3;RAC1;TIMP1;RBBP7;HOXA7;SRGAP1;CLASP1;RNF20;EPHA4;CD74;IGFBP5;DAB2IP;MCC;RHOB;CLDN5;CDH11;VCL
Skin Development (GO:0043588)	18/68	0.000168821	0.0223296	0	0	3.0815	26.7679	DSP;MED1;CLIC4;ASAH1;ANXA1;ITGB4;ITGA3;CFLAR;DLL1;BCR;COL1A1;COL5A1;COL5A3;COL5A2;TXNIP;ITGA6;ATP7A;FGFR1
Protein Targeting To Lysosome (GO:0006622)	10/26	0.000175731	0.0223296	0	0	5.33952	46.1685	SCARB2;BECN1;HSPA8;PXK;NEDD4;LAMP2;NCOA4;GCC2;PIK3C3;CLU
Wound Healing (GO:0042060)	20/80	0.000176314	0.0223296	0	0	2.85438	24.6711	DSP;SRF;MYOF;MIA3;NRG1;PRCP;CFLAR;FGF1;FGF2;SYTL4;CORO1B;DCBLD2;EPB41L4B;SYT11;CHMP1B;SMPD1;ERBB2;CHMP2B;MYH9;ARL8B
COPII-coated Vesicle Budding (GO:0090114)	12/36	0.000198107	0.0243729	0	0	4.27379	36.4414	TRAPPC3;SEC23A;TRAPPC6A;TMED10;SEC24A;TRAPPC2L;TBC1D20;VAPA;MIA3;SEC24D;SEC23B;SEC31A
Organelle Assembly (GO:0070925)	55/322	0.000203953	0.024395	0	0	1.77327	15.0685	C2CD3;CDC14B;CHMP1B;RB1CC1;TCTN1;IQUB;TMEM107;AP1S2;AP1S1;BBS9;AP3S2;ACTR3;ATG3;GABARAPL2;GABARAPL1;IFT140;IST1;WIPI2;ATG12;KIF27;RILPL1;ULK2;PIK3C3;HOATZ;ATP6V0D1;STX12;BECN1;TSG101;DNAH5;GABARAP;IFT74;ABLIM1;MVB12A;EMC6;ATG5;GSN;YTHDF2;CFAP70;GBF1;SEPTIN6;PARVA;HPS5;TTC39C;WDR54;SEPTIN7;IFT20;NSFL1C;IFT22;UBXN10;KIAA0586;CHMP2B;IFT27;CIBAR2;CLUAP1;ATG2B
Proximal/Distal Pattern Formation (GO:0009954)	5/7	0.000223891	0.0252049	0	0	21.3239	179.213	HOXA9;HOXB9;HOXC9;DLL1;GLI2
Regulation Of Apoptotic Process (GO:0042981)	104/705	0.00022514	0.0252049	0	0	1.49724	12.575	ANKRD13C;MTCH2;ZFAND6;CIB1;UBE2Z;CLU;LGALS1;RASSF2;KAT5;PHLDA1;HOXA5;SOX4;IER3;PHLDA3;UNC13B;MED1;BNIP3L;PRKCI;ACTN1;ACTN4;FBXO10;ALPK2;NUPR1;ATF6;SQSTM1;PSMD10;BEX1;PSEN1;FOXO3;FOXO1;SOCS2;SOCS3;UBB;BAG3;DDRGK1;BAG1;RIPK1;ZNF268;IP6K2;MCL1;EGR1;XBP1;EGR3;GADD45B;CBX4;GADD45A;PLK2;TNFRSF10B;SMAD5;NFKB1;HIGD2A;KLHL20;DAB2;GCLC;BCL6;JMY;MDM2;AVEN;PRR7;FHL2;DDX42;BABAM2;DSTYK;SPTLC1;SMPD1;MYO18A;CTS…
Selective Autophagy (GO:0061912)	16/58	0.000228284	0.0252049	0	0	3.25918	27.3279	BECN1;RETREG3;CALCOCO2;TEX264;PINK1;SNX18;DDRGK1;RB1CC1;UFC1;ULK2;PIK3C3;LGALS8;SQSTM1;RETREG1;ATG5;ATG2B
COPII-coated Vesicle Cargo Loading (GO:0090110)	7/14	0.000247336	0.0259764	0	0	8.53531	70.8837	SEC23A;SEC24A;TBC1D20;MIA3;SEC24D;SEC23B;SEC31A
Regulation Of Vesicle Size (GO:0097494)	7/14	0.000247336	0.0259764	0	0	8.53531	70.8837	BLOC1S1;RIN3;BORCS7;RAB5A;AP2M1;BORCS5;PICALM
Regulation Of NIK/NF-kappaB Signaling (GO:1901222)	20/83	0.000299872	0.030744	0	0	2.718	22.0488	NFAT5;ILK;UACA;EGFR;NR3C2;CYLD;PPM1B;RASSF2;IRAK1;TCIM;TSPAN6;TRIP6;CPNE1;EP300;TERF2IP;CCN3;EZR;SASH1;TRIM56;LIMS1
Regulation Of Cellular Component Size (GO:0032535)	13/43	0.000325981	0.0320031	0	0	3.70448	29.7421	PPP1R15A;VAV3;MTPN;EPS8;BLOC1S1;RIN3;RAC1;EZR;LAMTOR4;BORCS7;BORCS5;LAMTOR5;PICALM
Regulation Of Focal Adhesion Assembly (GO:0051893)	15/54	0.000327017	0.0320031	0	0	3.28949	26.3998	ROCK2;NRG1;THY1;ARHGAP6;THBS1;CORO1C;PEAK1;PTPRA;RAC1;TLN1;EPHA3;VCL;CLASP1;FERMT2;LIMS1
Negative Regulation Of Apoptotic Process (GO:0043066)	75/482	0.000342515	0.0327749	0	0	1.58924	12.6808	AVEN;ZFAND6;FHL2;CIB1;UBE2Z;CLU;BABAM2;DSTYK;MAEA;MYO18A;CTSH;IER3;MED1;BNIP3L;PRKCI;ANXA1;TLE1;GPX1;CSNK2A1;ANXA4;ANXA5;PRKCA;DNAJC3;TMBIM4;TAX1BP1;NUPR1;CRYAB;PSMD10;GRN;PRKAA1;LEF1;IFI6;PSEN1;DLL1;THBS1;EGFR;FOXO1;MALT1;SOCS2;SOCS3;MIEN1;BAG3;DDRGK1;BAG1;PDPN;ERBB2;RIPK1;FNIP1;PPARGC1A;ZNF268;MCL1;SNX6;SNCA;IGBP1;CD74;XBP1;EGR3;CBX4;PLK2;CFLAR;SMAD5;HIPK3;NFKB1;HIGD2A;KLHL20;DAB2;PINK1;GCLC;RP…
Fatty Acid Beta-Oxidation (GO:0006635)	14/49	0.000373107	0.0348234	0	0	3.4202	26.9979	ABCD4;ABCD3;ACAA2;ECHS1;ETFB;HADHB;HADHA;BDH2;AMACR;AUH;ACOX1;ECHDC1;ACADM;DECR1
Chondroitin Sulfate Proteoglycan Biosynthetic Process (GO:0050650)	8/19	0.000383526	0.0348234	0	0	6.20907	48.8412	CSGALNACT1;CHST9;CHST7;CHPF;CHST11;B3GAT3;CHST12;CHSY3
Regulation Of Amyloid Precursor Protein Catabolic Process (GO:1902991)	6/11	0.000388185	0.0348234	0	0	10.2386	80.4145	FKBP1A;PRNP;TMED10;ROCK2;RANBP9;PICALM
Autophagosome Organization (GO:1905037)	16/61	0.000427122	0.0375344	0	0	3.04139	23.5964	ATG3;GABARAPL2;BECN1;STX12;GABARAPL1;WIPI2;ATG12;GABARAP;NSFL1C;ZFYVE26;RB1CC1;ULK2;PIK3C3;EMC6;ATG5;ATG2B
Positive Regulation Of Nucleic Acid-Templated Transcription (GO:1903508)	84/557	0.000436482	0.0375899	0	0	1.5326	11.8574	KDM5A;CALCOCO1;TGFB1I1;ILK;RORA;RSF1;CHD4;CHD3;FGF2;GLI3;GLI2;HOXA11;SALL1;LBH;KAT5;CREB3L2;EP300;SOX4;ACVR1;MED1;SMARCC2;DTX3L;FOS;MED4;PARP9;ILF2;RUNX2;RUNX1;KAT2B;ELF1;ELF2;KAT6B;THRAP3;IRF1;ZNF318;ZNF516;PLCB1;PPARA;PRKAA1;KDM3A;LEF1;XPC;PSEN1;MRPL12;FOXO3;MLLT3;HIF1A;EGFR;FOXO1;NPAS2;NFIL3;SPP1;TASP1;HIVEP3;RBBP7;MAP2K7;PPARGC1A;SNX5;RNF20;EGR1;CD74;CREBBP;TAF15;STAT1;CNBP;MBD2;STAT3;NFATC2;…
Protein Targeting To Vacuole (GO:0006623)	11/34	0.000487336	0.040855	0	0	4.08625	31.164	SCARB2;BECN1;PXK;VPS13C;NEDD4;NCOA4;VPS41;VPS13A;GCC2;PIK3C3;SQSTM1
Response To Interferon-Beta (GO:0035456)	10/29	0.000493372	0.040855	0	0	4.49569	34.2313	IFITM3;IFNAR2;PLSCR1;IFITM2;PNPT1;IFI16;STAT1;IRF1;UBE2G2;IFNAR1
Negative Regulation Of Cellular Process (GO:0048523)	81/537	0.000543918	0.0441907	0	0	1.53218	11.517	COL18A1;TENM1;BTG2;CDKN1A;BTG1;PLXND1;TGFB1I1;FHL1;JADE1;MIA3;CIB1;PKD2;CLU;GJA1;BCL7A;CHMP1B;RB1CC1;SPEG;CCN3;CCN2;JAK2;ADAMTS8;SOX4;EPHA4;VPS13C;APLP2;P3H2;ADAM10;NRG1;PROX1;CTTNBP2NL;RHOB;KAT2B;FRMD5;DDAH1;IRF1;CSNK2B;NDUFS3;TXNIP;CDH13;MYH9;NUPR1;CRYAB;VGLL4;VAMP3;KANK2;PDS5B;PPM1D;HOXD10;DLL1;THBS1;TOB1;SERTAD2;PODXL;NACC2;PDPN;SH3BP4;ZNF503;IGFBP7;RBBP7;HOXC9;ZNF268;PLXNA4;IP6K2;APOBEC3C;SU…
Protein Repair (GO:0030091)	4/5	0.00055846	0.044532	0	0	34.1039	255.449	MSRA;PCMT1;MSRB2;MSRB3
Regulation Of Neuron Projection Development (GO:0010975)	33/174	0.000576259	0.0451158	0	0	2.00757	14.9743	SCARB2;KANK1;RETREG3;SEMA3A;CIB1;PSEN1;PTN;EFNB2;SNX3;BAG5;RAP1A;DPYSL3;CHN1;KIF13B;NPTN;EP300;FBXO7;MFSD2A;PPFIA2;NTNG1;EPHA4;MYLIP;PRKCI;KIDINS220;DAB2IP;LRRC7;ITGA6;PRKD1;EFHC2;EPHA3;DBN1;ITM2C;DDR2
Endothelial Cell Migration (GO:0043542)	12/40	0.000593626	0.0456456	0	0	3.66243	27.2092	NR4A1;STARD13;EGR3;PLXND1;STAT1;RAB13;CDH13;MYH9;CCN3;LGALS8;CORO1B;LOXL2
Vesicle Cargo Loading (GO:0035459)	9/25	0.00065724	0.0496504	0	0	4.80328	35.1958	SEC23A;TMED10;SEC24A;TBC1D20;MIA3;SEC24D;SEC23B;SEC31A;PICALM
Positive Regulation Of Intracellular Signal Transduction (GO:1902533)	79/525	0.000679734	0.0504644	0	0	1.52722	11.1393	CD81;ILK;FGF1;LITAF;FGF2;NR3C2;GJA1;LGALS1;TRIM5;CPNE1;TRIM25;EP300;ITGAV;JAK2;TRIM22;RIPK2;TNFRSF19;IL18;TNFRSF1A;RRAGA;FRMD6;DOK6;PELI1;CDH13;TERF2IP;PRKD1;RBCK1;NUPR1;HBEGF;TRIM56;DDR2;BECN1;NFAT5;ROCK2;CXXC5;THBS1;EGFR;MALT1;IRAK1;TSPAN6;ERBB2;S100A13;RIPK1;FNIP1;SASH1;APOL2;HEXIM1;BCAP31;OSBPL8;FIS1;CD74;MAP3K3;TCF7L2;NDFIP2;RBPMS;PLK2;NEK6;DAB2IP;TNFRSF10B;CFLAR;S100B;FKBP1A;MFHAS1;DAB2;PIN…
Protein Modification Process (GO:0036211)	102/711	0.000695777	0.0507799	0	0	1.44704	10.5207	GMFB;JADE1;PLOD2;UBE2L6;PLAT;CDC14B;LOXL2;PPP1CB;STK10;PTAR1;PPP4R2;MACROD2;ACVR1;EPHA5;EPHA4;PRKCI;MORC3;CSNK2A1;ADAM10;PRKCA;ATG12;CSNK2B;SIK3;TRIB2;EPHA3;CDKL1;C17ORF97;PXK;NUAK1;GRK3;IRAK1;GRK4;ST3GAL5;STK38L;MARK3;ATG5;CDK17;YES1;PLK2;NEK6;ST8SIA2;PTPRD;PTPRE;MSRA;CDK6;PTPRA;UST;STT3B;BMPR1B;FGFR1;UBE2M;PIGS;SMG1;PIGT;GPAA1;ILK;PTPRG;FASTK;RB1CC1;JAK2;JAK1;DSP;MANBA;ANXA1;WIPI2;DDOST;CTTNBP2…
Extracellular Matrix Organization (GO:0030198)	33/176	0.00070965	0.0509292	0	0	1.97926	14.3511	COL18A1;COL14A1;COL11A1;COL12A1;PLOD3;LAMC1;LOXL2;ADAMTS16;SH3PXD2B;SERPINH1;FLOT1;HAS2;ADAMTS8;ATP7A;ADAMTS6;GSN;MMP2;COL22A1;ADAM10;COL1A1;KIF9;CCDC80;COL4A2;COL5A1;COL4A1;COL5A3;COL5A2;PXDN;ST7;COL4A5;COL8A1;COL9A3;DDR2
Regulation Of Protein Localization To Nucleus (GO:1900180)	14/52	0.000723062	0.051041	0	0	3.14966	22.7784	TCF7L2;WWTR1;CREBBP;DTX3L;LIMK2;PARP9;MFHAS1;LATS2;SIN3A;TPR;CTNNA1;FERMT2;JAK1;LAMTOR5
Regulation Of Epithelial To Mesenchymal Transition (GO:0010717)	19/83	0.000829016	0.0569239	0	0	2.54039	18.0248	EPHA4;WWTR1;PHLDB1;TGFB1I1;LEF1;DAB2IP;LDLRAD4;LOXL2;TGFBR2;COL1A1;SPRED2;SDCBP;DAB2;PDPN;CTNNB1;EPHA3;CLASP1;FERMT2;FOXA2
Plasma Membrane Repair (GO:0001778)	8/21	0.000851893	0.0569239	0	0	5.25324	37.1302	SYT11;CHMP1B;SMPD1;MYOF;CHMP2B;MYH9;SYTL4;ARL8B
Regulation Of Cell-Substrate Junction Assembly (GO:0090109)	8/21	0.000851893	0.0569239	0	0	5.25324	37.1302	ROCK2;PEAK1;PTPRA;TLN1;CLASP1;EPHA3;VCL;CORO1C
Actomyosin Structure Organization (GO:0031032)	18/77	0.000865919	0.0569239	0	0	2.61012	18.4058	TMOD1;ITGB5;WDR1;ROCK2;TNFAIP1;CDC42BPB;SORBS1;F11R;PDLIM1;EPB41L4B;EPB41L4A;FRMD5;CSRP2;CSRP1;EPB41L1;MYO18A;MYH9;MYH11
Endosome Organization (GO:0007032)	14/53	0.000888823	0.0569239	0	0	3.06872	21.5597	WASHC4;ATP6V1A;ATP6V0B;RNASEK;ATP6AP1;ATP6AP2;RAB27A;PLEKHA3;CORO1C;SNX3;ALS2;CHMP2B;ATP6V0C;SQSTM1
Regulation Of Canonical Wnt Signaling Pathway (GO:0060828)	37/207	0.00089503	0.0569239	0	0	1.86749	13.1072	KANK1;CTNND1;JADE1;ILK;LRP4;PSEN1;MLLT3;GLI3;EGFR;NKD1;TNKS2;UBR5;GPC3;EMD;SOX4;ZBED3;TLE4;WWTR1;TCF7L2;TLE1;CSNK1A1;TPBG;FZD6;IGFBP2;ATP6AP2;DAB2IP;PLEKHA4;TMEM64;MCC;NFKB1;DKK3;COL1A1;CYLD;DAB2;PPM1B;LATS2;DAAM2
Regulation Of Cell-Matrix Adhesion (GO:0001952)	16/65	0.000910556	0.0569239	0	0	2.79249	19.5515	ROCK2;CIB1;THY1;THBS1;AJAP1;CORO1C;CDK6;PEAK1;PTPRA;CDH13;HOXA7;TLN1;UTRN;EPHA3;VCL;CLASP1
Negative Regulation Of Receptor-Mediated Endocytosis (GO:0048261)	9/26	0.000912157	0.0569239	0	0	4.52048	31.642	LRPAP1;SDCBP;ITGAV;RIN3;PSEN1;RAC1;ANKRD13A;WDR54;PICALM
Phosphorylation (GO:0016310)	66/429	0.00101684	0.0602936	0	0	1.56505	10.7848	SMG1;PANK2;GMFB;DGKB;ILK;HK1;STK10;FASTK;RB1CC1;JAK2;JAK1;ACVR1;EPHA5;EPHA4;PRKCI;MORC3;CSNK2A1;ADAM10;PRKCA;TGFBR2;LATS2;PEAK1;HKDC1;CSNK2B;SIK3;PIK3C3;TRIB2;DGKI;EPHA3;CDKL1;DGKH;BECN1;PRKAA1;PXK;ROCK2;NUAK1;GRK3;FGGY;IRAK1;GRK4;ERBB2;STK38L;FNIP2;MARK3;CDK17;MAP3K1;CSNK1A1;PLK2;NEK6;LIMK2;STAT3;CDC42BPB;HIPK1;HIPK3;PINK1;CDK6;STK17A;TOLLIP;STK17B;PI4KA;TAF8;TAF6;PKN1;BMPR1B;NEK11;FGFR1
Macroautophagy (GO:0016236)	22/104	0.0010472	0.0602936	0	0	2.2968	15.7598	GABARAPL2;BECN1;GABARAPL1;TSG101;CALCOCO2;WIPI2;ATG12;GABARAP;ZFYVE26;SNX18;CHMP1B;LAMP2;CHMP2B;NBR1;VPS41;MVB12A;PIP4K2A;PIK3C3;SQSTM1;UBXN6;ARL8B;ATG5
Cell Migration Involved In Sprouting Angiogenesis (GO:0002042)	7/17	0.00105441	0.0602936	0	0	5.97371	40.9484	EFNB2;NR4A1;EGR3;SRF;MIA3;FGF2;ROBO1
Plasma Membrane Organization (GO:0007009)	17/72	0.00105786	0.0602936	0	0	2.64372	18.1135	MYOF;SYTL4;PLSCR1;SNX18;BIN3;COL5A1;SYT11;CHMP1B;SMPD1;MICALL1;CHMP2B;FLOT1;MYH9;SNX9;DEGS1;WHAMM;ARL8B
Positive Regulation Of Protein Localization To Nucleus (GO:1900182)	17/72	0.00105786	0.0602936	0	0	2.64372	18.1135	TCF7L2;WWTR1;CREBBP;DTX3L;LIMK2;PSEN1;PARP9;IPO5;MAVS;BAG3;TPR;UBR5;EP300;CCT8;FERMT2;JAK1;LAMTOR5
Endosomal Transport (GO:0016197)	33/180	0.00105998	0.0602936	0	0	1.92497	13.1851	WASHC4;STX12;GOSR1;CLEC16A;GCC2;VPS26B;CORO1C;SNX3;SNX1;VPS51;BLOC1S1;CHMP1B;MICALL1;REPS2;STX5;SNX9;SNX5;TBC1D10B;SNX6;CMTM6;GBF1;PLEKHA3;ARL4C;SNX18;ALS2;HEATR5A;RAB14;CHMP2B;RAB13;TBC1D23;SQSTM1;PICALM;VAMP3
Regulation Of Endocytosis (GO:0030100)	16/66	0.00108645	0.0602936	0	0	2.73648	18.6761	LRPAP1;CD151;DLL1;RUFY1;DAB2;SYT11;SMPD1;FLOT1;AP2S1;GPC3;CDH13;ITGAV;PRKD1;EPHA3;SNCA;PICALM
Golgi Lumen Acidification (GO:0061795)	5/9	0.00112018	0.0602936	0	0	10.6607	72.432	ATP6V1A;ATP6V0B;RNASEK;ATP6AP2;ATP6V0C
Endothelial Tube Morphogenesis (GO:0061154)	5/9	0.00112018	0.0602936	0	0	10.6607	72.432	STARD13;CSNK2B;CTNNB1;RBPJ;RHOB
Negative Regulation Of Protein Localization To Cell Surface (GO:2000009)	5/9	0.00112018	0.0602936	0	0	10.6607	72.432	LEPROT;GOPC;TAX1BP3;COMMD1;PICALM
Peptidyl-Lysine Acetylation (GO:0018394)	5/9	0.00112018	0.0602936	0	0	10.6607	72.432	KAT2B;CREBBP;KAT5;BLOC1S1;EP300
Lysosomal Transport (GO:0007041)	22/105	0.00119566	0.0623459	0	0	2.269	15.2682	SCARB2;BECN1;PXK;GRN;TSG101;DTX3L;NCOA4;CLEC16A;GCC2;IGF2R;RHOB;PINK1;CCDC91;ALS2;VPS51;CHMP1B;NEDD4;PSAP;CHMP2B;VPS41;PIK3C3;ARL8B
Chondroitin Sulfate Biosynthetic Process (GO:0030206)	6/13	0.00119698	0.0623459	0	0	7.31249	49.1981	CSGALNACT1;CHST9;CHST7;CHST11;CHST12;CHSY3
Blood Vessel Endothelial Cell Migration (GO:0043534)	8/22	0.00121622	0.0623459	0	0	4.87774	32.7394	EFNB2;NR4A1;EGR3;SRF;MYH9;MIA3;FGF2;ROBO1
Cellular Response To Interferon-Beta (GO:0035458)	8/22	0.00121622	0.0623459	0	0	4.87774	32.7394	IFNAR2;IFITM2;PNPT1;IFI16;STAT1;IRF1;UBE2G2;IFNAR1
Positive Regulation Of Apoptotic Process (GO:0043065)	45/270	0.00123774	0.0627026	0	0	1.7174	11.497	GRN;MTCH2;PRR7;BTG1;DDX20;UBE2Z;FOXO3;CLU;FOXO1;LGALS1;RASSF2;SMPD1;CTSH;RIPK1;ZNF268;CTSD;PHLDA1;HOXA5;SOX4;PHLDA3;IP6K2;MCL1;SNCA;UNC13B;BNIP3L;PRNP;GADD45B;GADD45A;DAB2IP;TNFRSF10B;NRG1;CFLAR;RHOB;RYBP;LATS2;BCL6;STK17A;STK17B;JMY;CTNNB1;BAX;ITGA6;NUPR1;ATF6;SQSTM1
Fatty Acid Catabolic Process (GO:0009062)	15/61	0.00131629	0.0659062	0	0	2.78782	18.4915	ABCD4;PHYH;ABCD3;ACAA2;ECHS1;ABHD2;HADHB;HADHA;BDH2;AUH;PCCA;ACOX1;ECHDC1;ACADM;DECR1
Cellular Response To Growth Factor Stimulus (GO:0071363)	29/155	0.00149501	0.0737242	0	0	1.97211	12.8298	SYAP1;CIB1;NR3C1;CORO1B;EGFR;ZFP36L1;DSTYK;RAP1A;ERBB2;HAS2;EMD;SOX5;ACVR1;MED1;STAT5B;EGR3;ANXA1;KIDINS220;APLP2;DAB2IP;RUNX2;TGFBR2;SLC4A7;NR4A1;RPS6KB1;CTNNB1;PRKD1;BMPR1B;LIMS1
Regulation Of Viral Entry Into Host Cell (GO:0046596)	12/44	0.00150667	0.0737242	0	0	3.20391	20.8185	IFITM3;SNX3;CD74;IFITM2;LGALS1;GSN;TRIM5;SMPD1;TRIM25;TRIM22;NECTIN2;LY6E
Actin Filament Bundle Organization (GO:0061572)	10/33	0.00154099	0.0745563	0	0	3.713	24.0429	EPS8;LIMA1;MYO1B;DPYSL3;SHROOM2;NEDD9;PLS3;EZR;CORO1B;RFLNA
Fat Cell Differentiation (GO:0045444)	15/62	0.00157035	0.0751324	0	0	2.72836	17.6155	MED1;OSBPL8;TCF7L2;ERAP1;OSBPL11;FOXO1;PSMB8;PER2;NR4A1;NR4A3;FAM120B;ZNF516;BBS9;EP300;PPARGC1A
Negative Regulation Of Transport (GO:0051051)	11/39	0.00174351	0.0825004	0	0	3.35562	21.3144	SNX3;PXK;NDFIP2;SYT11;ITGAV;NRG1;PRKD1;CRYAB;EPHA3;SNCA;CTTNBP2NL
Positive Regulation Of Programmed Cell Death (GO:0043068)	41/245	0.00183536	0.0854347	0	0	1.72451	10.8653	MTCH2;PRR7;DDX20;UBE2Z;FOXO3;CLU;TMEM164;FOXO1;LGALS1;RASSF2;SMPD1;RIPK1;ZNF268;CTSD;PHLDA1;HOXA5;SOX4;PHLDA3;IP6K2;MCL1;SNCA;UNC13B;BNIP3L;GADD45B;GADD45A;DAB2IP;TNFRSF10B;NRG1;CFLAR;RHOB;RYBP;LATS2;BCL6;STK17A;STK17B;JMY;CTNNB1;BAX;ITGA6;ATF6;SQSTM1
Regulation Of Cellular Metabolic Process (GO:0031323)	12/45	0.00186088	0.0854347	0	0	3.10665	19.5306	PANK2;NUAK1;PINK1;PNPT1;NPC2;STK17A;NEK6;PGAM1;EP300;MPV17;PPARA;HIF1A
Negative Regulation Of Apoptotic Signaling Pathway (GO:2001234)	18/82	0.00186504	0.0854347	0	0	2.40553	15.1175	ACVR1;PSMD10;SLC35F6;TCF7L2;GPX1;CSNK2A1;CAAP1;CFLAR;CLU;THBS1;PINK1;NDUFS3;ITGAV;ITGA6;RIPK1;SLC25A5;ZMYND11;SLC25A4
Regulation Of Carbohydrate Catabolic Process (GO:0043470)	6/14	0.00190922	0.0856365	0	0	6.39807	40.0587	SCARB2;TIGAR;PPP1R3B;PGAM1;EP300;HIF1A
Regulation Of Leukocyte Activation (GO:0002694)	6/14	0.00190922	0.0856365	0	0	6.39807	40.0587	CD74;MFHAS1;PLSCR1;MYO18A;GPR137B;PJA2
Positive Regulation Of Neuron Death (GO:1901216)	10/34	0.00198002	0.0871662	0	0	3.55809	22.1479	EFNB2;PRNP;GRN;BAX;CTNNB1;NUPR1;FOXO3;CLU;SNCA;PICALM
Negative Regulation Of Developmental Process (GO:0051093)	22/109	0.00198381	0.0871662	0	0	2.16419	13.4672	SUZ12;KANK1;BCL11A;ROCK2;ARID4A;ARID4B;THY1;SMARCA2;DLL1;HOPX;LOXL2;CST3;SRGAP2C;KLF7;PINK1;CDK6;ZNF706;BCL7A;SIN3A;SPRY3;ALPK2;RBBP7
Cellular Response To Increased Oxygen Levels (GO:0036295)	5/10	0.00204664	0.0890186	0	0	8.52812	52.8023	ATP6V1A;ATP6V1G1;ATP6AP1;ATP6V0D1;FOXO1
Regulation Of Macroautophagy (GO:0016241)	20/96	0.00209884	0.0903761	0	0	2.25143	13.8832	ATP6V1A;BNIP3L;BECN1;ATP6V0B;ATP6V1G1;ATP6V0E1;CLEC16A;VPS26B;ATG12;PINK1;SESN3;NEDD4;ATP6V1B2;PIK3C3;ATP6V0D1;ATP6V0C;ATP6V1C1;SNX5;ATG5;SNX6
Supramolecular Fiber Organization (GO:0097435)	50/316	0.00216923	0.0914092	0	0	1.61427	9.90094	COL18A1;COL14A1;COL12A1;PLOD3;CIB1;PPP1R9A;LOXL2;EFEMP2;NEFL;RAC1;ATP7A;B2M;TMOD1;DSP;TPM4;ACTN1;SHROOM2;BIN3;MAP7D3;PXDN;DBN1;DDR2;COL11A1;SLAIN1;CORO1B;CNN3;CORO1C;CST3;SERPINH1;MYH11;RIPK1;WHAMM;ZBED3;SNCA;GSN;CCDC13;NCKAP5L;KLHL24;GFAP;COL1A1;FKBP1A;MYO1E;TPPP3;MYO1B;COL5A1;COL5A3;MYO5C;COL5A2;MDM2;BAX
Protein Acetylation (GO:0006473)	9/29	0.00218652	0.0914092	0	0	3.84176	23.5325	NAA50;KAT2B;CREBBP;KAT5;NAA20;BLOC1S1;GTF2B;EP300;FOXO1
Vacuolar Acidification (GO:0007035)	9/29	0.00218652	0.0914092	0	0	3.84176	23.5325	ATP6V1A;GRN;ATP6V0B;RNASEK;ATP6V0E1;ATP6AP2;ATP6V1B2;ATP6V0D1;ATP6V0C
Regulation Of Integrin-Mediated Signaling Pathway (GO:2001044)	7/19	0.0022618	0.0935247	0	0	4.97754	30.3211	CD63;LAMA1;LAMB1;LAMC1;PRKD1;TIMP1;LIMS1
Vacuolar Transport (GO:0007034)	12/46	0.00228056	0.0935247	0	0	3.01511	18.3419	BECN1;GRN;VPS51;CHMP1B;VPS13C;NEDD4;PSAP;CHMP2B;VPS41;VPS13A;ATP6V0D1;IGF2R
Sprouting Angiogenesis (GO:0002040)	13/52	0.00230518	0.0936425	0	0	2.84817	17.2958	EGR3;NAXE;SRF;MIA3;PARVA;FGF2;DLL1;THBS1;LOXL2;ROBO1;EFNB2;NR4A1;CDH13
Autophagosome Assembly (GO:0000045)	15/65	0.00258985	0.104223	0	0	2.56422	15.2729	ATG3;GABARAPL2;BECN1;STX12;GABARAPL1;WIPI2;ATG12;GABARAP;NSFL1C;RB1CC1;ULK2;PIK3C3;EMC6;ATG5;ATG2B
Anterior/Posterior Pattern Specification (GO:0009952)	14/59	0.00269771	0.106248	0	0	2.65867	15.7269	ATP6AP2;BHLHE41;PCSK5;HOXA9;HOXB9;HOXB3;HOXC4;HOXD3;HOXA7;HOXC9;HOXA6;HOXB7;HOXA5;HOXC6
Protein Localization To Lysosome (GO:0061462)	11/41	0.00270027	0.106248	0	0	3.13156	18.5213	SCARB2;BECN1;PXK;CD81;NEDD4;NCOA4;SH3BP4;GCC2;PIK3C3;LAMTOR4;LAMTOR5
Regulation Of Proteasomal Protein Catabolic Process (GO:0061136)	13/53	0.0027655	0.106248	0	0	2.77681	16.3569	GABARAPL2;GPX1;TMF1;DAB2IP;COMMD1;PINK1;PSMC5;UBB;DDRGK1;PSME2;MARCHF7;NUPR1;PSMF1
Protein Localization (GO:0008104)	54/351	0.0027683	0.106248	0	0	1.56174	9.19789	CD81;DDX42;LYST;GJA1;AKAP10;SH3PXD2B;SIL1;ARL5A;CEP68;TMED9;IST1;HEG1;SHROOM2;VPS13A;WIPI2;FAM91A1;ARL4C;RRAGA;BIN3;RAB31;CTTN;HEATR5A;ERP29;SQSTM1;VCL;CUTA;STX12;COPB2;COPA;RAB5C;TMED10;STXBP3;VPS26B;EGFR;CORO1B;TM9SF3;ARL17A;SNX1;GRPEL1;STX5;SNX9;SPTSSA;SEC31A;SNX6;CD74;SYNRG;ARCN1;IFT22;RAB14;CTNNB1;IFT27;GOPC;RAB5A;FERMT2
Positive Regulation Of Epithelial To Mesenchymal Transition (GO:0010718)	12/47	0.00277434	0.106248	0	0	2.9288	17.2428	COL1A1;SDCBP;TCF7L2;WWTR1;DAB2;TGFB1I1;LEF1;PDPN;CTNNB1;FERMT2;LOXL2;TGFBR2
Lamellipodium Organization (GO:0097581)	9/30	0.00283607	0.106248	0	0	3.65862	21.459	SNX1;ABLIM2;CTTN;ARHGEF4;CDH13;MYO9B;RAC1;WHAMM;VCL
Cellular Respiration (GO:0045333)	18/85	0.00283756	0.106248	0	0	2.29743	13.474	COX8A;SURF1;UQCRB;NDUFB5;NDUFA4;NDUFA2;COX7A2;ETFB;COX5B;COX6C;CHCHD5;OXA1L;NR4A3;BLOC1S1;NDUFS5;NDUFS3;NDUFS2;PPARGC1A
Positive Regulation Of Amide Metabolic Process (GO:0034250)	18/85	0.00283756	0.106248	0	0	2.29743	13.474	EPHA4;ROCK2;CIRBP;SAMD4A;RPS27L;UPF3A;PLA2G6;PLD1;EEF2;LARP4;CLU;THBS1;RBM3;RPS6KB1;ERBB2;SOX4;ABCG1;PICALM
Positive Regulation Of Neuron Projection Development (GO:0010976)	19/92	0.00296971	0.110238	0	0	2.22607	12.9541	SCARB2;PRKCI;RETREG3;KIDINS220;DAB2IP;COBL;VLDLR;PTN;SNX3;RAP1A;LRRC7;DPYSL3;NPTN;EP300;ITGA6;PRKD1;DBN1;EPHA3;DDR2
Substrate Adhesion-Dependent Cell Spreading (GO:0034446)	10/36	0.00315857	0.116246	0	0	3.28402	18.9082	PEAK1;ILK;ITGAV;LAMB1;PARVA;LAMC1;RAC1;FERMT2;MLF2;VAMP3
Cytosolic Transport (GO:0016482)	24/127	0.00318936	0.116384	0	0	1.99431	11.4632	BECN1;PXK;VPS13C;GOSR1;GBF1;VPS13A;GCC2;PLEKHA3;VPS26B;KLHL20;SNX1;CCDC91;HEATR5A;VPS51;RAB14;PIP4K2A;STX5;PIK3C3;TBC1D23;RAB5A;SNX5;TBC1D10B;SNX6;VAMP3
Positive Regulation Of Aspartic-Type Peptidase Activity (GO:1905247)	4/7	0.00328369	0.11882	0	0	11.3667	65.0037	EPHA4;GRN;ROCK2;PICALM
Endosomal Lumen Acidification (GO:0048388)	5/11	0.0034287	0.121127	0	0	7.10637	40.3327	ATP6V1A;ATP6V0B;RNASEK;ATP6AP2;ATP6V0C
Epithelial Cell-Cell Adhesion (GO:0090136)	5/11	0.0034287	0.121127	0	0	7.10637	40.3327	DSP;ITGB5;CCN3;PLEKHA7;VCL
Regulation Of Cell Differentiation (GO:0045595)	33/193	0.00343183	0.121127	0	0	1.76727	10.0287	PHLDB1;CEBPD;SRF;PLEKHB1;LEF1;CHD4;CHD3;SUPT6H;DLL1;ZFP36L1;BCL7A;DPF3;CCN2;RBBP7;ZNF268;CLASP1;SUZ12;SMARCE1;SMARCC2;ZFHX2;NR1D2;SMARCA2;RUNX2;HOPX;RUNX1;CDK6;ID2;ST7;TAF8;CTNNB1;CD24;EPHA3;FGFR1
Positive Regulation Of Autophagy (GO:0010508)	21/107	0.00352232	0.122375	0	0	2.08895	11.7997	BNIP3L;BECN1;PRKAA1;PLK2;FOXO3;FOXO1;TMEM59;PINK1;DHRSX;KAT5;SESN3;TRIM5;RB1CC1;ULK2;SH3BP4;PRKD1;FBXO7;ATF6;SQSTM1;TRIM22;OPTN
Regulation Of Organelle Assembly (GO:1902115)	17/80	0.00352749	0.122375	0	0	2.30697	13.0279	ATG3;TSG101;GSN;IFT140;PLK2;STX18;IFT20;CYLD;ARHGEF9;KIF9;TBC1D20;EZR;RAB5A;TBC1D10B;CDKL1;ATG5;TBC1D16
Negative Regulation Of Canonical Wnt Signaling Pathway (GO:0090090)	22/114	0.00355247	0.122375	0	0	2.046	11.5396	TLE4;WWTR1;TCF7L2;TLE1;CSNK1A1;TPBG;CTNND1;IGFBP2;FZD6;JADE1;DAB2IP;LRP4;TMEM64;MCC;MLLT3;GLI3;NKD1;DKK3;CYLD;DAB2;LATS2;EMD
Endodermal Cell Differentiation (GO:0035987)	9/31	0.00362895	0.123041	0	0	3.49212	19.6216	ITGB5;COL4A2;COL11A1;MMP2;COL12A1;LEO1;COL8A1;ITGAV;LAMB1
Receptor Signaling Pathway Via STAT (GO:0097696)	9/31	0.00362895	0.123041	0	0	3.49212	19.6216	IFNAR2;STAT5B;STAT1;STAT2;STAT3;PKD2;JAK2;JAK1;IFNAR1
Regulation Of Cellular Component Biogenesis (GO:0044087)	10/37	0.0039273	0.131148	0	0	3.16222	17.5181	RAP1B;HSPA8;PINK1;BAG5;RAP1A;ROCK2;DAB2IP;NRG1;EZR;GFAP
Protein Targeting (GO:0006605)	24/129	0.00392896	0.131148	0	0	1.95611	10.8356	BCAP31;ATG3;FIS1;PRKCI;ZFAND6;VPS13C;VPS13A;ZDHHC12;ZDHHC24;TIMM10;SRP14;MFF;TOMM20;GABARAP;ZDHHC4;SDCBP;LAMP2;MICALL1;VPS41;SRPRA;KIF13B;TSPO;MAN1A1;FBXO7
Positive Regulation Of miRNA Metabolic Process (GO:2000630)	12/49	0.00402165	0.131816	0	0	2.77017	15.2805	EGR1;PNPT1;SRF;STAT3;MRTFB;FOS;NR3C1;FOXO3;FGF2;HIF1A;EGFR;NFKB1
Intracellular Steroid Hormone Receptor Signaling Pathway (GO:0030518)	11/43	0.00404082	0.131816	0	0	2.93551	16.1785	MED1;CALCOCO1;KDM3A;TMF1;NEDD4;UBR5;NCOA4;TADA3;PMEPA1;DDX54;ESR1
Positive Regulation Of Cell-Matrix Adhesion (GO:0001954)	11/43	0.00404082	0.131816	0	0	2.93551	16.1785	EFEMP2;CDK6;CDH13;CIB1;NRG1;THY1;RAC1;UTRN;RIN2;FERMT2;LIMS1
Positive Regulation Of Developmental Process (GO:0051094)	38/233	0.00413079	0.133738	0	0	1.67052	9.16995	PHLDB1;PRKAA1;NUMA1;SRF;LEF1;ARID4A;ARID4B;VLDLR;PTN;PSEN1;MFF;CORO1B;CORO1C;GJA1;BCL7A;SIN3A;DPF3;CCN2;RBBP7;ZNF268;CLASP1;SOX5;ZBED3;ACVR1;SMARCE1;FIS1;XBP1;SMARCC2;DAB2IP;COBL;SMARCA2;PINK1;CTNNB1;PLCB1;BMPR1B;MCU;FOXA2;FGFR1
Ras Protein Signal Transduction (GO:0007265)	26/144	0.00420541	0.134003	0	0	1.88609	10.3195	CDKN1A;RALB;ROCK2;BRK1;PLD1;FGF2;ARHGAP6;EPS8;RAP1B;RAP1A;NKIRAS2;PDPN;G3BP2;RAC1;FARP2;PLK2;ARHGAP29;MYO9B;RHOB;CNKSR2;MRAS;DOK6;CDH13;TAX1BP3;RGL2;SOS2
Actin Filament Organization (GO:0007015)	26/144	0.00420541	0.134003	0	0	1.88609	10.3195	NEDD9;WASL;PPP1R9A;CORO1B;CNN3;CORO1C;EPS8;DPYSL3;PLS3;RAC1;WHAMM;ZBED3;GSN;TPM4;ACTN1;SHROOM2;DSTN;COBL;PROX1;RFLNA;MYO1E;MYO1B;BIN3;MYO5C;MCU;DBN1
Chondroitin Sulfate Metabolic Process (GO:0030204)	6/16	0.00423234	0.134003	0	0	5.11788	27.9692	CSGALNACT1;CHST9;CHST7;CHST11;CHST12;CHSY3
Protein Localization To Organelle (GO:0033365)	25/137	0.00428492	0.134604	0	0	1.91043	10.4169	PPP1R15A;MTCH2;PRKAA1;GCC2;TRAM2;TOR1AIP1;DDRGK1;MICALL1;BBS9;GET3;CEP68;GABARAPL2;WDR83OS;IFT140;GBF1;TTC21A;ISG15;COL1A1;IFT20;MAVS;VAPA;TOLLIP;MDM2;DCP1A;OPTN
Positive Regulation Of Epithelial Cell Migration (GO:0010634)	19/95	0.00431383	0.134604	0	0	2.13784	11.6425	GRN;SPARC;ZNF580;ROCK2;PRKCA;PROX1;FGF1;FGF2;HIF1A;THBS1;RHOB;EPB41L4B;CTSH;RAC1;PRKD1;MAPRE2;RIN2;CLASP1;SASH1
Regulation Of Plasma Membrane Bounded Cell Projection Assembly (GO:0120032)	16/75	0.00438847	0.135948	0	0	2.31788	12.5833	ATG3;MYO10;IFT140;PLD1;CLU;IFT20;CYLD;TBC1D20;DAAM2;PODXL;RAC1;RAB5A;TBC1D10B;CDKL1;ATG5;TBC1D16
Positive Regulation Of Cellular Biosynthetic Process (GO:0031328)	30/174	0.00450772	0.13784	0	0	1.78415	9.63791	NNMT;RPS27L;IRS2;PLD1;PKD2;CLU;FGF2;HIF1A;THBS1;FOXO1;RBM3;KAT5;ERBB2;ATP7A;PPARGC1A;SOX4;MFSD2A;SNCA;EGR1;TCF7L2;CIRBP;SAMD4A;UPF3A;SORBS1;EEF2;LARP4;KAT2B;DDAH1;RPS6KB1;CTNNB1
Cellular Response To Organic Cyclic Compound (GO:0071407)	27/152	0.00451356	0.13784	0	0	1.84911	9.98643	ROCK2;CIB2;RORA;ATP1A1;NR3C1;PKD2;CLU;EGFR;ZFP36L1;RAP1B;RAP1A;KAT5;NRIP1;CTNNA1;SPP1;MED1;EGR1;HSPA8;IGFBP5;TIPARP;RIOK3;NCOA4;IL18;ESR1;NR4A3;CTNNB1;EZR
Intracellular pH Reduction (GO:0051452)	9/32	0.00458555	0.138079	0	0	3.3401	17.9859	ATP6V1A;SLC4A7;ATP6V0B;RNASEK;ATP6V0E1;ATP6AP2;ATP6V1B2;ATP6V0D1;ATP6V0C
Vesicle Budding From Membrane (GO:0006900)	9/32	0.00458555	0.138079	0	0	3.3401	17.9859	SNX3;TRAPPC3;TMED10;TRAPPC2L;VAPA;MYO18A;WASL;AP2M1;PICALM
Cellular Response To Type I Interferon (GO:0071357)	10/38	0.00483662	0.143631	0	0	3.04911	16.2564	IFITM3;IFNAR2;MAVS;IFITM2;IRAK1;STAT1;STAT2;IFIT1;JAK1;IFNAR1
Connective Tissue Development (GO:0061448)	10/38	0.00483662	0.143631	0	0	3.04911	16.2564	XBP1;PGRMC2;DDRGK1;CREB3L2;NAMPT;SH3PXD2B;ZNF516;HOXD3;ATP7A;SOX5
Establishment Of Protein Localization To Mitochondrion (GO:0072655)	11/44	0.00488554	0.14401	0	0	2.8464	15.147	BCAP31;FIS1;TIMM23B;PINK1;GRPEL1;TSPO;TIMM10;MFF;TOMM20;FBXO7;HK1
Positive Regulation Of Protein Serine/Threonine Kinase Activity (GO:0071902)	22/117	0.00491627	0.14401	0	0	1.98105	10.5297	PSMD10;TENM1;RALB;SYAP1;DAB2IP;CIB1;PROX1;FGF1;PKD2;FGF2;THBS1;EGFR;ROBO1;CCND1;IRAK1;TCIM;ERBB2;ERP29;CD24;FERMT2;FGFR1;SNCA
Positive Regulation Of Cell Motility (GO:2000147)	36/221	0.00524318	0.152548	0	0	1.66747	8.75559	GRN;CD151;ROCK2;LEF1;NEDD9;CIB1;FGF1;THBS1;EGFR;SDCBP;MIEN1;DDRGK1;PODXL;PDPN;CTSH;HAS2;ZNF268;ACVR1;EPHA4;XBP1;CAVIN1;SEMA4B;STAT3;ADAM10;PRKCA;LAMB1;ACTN4;COL1A1;DAB2;DAAM2;TRIP6;MYADM;CDH13;ITGA6;FERMT2;HBEGF
Adipose Tissue Development (GO:0060612)	5/12	0.00537255	0.154228	0	0	6.09083	31.8335	XBP1;PGRMC2;NAMPT;SH3PXD2B;ZNF516
Cardiolipin Metabolic Process (GO:0032048)	5/12	0.00537255	0.154228	0	0	6.09083	31.8335	PGS1;HADHA;PNPLA8;PTPMT1;PLA2G6
Positive Regulation Of Cell Projection Organization (GO:0031346)	22/118	0.00545748	0.155628	0	0	1.96031	10.2147	SCARB2;CHODL;PRKCI;RETREG3;PLXND1;KIDINS220;DAB2IP;NEDD9;PTN;ROBO1;SNX3;PTPRD;RAP1A;LRRC7;DPYSL3;NPTN;EP300;ITGA6;PRKD1;EPHA3;PLXNA4;DDR2
Regulation Of Transforming Growth Factor Beta Receptor Signaling Pathway (GO:0017015)	21/111	0.00549516	0.155672	0	0	1.99566	10.3852	CREBBP;ITGA3;TGFB1I1;ARID4A;ARID4B;LDLRAD4;THBS1;DKK3;FKBP1A;SDCBP;SPRED2;DAB2;LATS2;SIN3A;SNX25;CAPN5;EP300;PMEPA1;RBBP7;PPARA;SNX6
Receptor Internalization (GO:0031623)	12/51	0.00568318	0.158121	0	0	2.62782	13.5865	GRK3;SNX1;RAB31;RALB;CD81;GRK4;NEDD4;RAB5A;RAMP1;AP2M1;SNCA;PICALM
Actin Filament Bundle Assembly (GO:0051017)	9/33	0.00572726	0.158121	0	0	3.20075	16.5239	EPS8;LIMA1;MYO1B;DPYSL3;SHROOM2;NEDD9;PLS3;EZR;CORO1B
Inositol Lipid-Mediated Signaling (GO:0048017)	9/33	0.00572726	0.158121	0	0	3.20075	16.5239	PLCB4;RPS6KB1;PITPNM2;PI4KA;PIK3C3;EZR;PLCB1;KCNH1;FGFR1
Negative Regulation Of Myeloid Cell Differentiation (GO:0045638)	7/22	0.0057753	0.158121	0	0	3.98136	20.5206	HOXA9;CDK6;LEO1;CIB1;HOXB8;HOXA5;ZFP36L1
Negative Regulation Of Cell Motility (GO:2000146)	24/133	0.00584277	0.158121	0	0	1.8839	9.68804	RNF20;EPHA4;KANK1;CD74;CLIC4;IGFBP5;ARID4A;NEDD9;ARID4B;MIA3;LDLRAD4;THY1;FOXO3;ROBO1;RHOB;CLDN5;FRMD5;SIN3B;SIN3A;DPYSL3;CDH11;RBBP7;SRGAP1;VCL
Anterograde Axonal Transport (GO:0008089)	10/39	0.00590322	0.158121	0	0	2.9438	15.1084	DLG2;BLOC1S1;KIF5B;MAP1A;DTNBP1;KIF1C;NEFL;AP3S2;ARL8A;ARL8B
Negative Regulation Of Proteasomal Protein Catabolic Process (GO:1901799)	10/39	0.00590322	0.158121	0	0	2.9438	15.1084	SDCBP;GABARAPL2;UBXN1;BAG5;RYBP;DDRGK1;MAP1A;MARCHF7;PSMF1;FHIT
Positive Regulation Of Alpha-Beta T Cell Proliferation (GO:0046641)	6/17	0.00596577	0.158121	0	0	4.65236	23.8281	CD81;IL18;HLA-A;JAK2;HLA-E;TGFBR2
Response To Interferon-Alpha (GO:0035455)	6/17	0.00596577	0.158121	0	0	4.65236	23.8281	IFITM3;IFNAR2;IFITM2;TPR;KLHL20;IFNAR1
Astral Microtubule Organization (GO:0030953)	4/8	0.00602226	0.158121	0	0	8.52454	43.5799	NUMA1;LIMK2;EZR;CLASP1
Endothelial Cell Chemotaxis (GO:0035767)	4/8	0.00602226	0.158121	0	0	8.52454	43.5799	NR4A1;EGR3;RAB13;CORO1B
Positive Regulation Of Mitochondrial Calcium Ion Concentration (GO:0051561)	4/8	0.00602226	0.158121	0	0	8.52454	43.5799	BCAP31;FIS1;MICU1;MCU
Regulation Of Epithelial Cell Proliferation (GO:0050678)	18/91	0.00606082	0.158169	0	0	2.10789	10.7627	TCF7L2;GRN;GPX1;DAB2IP;LAMB1;LAMC1;MCC;EGFR;ZFP36L1;EPB41L4B;NR4A1;CDK6;NR4A3;ERBB2;NUPR1;PRKD1;B2M;LIMS1
Positive Regulation Of Phosphorylation (GO:0042327)	37/231	0.00620455	0.160945	0	0	1.63424	8.30599	CDKN1A;RALB;ROCK2;FAXDC2;ILK;CIB1;PSEN1;FGF1;FGF2;THBS1;EGFR;SDCBP;DSTYK;CCND1;RB1CC1;ERBB2;LEPR;FLOT1;NPTN;RIPK1;RAC1;NBN;FNIP1;CD74;LIMK2;PIFO;BTBD10;MOB3B;DAB2;MAVS;PINK1;RAD50;ERP29;CDK2AP1;ITGA6;DDR2;FGFR1
Cellular Response To Nutrient Levels (GO:0031669)	16/78	0.00653521	0.167504	0	0	2.20536	11.0942	HSPA8;PRKAA1;CREBBP;XBP1;RALB;EHMT2;CLEC16A;WIPI2;FOXO1;RRAGA;LAMP2;JMY;VPS41;PPARA;FNIP1;MFSD2A
Negative Regulation Of Protein Modification Process (GO:0031400)	16/78	0.00653521	0.167504	0	0	2.20536	11.0942	BEX4;PPP1R15A;PRNP;WWTR1;CDKN1A;PRKAA1;CADM4;DAB2IP;CIB1;CORO1C;MFHAS1;IBTK;MYADM;TSPO;TERF2IP;ZBED3
Protein Localization To Golgi Apparatus (GO:0034067)	8/28	0.00667039	0.168629	0	0	3.41327	17.1007	IFT20;TMED10;VPS13C;GBF1;VPS13A;GCC2;ARL5A;OPTN
Regulation Of DNA Damage Response, Signal Transduction By P53 Class Mediator (GO:0043516)	8/28	0.00667039	0.168629	0	0	3.41327	17.1007	PSMD10;SPRED2;CD74;MDM2;MARCHF7;PTTG1IP;PLA2R1;SOX4
Regulation Of Cell Development (GO:0060284)	12/52	0.00669658	0.168629	0	0	2.56198	12.8257	PER2;GRN;YTHDF2;KAT6B;DOCK7;LEF1;HLTF;BHLHE41;CTNNB1;PTN;DLL1;HOXA11
Embryonic Skeletal System Development (GO:0048706)	9/34	0.00707627	0.177154	0	0	3.07255	15.2122	COL1A1;KIAA1217;HOXA9;HOXB9;HOXC4;HOXB3;HOXD3;HOXC9;PCSK5
Positive Regulation Of Cell Migration (GO:0030335)	42/272	0.00715655	0.178128	0	0	1.56533	7.73231	GRN;CD151;ROCK2;SEMA3A;LEF1;NEDD9;MIA3;CIB1;FGF1;HIF1A;THBS1;EGFR;SRGAP2C;SDCBP;MIEN1;DDRGK1;PODXL;PDPN;CTSH;HAS2;ZNF268;CLASP1;ACVR1;EPHA4;XBP1;SEMA4B;STAT3;DAB2IP;ADAM10;PRKCA;LAMB1;ACTN4;COL1A1;DAB2;DAAM2;TRIP6;MYADM;CDH13;ITGA6;FERMT2;DDR2;HBEGF
Positive Regulation Of Neuron Apoptotic Process (GO:0043525)	7/23	0.00756064	0.187104	0	0	3.73232	18.2316	PRNP;GRN;BAX;CTNNB1;NUPR1;FOXO3;MCL1
Actin Cytoskeleton Reorganization (GO:0031532)	12/53	0.00784715	0.191001	0	0	2.49935	12.1159	FARP2;ANXA1;CTTN;DTNBP1;MYH9;NEDD9;PARVA;WHAMM;CDC42BPB;EZR;PDLIM4;MCU
Positive Regulation Of NIK/NF-kappaB Signaling (GO:1901224)	12/53	0.00784715	0.191001	0	0	2.49935	12.1159	NFAT5;IRAK1;TCIM;TRIP6;ILK;EP300;TERF2IP;EGFR;SASH1;NR3C2;TRIM56;LIMS1
Negative Regulation Of DNA Damage Response, Signal Transduction By P53 Class Mediator (GO:0043518)	5/13	0.00798229	0.191001	0	0	5.32918	25.7428	PSMD10;CD74;MDM2;MARCHF7;PTTG1IP
Plasma Membrane Tubulation (GO:0097320)	5/13	0.00798229	0.191001	0	0	5.32918	25.7428	SNX18;BIN3;MICALL1;SNX9;WHAMM
Autophagy Of Nucleus (GO:0044804)	6/18	0.00816375	0.191001	0	0	4.26443	20.5036	ATG3;RB1CC1;ULK2;WIPI2;ATG2B;ATG5
Branching Involved In Ureteric Bud Morphogenesis (GO:0001658)	6/18	0.00816375	0.191001	0	0	4.26443	20.5036	SALL1;FGF1;HOXD11;PKD2;FGF2;HOXA11
Establishment Of Vesicle Localization (GO:0051650)	6/18	0.00816375	0.191001	0	0	4.26443	20.5036	SYNJ1;SYT11;LIMK2;KIF5B;RAB27A;TMEM230
Lysosomal Lumen Acidification (GO:0007042)	6/18	0.00816375	0.191001	0	0	4.26443	20.5036	ATP6V1A;ATP6V0B;GRN;RNASEK;ATP6AP2;ATP6V0C
Maintenance Of Protein Localization In Organelle (GO:0072595)	6/18	0.00816375	0.191001	0	0	4.26443	20.5036	MORC3;PINK1;ARL2BP;TAF8;CHCHD10;HK1
Negative Regulation Of Viral Entry Into Host Cell (GO:0046597)	6/18	0.00816375	0.191001	0	0	4.26443	20.5036	IFITM3;SNX3;GSN;IFITM2;TRIM5;LY6E
Regulation Of Cell Adhesion (GO:0030155)	25/144	0.00820603	0.191001	0	0	1.79734	8.63242	PLXND1;LAMA1;ROCK2;TNC;MIA3;LAMC1;DLL1;PPP1CB;EPB41L4B;NUAK1;PODXL;ERBB2;ITGAV;PLXNA4;EPHA4;CD164;YTHDF2;IL18;ADAM10;PRKCA;NRG1;LAMB1;FRMD5;MYADM;CDH13
Regulation Of Developmental Growth (GO:0048638)	8/29	0.00837853	0.193967	0	0	3.25055	15.5444	STAT5B;LATS2;CTTN;SIN3A;NRCAM;PLCB1;DLL1;MFSD2A
Positive Regulation Of Multicellular Organismal Process (GO:0051240)	56/387	0.00854353	0.195519	0	0	1.45183	6.91445	NUMA1;THRA;TGFB1I1;ARID4A;ARID4B;FGF2;LOXL2;GJA1;BCL7A;SIN3A;LEPR;FLOT1;JAK2;SOX5;ACVR1;MED1;APLP2;IL18;PRKCA;TGFBR2;CNKSR2;HADHA;ZNF516;PLCB1;PLA2R1;LRPAP1;PRKAA1;KDM3A;LEF1;PTN;ADIPOR2;SDCBP;IFI16;PDPN;S100A13;SPP1;RBBP7;PPARGC1A;DECR1;ZBED3;SMARCE1;WWTR1;NMB;XBP1;ESRRG;TMEM64;SMARCA2;COL1A1;PER2;DAB2;FABP5;CNOT3;CTNNB1;BMPR1B;FERMT2;FOXA2
Cilium Organization (GO:0044782)	36/228	0.00859838	0.195519	0	0	1.60604	7.63862	CFAP61;C2CD3;DNAH5;NEDD9;PKD2;CFAP126;CDC14B;RRP7A;IFT74;ABLIM1;TCTN1;IQUB;TMEM107;BBS9;KIFAP3;ACTR3;GSN;IFT140;CFAP70;GBF1;SEPTIN6;PARVA;TTC39C;WDR54;KIF27;SEPTIN7;IFT20;IFT22;RILPL1;UBXN10;KIAA0586;IFT27;HOATZ;ATP6V0D1;CIBAR2;CLUAP1
Plasma Membrane Bounded Cell Projection Assembly (GO:0120031)	42/275	0.00862645	0.195519	0	0	1.54491	7.34286	C2CD3;DNAH5;CDC14B;RAP1B;SDCBP;IFT74;ABLIM1;RAP1A;ABLIM2;TCTN1;IQUB;TMEM107;BBS9;RAC1;WHAMM;ACTR3;GSN;IFT140;CFAP70;GBF1;EMP1;SEPTIN6;PARVA;TTC39C;WDR54;KIF27;SEPTIN7;IFT20;IFT22;RILPL1;UBXN10;KIAA0586;PMP22;ARHGEF4;IFT27;CDH13;HOATZ;ATP6V0D1;EZR;CIBAR2;CLUAP1;VCL
Platelet Aggregation (GO:0070527)	9/35	0.00865534	0.195519	0	0	2.95421	14.0313	FIBP;STXBP3;CSRP1;ACTN1;ILK;MYH9;TLN1;CLIC1;VCL
Negative Regulation Of Neuron Projection Development (GO:0010977)	12/54	0.00914685	0.195519	0	0	2.43971	11.4528	EFNB2;EPHA4;MYLIP;KANK1;BAG5;BCL11A;SEMA3A;DPYSL3;LRP4;CIB1;THY1;ITM2C
Cell-Matrix Adhesion (GO:0007160)	20/109	0.00932902	0.195519	0	0	1.92117	8.98075	CD63;ITGB5;ITGB4;ITGA3;ILK;THY1;SORBS1;BCR;CTTN;PEAK1;TRIP6;CDH11;ITGAV;ITGA6;HOXD3;RAC1;WHAMM;VCL;FERMT2;PPFIA2
Extracellular Structure Organization (GO:0043062)	20/109	0.00932902	0.195519	0	0	1.92117	8.98075	COL14A1;MMP2;COL11A1;COL22A1;ADAMTS16;COL1A1;CCDC80;COL4A2;COL5A1;COL4A1;COL5A3;COL5A2;PXDN;ST7;COL4A5;COL8A1;COL9A3;ADAMTS8;ATP7A;ADAMTS6
Regulation Of Endothelial Cell Migration (GO:0010594)	17/88	0.009537	0.195519	0	0	2.04612	9.51971	GRN;SPARC;ZNF580;ROCK2;DAB2IP;PRKCA;PRCP;PROX1;PTN;FGF1;FGF2;THBS1;RHOB;RAC1;PRKD1;RIN2;SASH1
Endosome Transport Via Multivesicular Body Sorting Pathway (GO:0032509)	7/24	0.00972267	0.195519	0	0	3.51257	16.2748	LEPROT;TMEM50A;CHMP1B;CHMP2B;MVB12A;LYST;UBXN6
Regulation Of Proteolysis Involved In Protein Catabolic Process (GO:1903050)	7/24	0.00972267	0.195519	0	0	3.51257	16.2748	ATP5IF1;EPHA4;PINK1;GPX1;TMF1;UBB;PSME2
Positive Regulation Of Cellular Catabolic Process (GO:0031331)	25/146	0.00975293	0.195519	0	0	1.76743	8.18355	BECN1;PRKAA1;IRS2;PSEN1;FOXO3;HIF1A;FOXO1;DHRSX;KAT5;TRIM5;RB1CC1;SH3BP4;SNX9;TRIM22;SNCA;PNPT1;DTX3L;PLK2;TMEM59;ULK2;PRKD1;PPARA;ATF6;SQSTM1;OPTN
Regulation Of Cell Population Proliferation (GO:0042127)	101/766	0.00977477	0.195519	0	0	1.30729	6.05007	CD81;IRS2;CIB1;FGF1;CLU;FGF2;NAMPT;JUNB;SOX4;KCNH1;EPHA4;CSNK2A1;P3H2;ADAM10;RUNX1;CLDN5;CSNK2B;NUPR1;BEX4;NPR3;PDS5B;ZFP36L1;EFNB2;SDCBP;NUAK1;DDRGK1;NACC2;S100A13;IGFBP7;ZNF268;STAT5B;WWTR1;XBP1;TFAP2C;CADM4;XRCC5;SMARCA2;DELEC1;CDK6;NR4A3;BCL6;CCPG1;ID2;MDM2;FGFR1;COL18A1;SLC35F6;TENM1;BTG2;CDKN1A;BTG1;TGFB1I1;PKD2;HOXC10;BCL7A;RB1CC1;TSPO;CTSH;SPEG;ITGAV;TIMP1;JAK2;ADAMTS8;NRG1;PROX1;OSMR;TGF…
Negative Regulation Of Viral Process (GO:0048525)	13/61	0.00978189	0.195519	0	0	2.31297	10.7026	IFITM3;APOBEC3C;HEXIM1;IFITM2;STAT1;ISG15;PROX1;IFIT1;FAM111A;PLSCR1;MAVS;IFI16;TNIP1
COPI Coating Of Golgi Vesicle (GO:0048205)	3/5	0.00985876	0.195519	0	0	12.7821	59.0458	TMED9;TMED10;GBF1
COPI-coated Vesicle Budding (GO:0035964)	3/5	0.00985876	0.195519	0	0	12.7821	59.0458	TMED9;TMED10;GBF1
Golgi Transport Vesicle Coating (GO:0048200)	3/5	0.00985876	0.195519	0	0	12.7821	59.0458	TMED9;TMED10;GBF1
Adiponectin-Activated Signaling Pathway (GO:0033211)	3/5	0.00985876	0.195519	0	0	12.7821	59.0458	APLP2;CSNK2B;ADIPOR2
Attachment Of GPI Anchor To Protein (GO:0016255)	3/5	0.00985876	0.195519	0	0	12.7821	59.0458	PIGS;PIGT;PIGK
Glycolipid Transport (GO:0046836)	3/5	0.00985876	0.195519	0	0	12.7821	59.0458	NPC2;PSAP;PLTP
Glyoxylate Metabolic Process (GO:0046487)	3/5	0.00985876	0.195519	0	0	12.7821	59.0458	GRHPR;MGAT4A;HYI
Morphogenesis Of An Endothelium (GO:0003159)	3/5	0.00985876	0.195519	0	0	12.7821	59.0458	CSNK2B;CTNNB1;RHOB
Podocyte Cell Migration (GO:0090521)	3/5	0.00985876	0.195519	0	0	12.7821	59.0458	KANK2;KANK1;DAAM2
Positive Regulation Of Wnt Signaling Pathway, Planar Cell Polarity Pathway (GO:2000096)	3/5	0.00985876	0.195519	0	0	12.7821	59.0458	PLEKHA4;MLLT3;NKD1
Protein Targeting To Vacuole Involved In Autophagy (GO:0071211)	3/5	0.00985876	0.195519	0	0	12.7821	59.0458	HSPA8;LAMP2;SQSTM1
Regulation Of Type B Pancreatic Cell Proliferation (GO:0061469)	3/5	0.00985876	0.195519	0	0	12.7821	59.0458	NR4A1;NR4A3;NUPR1
Response To Testosterone (GO:0033574)	3/5	0.00985876	0.195519	0	0	12.7821	59.0458	ROCK2;NCOA4;SPP1
Sphingomyelin Biosynthetic Process (GO:0006686)	3/5	0.00985876	0.195519	0	0	12.7821	59.0458	SGMS1;VAPA;OSBP
Transmembrane Receptor Protein Tyrosine Phosphatase Signaling Pathway (GO:0007185)	3/5	0.00985876	0.195519	0	0	12.7821	59.0458	PTPRD;TRIO;PTN
Type B Pancreatic Cell Proliferation (GO:0044342)	3/5	0.00985876	0.195519	0	0	12.7821	59.0458	SERPINB1;CCN3;BTBD10
Cellular Response To Oxygen Levels (GO:0071453)	4/9	0.00994394	0.195519	0	0	6.81925	31.4421	ATP6V1A;ATP6V1G1;NDUFS2;ATP6V0D1
Phosphatidylglycerol Biosynthetic Process (GO:0006655)	4/9	0.00994394	0.195519	0	0	6.81925	31.4421	PGS1;PTPMT1;PLA2G6;CRLS1
Response To Type I Interferon (GO:0034340)	4/9	0.00994394	0.195519	0	0	6.81925	31.4421	SMPD1;ISG15;IFIT1;TRIM56
Type II Interferon-Mediated Signaling Pathway (GO:0060333)	4/9	0.00994394	0.195519	0	0	6.81925	31.4421	STAT1;IRF1;JAK2;JAK1
Cellular Response To Glucose Starvation (GO:0042149)	10/42	0.0102222	0.197204	0	0	2.66737	12.2251	BECN1;PRKAA1;NUAK1;XBP1;IFI16;KAT5;SESN3;PLIN3;PIK3C3;FOXO3
Ceramide Biosynthetic Process (GO:0046513)	10/42	0.0102222	0.197204	0	0	2.66737	12.2251	ASAH1;SPTLC1;CERS6;SGMS1;SMPD1;ST8SIA2;ST3GAL5;DEGS1;SPTSSA;B4GALT6
Lysosome Localization (GO:0032418)	10/42	0.0102222	0.197204	0	0	2.66737	12.2251	NR4A3;BLOC1S1;KIF5B;RAB34;S100A13;MYH9;PLEKHM2;BORCS7;SYTL4;BORCS5
Negative Regulation Of I-kappaB kinase/NF-kappaB Signaling (GO:0043124)	10/42	0.0102222	0.197204	0	0	2.66737	12.2251	PPM1B;TLE1;TNIP1;RIOK3;STAT1;DAB2IP;RORA;RIPK1;ZMYND11;ESR1
External Encapsulating Structure Organization (GO:0045229)	20/110	0.010306	0.197204	0	0	1.89972	8.69125	COL14A1;MMP2;COL11A1;COL22A1;ADAMTS16;COL1A1;CCDC80;COL4A2;COL5A1;COL4A1;COL5A3;COL5A2;PXDN;ST7;COL4A5;COL8A1;COL9A3;ADAMTS8;ATP7A;ADAMTS6
Positive Regulation Of Phosphate Metabolic Process (GO:0045937)	8/30	0.010394	0.197204	0	0	3.10263	14.1682	SDCBP;ILK;ITGA6;PSEN1;THBS1;BTBD10;EGFR;SNCA
Circulatory System Development (GO:0072359)	23/132	0.0104504	0.197204	0	0	1.80453	8.23069	CDKN1A;HEG1;SRF;SLC2A12;ECE1;CACNA1C;PKD2;HSPG2;PCSK5;GLI2;TGFBR2;PDLIM1;KAT2B;GJA1;SALL1;PDLIM2;MTHFD1;ID2;SH3PXD2B;TAB2;PDLIM4;SOX4;FBN1
Protein Destabilization (GO:0031648)	9/36	0.0104876	0.197204	0	0	2.84464	12.9646	PRNP;CREBBP;GSN;DERL1;MDM2;CTSH;EP300;SERF2;SNCA
Receptor Signaling Pathway Via JAK-STAT (GO:0007259)	9/36	0.0104876	0.197204	0	0	2.84464	12.9646	IFNAR2;STAT5B;STAT1;STAT2;STAT3;PKD2;JAK2;JAK1;IFNAR1
Regulation Of Erythrocyte Differentiation (GO:0045646)	9/36	0.0104876	0.197204	0	0	2.84464	12.9646	MED1;STAT5B;CDK6;STAT1;STAT3;FOXO3;HIF1A;HOXA5;ZFP36L1
Cellular Response To Peptide Hormone Stimulus (GO:0071375)	17/89	0.0106651	0.1995	0	0	2.01758	9.1614	HDAC5;PRKCI;XBP1;SYAP1;IRS2;SORBS1;FOXO1;NFKB1;ZFP36L1;KAT2B;NR4A1;PKM;RAB31;NR4A3;RPS6KB1;RAB13;VAMP2
Eye Morphogenesis (GO:0048592)	6/19	0.0108877	0.1995	0	0	3.93617	17.792	COL5A1;STAT3;COL5A2;SHROOM2;NKD1;FBN1
Intrinsic Apoptotic Signaling Pathway In Response To DNA Damage By P53 Class Mediator (GO:0042771)	6/19	0.0108877	0.1995	0	0	3.93617	17.792	IFI16;RPS27L;CDIP1;EP300;HIPK1;PHLDA3
Regulation Of Tissue Remodeling (GO:0034103)	6/19	0.0108877	0.1995	0	0	3.93617	17.792	CST3;IL18;LEPR;SUCO;RUNX1;DDR2
Regulation Of Vascular Endothelial Growth Factor Signaling Pathway (GO:1900746)	6/19	0.0108877	0.1995	0	0	3.93617	17.792	CD63;CADM4;DAB2IP;NRG1;DLL1;ROBO1
Release Of Cytochrome C From Mitochondria (GO:0001836)	6/19	0.0108877	0.1995	0	0	3.93617	17.792	FIS1;IFI6;BAX;MFF;CLU;MCL1
Negative Regulation Of Wnt Signaling Pathway (GO:0030178)	24/140	0.0110157	0.200841	0	0	1.76952	7.97776	TLE4;WWTR1;TCF7L2;TLE1;CSNK1A1;TPBG;CTNND1;IGFBP2;FZD6;JADE1;DAB2IP;LRP4;TMEM64;MCC;MLLT3;GLI3;NKD1;DKK3;CYLD;DAB2;LATS2;TAX1BP3;EMD;VGLL4
Regulation Of Signal Transduction (GO:0009966)	31/193	0.0110542	0.200841	0	0	1.6379	7.37867	CD63;ILK;RORA;CLU;DLL1;SNX3;SOCS2;IRAK1;TRIM5;GRK4;GNG7;UBTF;IGFBP7;TIMP1;ACVR1;GIT2;PRNP;CREBBP;HOMER1;IGFBP5;DYNLT1;ITGA3;IGFBP2;DTNBP1;FBXL17;PLSCR1;PIGBOS1;PRKD1;CD24;PLCB1;ZMYND11
Positive Regulation Of Cell Population Proliferation (GO:0008284)	67/483	0.0111708	0.202005	0	0	1.38283	6.21508	SLC35F6;CDKN1A;CD81;IRS2;CIB1;LAMC1;RBPJ;FGF1;FGF2;HOXC10;GJA1;BCL7A;NAMPT;CTSH;ITGAV;TIMP1;JAK2;SOX4;EPHA4;PRKCI;CSNK2A1;IL18;ADAM10;NRG1;PROX1;OSMR;TGFBR2;CLDN5;S100A6;CDH13;SLC25A5;EAPP;HBEGF;DDR2;GRN;LEF1;PTN;DLL1;THBS1;EGFR;EFNB2;SDCBP;DDRGK1;ERBB2;S100A13;HAS2;MARCHF7;ZNF268;WWTR1;CD74;MAP3K3;TCF7L2;XBP1;KDM4C;STAT1;CNBP;LAMB1;S100B;SMARCA2;CDK6;NR4A3;CCPG1;ID2;DNAJA2;MDM2;CRLF1;FGFR1
Phosphatidylinositol-Mediated Signaling (GO:0048015)	13/62	0.0112165	0.202005	0	0	2.26564	10.1735	PLEKHA1;STAT3;ZFP36L1;PLCB4;RPS6KB1;PITPNM2;ERBB2;PI4KA;PIK3C3;EZR;PLCB1;KCNH1;FGFR1
Ceramide Transport (GO:0035627)	5/14	0.0113562	0.202005	0	0	4.73679	21.2113	VAPA;OSBP;PSAP;CERT1;PLTP
Positive Regulation Of Transcription From RNA Polymerase II Promoter Involved In Cellular Response To Chemical Stimulus (GO:1901522)	5/14	0.0113562	0.202005	0	0	4.73679	21.2113	XBP1;RBPJ;HIF1A;SMAD5;RUNX2
Interferon-Mediated Signaling Pathway (GO:0140888)	11/49	0.0113997	0.202005	0	0	2.47118	11.0565	IFITM3;IFNAR2;MAVS;IFITM2;IRAK1;STAT1;IRF1;STAT2;JAK2;JAK1;IFNAR1
Proton Transmembrane Transport (GO:1902600)	11/49	0.0113997	0.202005	0	0	2.47118	11.0565	ATP6V1A;ATP6V0B;ATP6V0E1;RNASEK;ATP6AP1;ATP6AP2;ATP6V1B2;ATP1A1;ATP6V0D1;ATP6V0C;ATP6V1C1
Negative Regulation Of Macromolecule Metabolic Process (GO:0010605)	30/186	0.0116083	0.204858	0	0	1.64579	7.33372	PRKAA1;SLC24A3;ROCK2;CHD4;PSEN1;FGF2;HIF1A;ROBO1;DDRGK1;CPNE1;ZNF503;ZNF148;NDFIP2;TIPARP;STAT3;ADAM10;CNPY2;PARP9;ESR1;SMAD5;NFKB1;CLDN5;PINK1;SUB1;ID2;ERP29;MYADM;CCDC3;OPTN;PICALM
Energy Derivation By Oxidation Of Organic Compounds (GO:0015980)	10/43	0.0120953	0.21001	0	0	2.5864	11.4188	COX8A;CHCHD5;NR4A3;UQCRB;NDUFA4;LEPR;COX7A2;COX5B;COX6C;PPARGC1A
Positive Regulation Of miRNA Transcription (GO:1902895)	10/43	0.0120953	0.21001	0	0	2.5864	11.4188	EGR1;SRF;STAT3;MRTFB;FOS;FOXO3;NR3C1;FGF2;HIF1A;EGFR
Positive Regulation Of Transcription Elongation By RNA Polymerase II (GO:0032968)	10/43	0.0120953	0.21001	0	0	2.5864	11.4188	TCERG1;MED1;MED21;LEO1;PWWP2A;MED27;MED4;EAPP;SUPT6H;ELL2
Regulation Of Filopodium Assembly (GO:0051489)	10/43	0.0120953	0.21001	0	0	2.5864	11.4188	TENM1;SRGAP2C;TENM2;MIEN1;MYO10;DAAM2;DPYSL3;WASL;CLU;RAB5A
Regulation Of Lysosomal Lumen pH (GO:0035751)	7/25	0.0123029	0.211905	0	0	3.31724	14.589	ATP6V1A;GRN;ATP6V0B;RNASEK;ATP6AP2;ATP6V0C;TMEM165
Secretory Granule Organization (GO:0033363)	7/25	0.0123029	0.211905	0	0	3.31724	14.589	BLOC1S1;AP1S2;DTNBP1;AP1S1;AP3S2;HPS5;LYST
Positive Regulation Of Exocytosis (GO:0045921)	9/37	0.0125963	0.214409	0	0	2.74289	11.9984	SDCBP;TSG101;CADPS;RAB27A;STXBP5;SYTL4;RAB5A;CLASP1;SNCA
Type I Interferon-Mediated Signaling Pathway (GO:0060337)	9/37	0.0125963	0.214409	0	0	2.74289	11.9984	IFITM3;IFNAR2;MAVS;IFITM2;IRAK1;STAT1;STAT2;JAK1;IFNAR1
Actin Filament Polymerization (GO:0030041)	8/31	0.012747	0.214409	0	0	2.96756	12.9459	GSN;MSRB2;COBL;WASL;RAC1;JAK2;ARHGAP6;GAS7
Positive Regulation Of Lamellipodium Organization (GO:1902745)	8/31	0.012747	0.214409	0	0	2.96756	12.9459	ACTR3;AKIRIN1;ARPC2;BRK1;RAC1;WASF2;CORO1B;CORO1C
Regulation Of Protein Localization To Cell Surface (GO:2000008)	8/31	0.012747	0.214409	0	0	2.96756	12.9459	LEPROT;GBF1;MAP1A;CTNNB1;GOPC;TAX1BP3;COMMD1;PICALM
Response To Estradiol (GO:0032355)	8/31	0.012747	0.214409	0	0	2.96756	12.9459	SOCS2;STAT5B;KAT5;NRIP1;STAT3;CTNNB1;ESR1;EGFR
Negative Regulation Of Cell Population Proliferation (GO:0008285)	54/379	0.0129452	0.216895	0	0	1.42492	6.19416	COL18A1;TENM1;BTG2;CDKN1A;BTG1;TGFB1I1;CIB1;PKD2;ATRAID;RB1CC1;SPEG;CCN3;JAK2;SLC16A2;ADAMTS8;B2M;EMD;SOX4;MORC3;IGFBP5;APLP2;P3H2;NRG1;PROX1;KAT2B;DDAH1;IRF1;CSNK2B;CDH13;NUPR1;VGLL4;KANK2;PDS5B;PPM1D;DLL1;THBS1;TOB1;NACC2;PDPN;SH3BP4;ZNF503;IGFBP7;PPARGC1A;ZNF268;DAB2IP;MCC;SMARCA2;PER2;DELEC1;CDK6;PRKRA;FABP7;CTNNB1;BMPR1B
Negative Regulation Of Cell Projection Organization (GO:0031345)	11/50	0.0132625	0.221321	0	0	2.40768	10.408	EFNB2;EPHA4;MYLIP;KANK1;PRNP;BAG5;SEMA3A;DPYSL3;SPRY3;CIB1;ITM2C
Sphingolipid Biosynthetic Process (GO:0030148)	15/77	0.0133121	0.221321	0	0	2.06653	8.92552	ASAH1;HACD1;CERS6;SGMS1;HACD2;SPTLC1;VAPA;SMPD1;OSBP;ST3GAL5;DEGS1;PRKD1;KDSR;SPTSSA;B4GALT6
Positive Regulation Of Protein Metabolic Process (GO:0051247)	31/196	0.0136478	0.226029	0	0	1.60785	6.90439	CYFIP2;MTPN;ROCK2;RPS27L;PSEN1;PLD1;CLU;THBS1;NKD1;FOXO1;RBM3;ERBB2;GPC3;STX5;SOX4;CSNK2A1;TIPARP;IST1;PLK2;CIRBP;IL18;DAB2IP;SAMD4A;RANBP9;UPF3A;LARP4;EEF2;RPS6KB1;NEDD4;EZR;VGLL4
Positive Regulation Of Cellular Component Organization (GO:0051130)	20/113	0.0137369	0.226632	0	0	1.83813	7.88128	PPP1R15A;TMED9;CD151;GPX1;AHNAK;DAB2IP;BRK1;LRP4;NRG1;CLU;DLL1;RUNX1;DAB2;SMPD1;FLOT1;GPC3;BAX;FNIP1;FNIP2;SNCA
Regulation Of G1/S Transition Of Mitotic Cell Cycle (GO:2000045)	19/106	0.0141099	0.230994	0	0	1.86638	7.95243	ACVR1;KANK2;SMARCE1;CDKN1A;SMARCC2;ANXA1;APLP2;FHL1;JADE1;PKD2;SMARCA2;EGFR;LSM10;WEE1;BCL7A;ID2;DPF3;PSME2;PLCB1
Negative Regulation Of Viral Life Cycle (GO:1903901)	6/20	0.0141966	0.230994	0	0	3.65481	15.5503	IFITM3;SNX3;GSN;IFITM2;TRIM5;LY6E
Phosphatidylinositol Phosphate Biosynthetic Process (GO:0046854)	10/44	0.0142159	0.230994	0	0	2.51019	10.6768	HYCC1;SOCS2;BECN1;SOCS3;SMG1;EFR3A;PI4KA;PIP4K2A;PIK3C3;IP6K2
Response To Unfolded Protein (GO:0006986)	10/44	0.0142159	0.230994	0	0	2.51019	10.6768	HSPA8;HSPA4;HSPA4L;DNAJC4;DERL1;SERPINH1;DAB2IP;BAX;STT3B;OPTN
Positive Regulation Of T Cell Differentiation (GO:0045582)	13/64	0.01457	0.231394	0	0	2.17655	9.20416	SMARCE1;XBP1;SMARCC2;LEF1;ZBTB1;FOXO3;SMARCA2;GLI3;GLI2;KAT5;BCL6;HLA-DRA;SOX4
Cellular Component Assembly (GO:0022607)	39/260	0.0146094	0.231394	0	0	1.51129	6.38683	CYFIP2;BECN1;RTN1;GPAA1;NEDD9;WASL;IL1RAP;LAMC1;CORO1B;EPS8;LIMA1;DPYSL3;REPS2;HAS2;PLS3;SNX9;JHY;KIFAP3;PPARGC1A;BBLN;AP2M1;MAGI1;CD74;CREBBP;RSPH4A;GSN;YTHDF2;SHROOM2;RANBP9;CHCHD10;PTPRD;MYO1B;CSNK2B;MDM2;HOATZ;EZR;VAMP2;VAMP3;PICALM
Regulation Of Hydrolase Activity (GO:0051336)	14/71	0.0148406	0.231394	0	0	2.09754	8.83145	SCARB2;EPHA5;VAV3;EPHA4;PLXND1;DAB2IP;GPR137B;ATP5IF1;ALS2;CHN2;CHN1;EPHA3;PLXNA4;TBC1D10B
Integrin-Mediated Signaling Pathway (GO:0007229)	16/85	0.0148657	0.231394	0	0	1.98085	8.33679	ITGB5;ITGB4;ITGA3;ILK;ADAM10;NEDD9;ISG15;PTN;THY1;DAB2;PTPRA;MYH9;ITGAV;ITGA6;PRKD1;FERMT2
Positive Regulation Of Endothelial Cell Migration (GO:0010595)	16/85	0.0148657	0.231394	0	0	1.98085	8.33679	GRN;SPARC;ZNF580;ROCK2;PRKCA;PROX1;FGF1;FGF2;HIF1A;THBS1;RHOB;RAC1;PRKD1;RIN2;SASH1;FGFR1
Positive Regulation Of Protein Localization (GO:1903829)	16/85	0.0148657	0.231394	0	0	1.98085	8.33679	TCF7L2;WWTR1;PRKAA1;CREBBP;NUMA1;DTX3L;LIMK2;NEDD9;PARP9;GPR137B;DDRGK1;SYT11;MAP1A;FERMT2;JAK1;LAMTOR5
Positive Regulation Of Myoblast Differentiation (GO:0045663)	9/38	0.0150044	0.231394	0	0	2.64816	11.1207	SMARCE1;AKIRIN1;BTG1;SMARCC2;KAT5;DPF3;PLCB1;SMARCA2;SOX4
Actin Filament Depolymerization (GO:0030042)	4/10	0.0152088	0.231394	0	0	5.68239	23.7858	GSN;WDR1;MICAL3;DSTN
Hematopoietic Stem Cell Proliferation (GO:0071425)	4/10	0.0152088	0.231394	0	0	5.68239	23.7858	WNT2B;YTHDF2;ETV6;RUNX1
Negative Regulation Of Programmed Necrotic Cell Death (GO:0062099)	4/10	0.0152088	0.231394	0	0	5.68239	23.7858	PELI1;RIPK1;NUPR1;SLC25A4
Positive Regulation Of Actin Nucleation (GO:0051127)	4/10	0.0152088	0.231394	0	0	5.68239	23.7858	GSN;BRK1;WHAMM;WASF2
Positive Regulation Of Chondrocyte Differentiation (GO:0032332)	4/10	0.0152088	0.231394	0	0	5.68239	23.7858	BMPR1B;HOXA11;LOXL2;SOX5
Positive Regulation Of Dendrite Development (GO:1900006)	4/10	0.0152088	0.231394	0	0	5.68239	23.7858	DAB2IP;COBL;PTN;VLDLR
Positive Regulation Of Non-Canonical Wnt Signaling Pathway (GO:2000052)	4/10	0.0152088	0.231394	0	0	5.68239	23.7858	DAB2;PLEKHA4;MLLT3;NKD1
Regulation Of Lamellipodium Morphogenesis (GO:2000392)	4/10	0.0152088	0.231394	0	0	5.68239	23.7858	KANK1;PDPN;CORO1B;CORO1C
Regulation Of Programmed Necrotic Cell Death (GO:0062098)	4/10	0.0152088	0.231394	0	0	5.68239	23.7858	CYLD;PELI1;CFLAR;NUPR1
Synaptic Vesicle Transport (GO:0048489)	4/10	0.0152088	0.231394	0	0	5.68239	23.7858	SYNJ1;KIF5B;RAB27A;TMEM230
Regulation Of Substrate Adhesion-Dependent Cell Spreading (GO:1900024)	11/51	0.0153469	0.231394	0	0	2.34736	9.80455	KANK1;PDPN;MYADM;ILK;NEDD9;CIB1;RAC1;ACTN4;FERMT2;CORO1C;LIMS1
Golgi To Endosome Transport (GO:0006895)	5/15	0.0155839	0.231394	0	0	4.26287	17.74	RAB14;VPS13C;GBF1;VPS13A;KLHL20
N-terminal Protein Amino Acid Acetylation (GO:0006474)	5/15	0.0155839	0.231394	0	0	4.26287	17.74	NAA50;KAT2B;CREBBP;NAA20;EP300
Endosome To Lysosome Transport Via Multivesicular Body Sorting Pathway (GO:0032510)	5/15	0.0155839	0.231394	0	0	4.26287	17.74	CHMP1B;CHMP2B;MVB12A;LYST;UBXN6
Positive Regulation Of Cyclin-Dependent Protein Serine/Threonine Kinase Activity (GO:0045737)	5/15	0.0155839	0.231394	0	0	4.26287	17.74	PSMD10;CCND1;PROX1;PKD2;EGFR
Positive Regulation Of Sprouting Angiogenesis (GO:1903672)	5/15	0.0155839	0.231394	0	0	4.26287	17.74	PKM;FGF1;DLL1;FGF2;JAK1
Protein Localization To Chromosome, Telomeric Region (GO:0070198)	5/15	0.0155839	0.231394	0	0	4.26287	17.74	TNKS2;XRCC5;NABP2;TERF2IP;TPP1
Retrograde Axonal Transport (GO:0008090)	5/15	0.0155839	0.231394	0	0	4.26287	17.74	DLG2;KIF5B;MAP1A;KIF1C;NEFL
Regulation Of Protein Catabolic Process (GO:0042176)	21/122	0.0159162	0.234687	0	0	1.77721	7.3584	GPX1;TMF1;CSNK2A1;TIPARP;PLK2;DAB2IP;ATRAID;FOXO1;EGFR;NKD1;GFAP;SNX3;PINK1;UBB;NEDD4;MDM2;GPC3;PSME2;STX5;EZR;VGLL4
Regulation Of Organelle Organization (GO:0033043)	18/100	0.0159245	0.234687	0	0	1.87559	7.76476	SCARB2;FIS1;CLIC4;TMED9;STX18;CLEC16A;NEXN;F11R;MFF;ATG12;MAVS;PINK1;SYT11;EP300;STX5;EZR;SQSTM1;ATG5
Ubiquitin-Dependent Protein Catabolic Process (GO:0006511)	52/367	0.0160195	0.234687	0	0	1.41513	5.85006	RNF11;UBXN1;TGFB1I1;KEAP1;UBE2L6;TNFAIP1;RNF115;MAEA;KAT5;CHMP1B;ARIH2;TRIM25;ARIH1;FBXO7;MYLIP;DTX3L;FBXO10;PJA2;PELI1;RBCK1;SQSTM1;C17ORF97;PSMD12;TSG101;RNF7;OS9;PSMB3;SPOP;MVB12A;PSMF1;RNF20;NDFIP2;XBP1;ZRANB1;UBE2H;CRBN;CSNK1A1;FEM1B;FBXL17;UBE2G2;KLHL20;NSFL1C;PSMC5;SPSB1;PINK1;APPBP2;RNF149;TOLLIP;NEDD4;CHMP2B;MDM2;CTNNB1
Glycosaminoglycan Biosynthetic Process (GO:0006024)	12/58	0.0160841	0.234687	0	0	2.22706	9.19759	CSGALNACT1;CHST9;EXT2;CHST7;CHPF;CHST11;CHST12;B3GAT3;HEXA;UST;HAS2;CHSY3
Response To Organic Cyclic Compound (GO:0014070)	12/58	0.0160841	0.234687	0	0	2.22706	9.19759	SOCS2;STAT5B;ANXA1;IGFBP5;TIPARP;TPR;STAT3;IL18;SPP1;CTNNB1;CLU;ESR1
Protein Phosphorylation (GO:0006468)	68/500	0.0161327	0.234687	0	0	1.35092	5.57512	SMG1;GMFB;MAST4;ILK;STK10;FASTK;RB1CC1;STK16;JAK2;STK32A;STK32B;JAK1;ACVR1;EPHA5;EPHA4;PRKCI;MORC3;CSNK2A1;ADAM10;PRKCA;TGFBR2;LATS2;PEAK1;CSNK2B;SIK3;ULK2;PIK3C3;PRKD1;TRIB2;EPHA3;CDKL1;DDR2;BECN1;PRKAA1;PXK;ROCK2;EGFR;NUAK1;GRK3;IRAK1;GRK4;ERBB2;STK38L;RIPK1;FNIP2;MARK3;CDK17;MAP3K3;MAP3K1;CSNK1A1;PLK2;NEK6;LIMK2;DAB2IP;CDC42BPB;HIPK1;HIPK3;PINK1;CDK6;RPS6KB1;STK17A;STK17B;TAF8;TAF6;PKN1;BMPR1B…
Response To Insulin (GO:0032868)	15/79	0.0166861	0.24192	0	0	2.00173	8.19343	HDAC5;PRKCI;XBP1;SYAP1;IRS2;SORBS1;FOXO1;ZFP36L1;KAT2B;PKM;RAB31;RPS6KB1;RAB13;VAMP2;ZBED3
Negative Regulation Of Cell Differentiation (GO:0045596)	32/207	0.0168989	0.243146	0	0	1.56475	6.38497	TRIO;RORA;LDLRAD4;DLL1;EGFR;FOXO1;SPRED2;HOXA9;BCL7A;LEO1;ITGAV;SOX4;SUZ12;EPHA4;MED1;WWTR1;YTHDF2;DAB2IP;TMEM64;SMARCA2;HOPX;CDK6;COL5A1;ID2;NBR1;COL5A2;HOXB8;PPARA;TRIB2;FERMT2;ABCG1;FOXA2
Cartilage Development (GO:0051216)	11/52	0.0176677	0.243146	0	0	2.28998	9.2424	SLC26A2;WNT2B;SNX19;DDRGK1;CREB3L2;CCN3;HOXD3;ATP7A;FGF2;HOXA11;SOX5
Neuron Projection Morphogenesis (GO:0048812)	24/146	0.0179455	0.243146	0	0	1.68192	6.76203	NTNG1;EPHA4;FARP1;TRIO;APLP2;SDC2;DOCK7;DAB2IP;DTNBP1;LRP4;WASL;S100B;KLF7;UBB;ALS2;CTTN;BTBD3;MAP1A;CPNE1;S100A6;CTNNB1;NRCAM;ATP7A;GAS7
Retrograde Transport, Endosome To Golgi (GO:0042147)	17/94	0.0179774	0.243146	0	0	1.88604	7.57933	TMED9;BLTP3B;GOSR1;GBF1;GCC2;PLEKHA3;VPS26B;SNX3;SNX1;HEATR5A;VPS51;STX5;TBC1D23;SNX5;TBC1D10B;VAMP3;SNX6
Antigen Processing And Presentation Of Endogenous Peptide Antigen (GO:0002483)	6/21	0.0181454	0.243146	0	0	3.41097	13.6757	ERAP1;HLA-B;HLA-C;HLA-DRA;HLA-A;HLA-E
Positive Regulation Of Amyloid Precursor Protein Catabolic Process (GO:1902993)	6/21	0.0181454	0.243146	0	0	3.41097	13.6757	EPHA4;ROCK2;RANBP9;CLU;ABCG1;PICALM
Actin Filament Reorganization (GO:0090527)	3/6	0.0181823	0.243146	0	0	8.52095	34.1461	NEDD9;WHAMM;MCU
Aldehyde Biosynthetic Process (GO:0046184)	3/6	0.0181823	0.243146	0	0	8.52095	34.1461	KDM3A;TPI1;DDR2
Cardiac Muscle Cell Myoblast Differentiation (GO:0060379)	3/6	0.0181823	0.243146	0	0	8.52095	34.1461	SRF;NRG1;RBPJ
Cellular Response To Interleukin-9 (GO:0071355)	3/6	0.0181823	0.243146	0	0	8.52095	34.1461	STAT1;STAT3;JAK1
Dense Core Granule Cytoskeletal Transport (GO:0099519)	3/6	0.0181823	0.243146	0	0	8.52095	34.1461	KIF5B;KIF1C;PPFIA2
Interleukin-9-Mediated Signaling Pathway (GO:0038113)	3/6	0.0181823	0.243146	0	0	8.52095	34.1461	STAT1;STAT3;JAK1
Positive Regulation Of Aspartic-Type Endopeptidase Activity Involved In Amyloid Precursor Protein Catabolic Process (GO:1902961)	3/6	0.0181823	0.243146	0	0	8.52095	34.1461	EPHA4;ROCK2;PICALM
Positive Regulation Of Cysteine-Type Endopeptidase Activity Involved In Apoptotic Signaling Pathway (GO:2001269)	3/6	0.0181823	0.243146	0	0	8.52095	34.1461	PRR7;GSN;JAK2
Positive Regulation Of Fibroblast Apoptotic Process (GO:2000271)	3/6	0.0181823	0.243146	0	0	8.52095	34.1461	BTG1;STK17A;STK17B
Positive Regulation Of Hormone Metabolic Process (GO:0032352)	3/6	0.0181823	0.243146	0	0	8.52095	34.1461	SLCO1C1;EGR1;HIF1A
Protein Localization To Endoplasmic Reticulum Exit Site (GO:0070973)	3/6	0.0181823	0.243146	0	0	8.52095	34.1461	BCAP31;GBF1;MIA3
Regulation Of Cellular Response To Hypoxia (GO:1900037)	3/6	0.0181823	0.243146	0	0	8.52095	34.1461	EPHA4;DDAH1;ROCK2
Regulation Of Endothelial Cell Chemotaxis To Fibroblast Growth Factor (GO:2000544)	3/6	0.0181823	0.243146	0	0	8.52095	34.1461	FGF1;FGF2;FGFR1
Regulation Of Glial Cell Apoptotic Process (GO:0034350)	3/6	0.0181823	0.243146	0	0	8.52095	34.1461	PRKCI;PRKCA;DLL1
Regulation Of Histamine Secretion By Mast Cell (GO:1903593)	3/6	0.0181823	0.243146	0	0	8.52095	34.1461	VAMP2;SNX6;VAMP3
Response To Increased Oxygen Levels (GO:0036296)	3/6	0.0181823	0.243146	0	0	8.52095	34.1461	ATP6V1A;ATP6V1G1;ATP6V0D1
Smooth Muscle Cell Migration (GO:0014909)	3/6	0.0181823	0.243146	0	0	8.52095	34.1461	CCN3;PARVA;PLAT
Very Long-Chain Fatty Acid Catabolic Process (GO:0042760)	3/6	0.0181823	0.243146	0	0	8.52095	34.1461	ABCD4;ABCD3;ACOX1
Vitamin A Metabolic Process (GO:0006776)	3/6	0.0181823	0.243146	0	0	8.52095	34.1461	KDM5A;ARID4A;RPE65
Positive Regulation Of Protein Binding (GO:0032092)	12/59	0.0183156	0.243417	0	0	2.17955	8.71822	FKBP1A;CLDN5;TCF7L2;RALB;DTX3L;RIPK2;SUB1;FLOT1;DERL1;PSEN1;B2M;MARK3
Regulation Of miRNA Transcription (GO:1902893)	12/59	0.0183156	0.243417	0	0	2.17955	8.71822	EGR1;SRF;STAT3;MRTFB;FOS;NR3C1;PPARA;FOXO3;FGF2;HIF1A;ESR1;EGFR
Regulation Of Amyloid-Beta Formation (GO:1902003)	8/33	0.0185844	0.245645	0	0	2.72985	10.8796	EPHA4;PRNP;RTN1;TMED10;ROCK2;CLU;ABCG1;PICALM
Positive Regulation Of Wnt Signaling Pathway (GO:0030177)	19/109	0.0186544	0.245645	0	0	1.80387	7.1824	KANK1;ZRANB1;CSNK2A1;CRBN;ATP6AP2;ILK;PLEKHA4;NFKB1;EGFR;COL1A1;PPM1B;SALL1;TNKS2;DAAM2;UBR5;GPC3;ATP6V0C;SOX4;ZBED3
Regulation Of Proteasomal Ubiquitin-Dependent Protein Catabolic Process (GO:0032434)	19/109	0.0186544	0.245645	0	0	1.80387	7.1824	PSMD10;UBXN1;CSNK1A1;KEAP1;COMMD1;CLU;FHIT;GABARAP;SDCBP;DAB2;BAG5;RYBP;DDRGK1;MAP1A;SUMO2;MDM2;ARIH2;ARIH1;TRIB2
Clathrin-Dependent Endocytosis (GO:0072583)	7/27	0.0188776	0.247826	0	0	2.98519	11.8505	DNAJC6;CLTB;AP2S1;CLTA;DLL1;AP2M1;PICALM
Homotypic Cell-Cell Adhesion (GO:0034109)	10/46	0.019272	0.249955	0	0	2.37047	9.36122	FIBP;STXBP3;CSRP1;ACTN1;ILK;MYH9;TLN1;CLIC1;VCL;TJP2
Regulation Of Epidermal Growth Factor Receptor Signaling Pathway (GO:0042058)	10/46	0.019272	0.249955	0	0	2.37047	9.36122	RNF115;RALB;TSG101;MVP;IFI6;MVB12A;DAB2IP;CDH13;EGFR;WDR54
Regulation Of Nervous System Development (GO:0051960)	10/46	0.019272	0.249955	0	0	2.37047	9.36122	PER2;YTHDF2;TENM4;DOCK7;LEF1;HLTF;BHLHE41;CTNNB1;PTN;DLL1
Response To Glucose (GO:0009749)	10/46	0.019272	0.249955	0	0	2.37047	9.36122	UNC13B;TCF7L2;PRKAA1;XBP1;IRS2;SELENOT;THBS1;SOX4;VAMP2;ZBED3
Cellular Response To Oxidative Stress (GO:0034599)	20/117	0.0196472	0.254056	0	0	1.76193	6.92408	PRKAA1;PNPT1;GPX1;KEAP1;GPX7;PYCR2;FOS;FOXO3;PKD2;HIF1A;FOXO1;EGFR;MSRA;PINK1;MPV17;PRKD1;PLA2R1;SQSTM1;PPARGC1A;SNCA
Actin Polymerization Or Depolymerization (GO:0008154)	11/53	0.0202397	0.258612	0	0	2.23533	8.71803	GSN;WDR1;MICAL3;MSRB2;COBL;DSTN;WASL;RAC1;JAK2;ARHGAP6;GAS7
Mitochondrial Transport (GO:0006839)	11/53	0.0202397	0.258612	0	0	2.23533	8.71803	BCAP31;OXA1L;FIS1;PINK1;TSPO;TIMM10;SLC25A5;MFF;TOMM20;FBXO7;SLC25A4
Negative Regulation Of Cysteine-Type Endopeptidase Activity (GO:2000117)	11/53	0.0202397	0.258612	0	0	2.23533	8.71803	CAST;CST3;IGBP1;GPX1;CSNK2A1;IFI16;IFI6;FNIP1;THBS1;SNCA;LAMTOR5
Negative Regulation Of Viral Genome Replication (GO:0045071)	11/53	0.0202397	0.258612	0	0	2.23533	8.71803	IFITM3;APOBEC3C;FAM111A;PLSCR1;MAVS;IFITM2;IFI16;TNIP1;ISG15;PROX1;IFIT1
Response To Lipid (GO:0033993)	19/110	0.0203975	0.259658	0	0	1.78394	6.94372	STAT5B;ANXA1;STAT3;FOXO3;ESR1;FOXO1;SOCS2;IRAK1;PELI1;SPP1;FBXO3;CTSH;CTNNB1;TAB2;JAK2;ABCG1;IFNAR1;HNRNPA0;SNCA
Positive Regulation Of Signal Transduction (GO:0009967)	39/266	0.0205268	0.259658	0	0	1.47084	5.71572	CD63;KANK1;TTC23;THRB;LAMA1;ILK;LAMC1;RBPJ;FGF1;PKD2;HIF1A;DLL1;ROBO1;DSTYK;SALL1;NPTN;CTSH;CCN3;ITGAV;JAK2;SNX5;SASH1;CD74;PRKCI;XBP1;ZRANB1;CSNK2A1;HOMER1;CRBN;STAT3;ATP6AP2;DAB2IP;PRKCA;LAMB1;SORBS1;RAB34;BAX;ATP6V0C;LIMS1
Intraciliary Anterograde Transport (GO:0035720)	5/16	0.0207437	0.259658	0	0	3.87512	15.0181	IFT20;IFT74;IFT22;IFT27;CLUAP1
Mitochondrial Electron Transport, Cytochrome C To Oxygen (GO:0006123)	5/16	0.0207437	0.259658	0	0	3.87512	15.0181	COX8A;NDUFA4;COX7A2;COX5B;COX6C
Negative Regulation Of Intrinsic Apoptotic Signaling Pathway By P53 Class Mediator (GO:1902254)	5/16	0.0207437	0.259658	0	0	3.87512	15.0181	CD74;MDM2;MARCHF7;PTTG1IP;ZNF385A
Protein Localization To Mitochondrion (GO:0070585)	5/16	0.0207437	0.259658	0	0	3.87512	15.0181	MTCH2;MAVS;PINK1;ISG15;HK1
Regulation Of Establishment Of Endothelial Barrier (GO:1903140)	5/16	0.0207437	0.259658	0	0	3.87512	15.0181	CLDN5;ROCK2;F11R;VCL;TNFRSF1A
Positive Regulation Of Myeloid Leukocyte Differentiation (GO:0002763)	9/40	0.0208095	0.259726	0	0	2.47703	9.59193	CD74;ID2;LEF1;NEDD9;RIPK1;PRKCA;TMEM64;ZFP36L1;RUNX1
Gland Development (GO:0048732)	14/74	0.0209191	0.260225	0	0	1.99232	7.70451	XBP1;ANXA1;PRKCSH;ZBTB1;ARID5B;COBL;NRG1;PROX1;PKD2;GLI2;DKK3;SALL1;HOXD3;EZR
Extrinsic Apoptotic Signaling Pathway (GO:0097191)	13/67	0.0209703	0.260225	0	0	2.05528	7.94294	SIVA1;DAB2IP;TNFRSF10B;CIB1;HIPK1;GABARAP;TNFRSF1A;BAG3;BAX;ITGAV;RIPK1;JAK2;MCL1
Regulation Of Protein Binding (GO:0043393)	20/118	0.0213942	0.264636	0	0	1.74385	6.70448	LRPAP1;HDAC5;TCF7L2;CDKN1A;RALB;DTX3L;RIPK2;DERL1;PSEN1;IFIT1;FKBP1A;CLDN5;DAB2;BTBD1;SUB1;FLOT1;SYMPK;BAX;B2M;MARK3
Cellular Response To Nitrogen Levels (GO:0043562)	4/11	0.0219403	0.264636	0	0	4.87035	18.6019	BECN1;GABARAPL2;GABARAPL1;GABARAP
Cellular Response To Nitrogen Starvation (GO:0006995)	4/11	0.0219403	0.264636	0	0	4.87035	18.6019	BECN1;GABARAPL2;GABARAPL1;GABARAP
Cellular Response To Thyroid Hormone Stimulus (GO:0097067)	4/11	0.0219403	0.264636	0	0	4.87035	18.6019	MED1;THRB;KLF9;CTSH
Central Nervous System Myelination (GO:0022010)	4/11	0.0219403	0.264636	0	0	4.87035	18.6019	TENM4;PLP1;B4GALT6;CLU
Negative Regulation Of Myotube Differentiation (GO:0010832)	4/11	0.0219403	0.264636	0	0	4.87035	18.6019	HDAC5;XBP1;BHLHE41;CCN3
Podocyte Differentiation (GO:0072112)	4/11	0.0219403	0.264636	0	0	4.87035	18.6019	MYO1E;PODXL;CD24;PROM1
Positive Regulation Of Endoplasmic Reticulum Unfolded Protein Response (GO:1900103)	4/11	0.0219403	0.264636	0	0	4.87035	18.6019	XBP1;DAB2IP;BAX;ATF6
Regulation Of Endosome Size (GO:0051036)	4/11	0.0219403	0.264636	0	0	4.87035	18.6019	BLOC1S1;BORCS7;RAB5A;BORCS5
Regulation Of Ventricular Cardiac Muscle Cell Action Potential (GO:0098911)	4/11	0.0219403	0.264636	0	0	4.87035	18.6019	DSP;CTNNA3;DSG2;CACNA1C
Embryonic Limb Morphogenesis (GO:0030326)	8/34	0.0221254	0.264824	0	0	2.62471	10.0029	CREBBP;MBNL1;SALL1;CTNNB1;ECE1;CACNA1C;GLI3;HOXA11
Purine Nucleotide Metabolic Process (GO:0006163)	8/34	0.0221254	0.264824	0	0	2.62471	10.0029	SLC4A7;PRPS1;TP53I3;MTHFD1;QPRT;ME1;DNPH1;FHIT
Positive Regulation Of Smooth Muscle Cell Proliferation (GO:0048661)	10/47	0.0222432	0.264824	0	0	2.30627	8.77702	GJA1;NR4A3;IGFBP5;STAT1;MMP2;ID2;IL18;CDH13;FGF2;THBS1
Positive Regulation Of Intracellular Protein Transport (GO:0090316)	21/126	0.0222634	0.264824	0	0	1.70913	6.5029	FIS1;PRNP;TENM1;LEPROT;CD81;MTCL1;B3GAT3;CIB1;PSEN1;MFF;IPO5;MAVS;PINK1;BAG3;TPR;UBR5;ERBB2;ARIH2;EP300;EMD;VAMP2
Protein-Containing Complex Organization (GO:0043933)	21/126	0.0222634	0.264824	0	0	1.70913	6.5029	MAGI1;BECN1;CD74;CREBBP;GPAA1;CHCHD10;RANBP9;IL1RAP;LAMC1;WASL;CSNK2B;TPR;MDM2;REPS2;SNX9;KIFAP3;PPARGC1A;AP2M1;VAMP2;PICALM;VAMP3
Negative Regulation Of Protein Phosphorylation (GO:0001933)	24/149	0.0225058	0.266969	0	0	1.64128	6.227	PRNP;WWTR1;CDKN1A;CADM4;MVP;DAB2IP;DTNBP1;CIB1;LDLRAD4;THY1;CORO1C;DNAJC3;SPRED2;IBTK;RASSF2;CAMK2N1;SNX25;MYADM;PMEPA1;TERF2IP;TRIB2;ZBED3;RTRAF;SNCA
Platelet Dense Granule Organization (GO:0060155)	6/22	0.0227842	0.269529	0	0	3.1976	12.0923	BLOC1S1;DTNBP1;AP1S2;AP1S1;AP3S2;HPS5
Regulation Of Lipid Metabolic Process (GO:0019216)	11/54	0.0230774	0.270767	0	0	2.18322	8.22835	LACTB;PANK2;NPC2;OPA3;ID2;PSAP;IRS2;RORA;NR1D2;CCDC3;PPARA
Regulation Of Myoblast Differentiation (GO:0045661)	11/54	0.0230774	0.270767	0	0	2.18322	8.22835	SMARCE1;AKIRIN1;BTG1;SMARCC2;KAT5;DPF3;PLCB1;DLL1;SMARCA2;SOX4;ZFP36L1
Regulation Of Smooth Muscle Cell Proliferation (GO:0048660)	11/54	0.0230774	0.270767	0	0	2.18322	8.22835	TCF7L2;NR4A3;IGFBP5;STAT1;XRCC5;ID2;IL18;CDH13;CTNNB1;THBS1;PPARGC1A
Chromatin Remodeling (GO:0006338)	34/228	0.0231897	0.271344	0	0	1.49956	5.64441	KDM5A;KDM5B;HDAC5;NFAT5;SATB1;SATB2;SETD7;ZBTB1;RSF1;CHD4;CHD3;SUPT6H;LOXL2;KAT5;BCL7A;IFI16;UBR5;DPF3;PWWP2A;RBBP7;JARID2;SF3B1;SMARCE1;TFAP2C;SMARCC2;GPX1;KDM4C;DTX3L;MBD2;SMARCA2;ESR1;PER2;KAT2B;RYBP
Cell-Cell Junction Organization (GO:0045216)	13/68	0.0235114	0.274364	0	0	2.0178	7.56729	DSP;KIRREL1;PRKCI;CTNND1;CDH6;CLDN5;CDH11;MYADM;CDH13;DSG2;TLN1;LIMS1;TJP2
Regulation Of Anatomical Structure Morphogenesis (GO:0022603)	21/127	0.0241192	0.280695	0	0	1.69291	6.30565	EPHA4;MTCH2;PHLDB1;ZRANB1;RNH1;SPARC;PLXND1;SDC2;STAT2;LARP4;FGF2;DLL1;BCL6;NEDD4;CHN1;ERBB2;KIF13B;CTNNB1;FERMT2;CLASP1;PPFIA2
Regulation Of Dendrite Development (GO:0050773)	9/41	0.0242496	0.281452	0	0	2.39949	8.92456	BCL11A;SDC2;NEDD4;DAB2IP;COBL;PTN;VLDLR;DBN1;MFSD2A
Cellular Response To Organonitrogen Compound (GO:0071417)	18/105	0.025246	0.29223	0	0	1.7673	6.50206	EGR1;XBP1;IGFBP5;ROCK2;CIB2;PKD2;CLU;IPO5;ZFP36L1;RAP1B;RRAGA;RAP1A;CTNNA1;SH3BP4;CTNNB1;EZR;LAMTOR4;LAMTOR5
Myelination (GO:0042552)	10/48	0.0255326	0.294754	0	0	2.24545	8.23588	HYCC1;MARVELD1;PLP1;PMP22;ACSBG1;DEGS1;ZNF24;B4GALT6;SBF2;BCAS1
Positive Regulation Of DNA-binding Transcription Factor Activity (GO:0051091)	36/246	0.0258598	0.297136	0	0	1.46689	5.36157	HDAC5;MTPN;BEX1;CRTC3;CRTC1;SRF;CIB1;IL1RAP;CLU;MALT1;IRAK1;TRIM5;DDRGK1;FLOT1;TRIM25;EP300;RIPK1;PPARGC1A;TRIM22;EPHA5;PRKCI;RIPK2;BUD31;STAT3;IL18;ARID5B;CFLAR;ESR1;MAVS;JMY;CTNNB1;TERF2IP;PRKD1;RBCK1;DDR2;LAMTOR5
Intrinsic Apoptotic Signaling Pathway By P53 Class Mediator (GO:0072332)	8/35	0.0261165	0.297136	0	0	2.52736	9.21269	IFI16;JMY;RPS27L;EP300;CDIP1;HIPK1;FHIT;PHLDA3
Regulation Of Cellular Senescence (GO:2000772)	8/35	0.0261165	0.297136	0	0	2.52736	9.21269	MAP3K3;NUAK1;MORC3;PNPT1;CDK6;NEK6;B2M;YPEL3
Cellular Response To Fibroblast Growth Factor Stimulus (GO:0044344)	11/55	0.0261948	0.297136	0	0	2.13348	7.77057	FIBP;NR4A1;DSTYK;CHURC1;EGR3;RAB14;FRS2;FGF1;FGF2;ZFP36L1;FGFR1
Positive Regulation Of Cold-Induced Thermogenesis (GO:0120162)	17/98	0.0262104	0.297136	0	0	1.7925	6.52758	KDM3A;THRA;APLP2;IL18;ESRRG;ADIPOR2;CNKSR2;PER2;HADHA;GJA1;FABP5;CNOT3;ZNF516;LEPR;JAK2;PPARGC1A;DECR1
Membrane Organization (GO:0061024)	26/167	0.026805	0.297136	0	0	1.57639	5.70521	TSG101;BLTP3B;STX18;WASL;TOR1AIP1;EGFR;CORO1C;SNX3;CHMP1B;MVB12A;CERT1;EMD;AP2M1;HSPA8;PRKCI;PLAAT3;SYNJ2;NSFL1C;RABEP1;SYNJ1;VAPA;CHMP2B;MYADM;VAMP2;PICALM;VAMP3
Rac Protein Signal Transduction (GO:0016601)	5/17	0.0269012	0.297136	0	0	3.55199	12.8425	FARP2;EPS8;BRK1;CDH13;RAC1
Cellular Response To dsRNA (GO:0071359)	5/17	0.0269012	0.297136	0	0	3.55199	12.8425	MAVS;RALB;RIOK3;FLOT1;IFIT1
Extracellular Matrix Assembly (GO:0085029)	5/17	0.0269012	0.297136	0	0	3.55199	12.8425	EFEMP2;PXDN;HAS2;MYH11;MLF2
Negative Regulation Of Striated Muscle Cell Differentiation (GO:0051154)	5/17	0.0269012	0.297136	0	0	3.55199	12.8425	HDAC5;XBP1;BHLHE41;FRS2;CCN3
Positive Regulation Of Amyloid-Beta Formation (GO:1902004)	5/17	0.0269012	0.297136	0	0	3.55199	12.8425	EPHA4;ROCK2;CLU;ABCG1;PICALM
Positive Regulation Of Peptidyl-Lysine Acetylation (GO:2000758)	5/17	0.0269012	0.297136	0	0	3.55199	12.8425	PRKAA1;DIP2B;PPARGC1A;SF3B1;SOX4
Regulation Of Receptor Recycling (GO:0001919)	5/17	0.0269012	0.297136	0	0	3.55199	12.8425	ECE1;OPTN;SNCA;TBC1D16;VAMP3
Negative Regulation Of Intracellular Signal Transduction (GO:1902532)	34/231	0.0275299	0.297136	0	0	1.47647	5.3042	PSMD10;PRKAA1;CASC2;CIB1;RORA;THBS1;UACA;SPRED2;NUAK1;TSPAN6;CPNE1;SH3BP4;CCN3;RIPK1;FNIP1;MARK3;PHLDA3;TLE1;PLEKHA1;RIOK3;STAT1;DAB2IP;ESR1;CYLD;PPM1B;PINK1;TNIP1;MYADM;MDM2;NDUFS3;SPRY3;PPARA;ZMYND11;VGLL4
TOR Signaling (GO:0031929)	7/29	0.027582	0.297136	0	0	2.7135	9.74308	PINK1;RPS6KB1;SYAP1;TIPRL;FNIP1;LAMTOR4;LAMTOR5
Chondrocyte Differentiation (GO:0002062)	7/29	0.027582	0.297136	0	0	2.7135	9.74308	SLC26A2;WNT2B;SNX19;CREB3L2;CCN3;BMPR1B;SOX5
Maintenance Of Blood-Brain Barrier (GO:0035633)	7/29	0.027582	0.297136	0	0	2.7135	9.74308	CLDN5;GJA1;LAMC1;F11R;VCL;MFSD2A;TJP2
Branching Morphogenesis Of An Epithelial Tube (GO:0048754)	9/42	0.0280752	0.297136	0	0	2.32665	8.3128	SALL1;COL4A1;CTNNB1;HOXD11;PKD2;FGF2;GLI2;HOXA11;TGFBR2
Keratinocyte Differentiation (GO:0030216)	9/42	0.0280752	0.297136	0	0	2.32665	8.3128	DSP;BCR;MED1;ASAH1;CLIC4;ANXA1;TXNIP;CFLAR;FGFR1
Regulation Of Axonogenesis (GO:0050770)	9/42	0.0280752	0.297136	0	0	2.32665	8.3128	CHODL;EPHA4;PLXND1;CHN1;KIF13B;LRP4;THY1;PLXNA4;ROBO1
Entrainment Of Circadian Clock By Photoperiod (GO:0043153)	6/23	0.0281572	0.297136	0	0	3.00934	10.7432	PER2;PPP1CB;PER3;CRTC1;ID2;FBXL17
Long-Chain Fatty Acid Transport (GO:0015909)	6/23	0.0281572	0.297136	0	0	3.00934	10.7432	ABCD4;CPT1A;ABCD3;FABP5;RPS6KB1;MFSD2A
Negative Regulation Of Epidermal Growth Factor Receptor Signaling Pathway (GO:0042059)	6/23	0.0281572	0.297136	0	0	3.00934	10.7432	RNF115;TSG101;MVP;DAB2IP;EGFR;SNX6
Positive Regulation Of Cell-Substrate Junction Organization (GO:0150117)	6/23	0.0281572	0.297136	0	0	3.00934	10.7432	NRG1;THY1;RAC1;MAPRE2;FERMT2;LIMS1
Positive Regulation Of Lamellipodium Assembly (GO:0010592)	6/23	0.0281572	0.297136	0	0	3.00934	10.7432	ACTR3;AKIRIN1;ARPC2;BRK1;RAC1;WASF2
Positive Regulation Of Protein Targeting To Membrane (GO:0090314)	6/23	0.0281572	0.297136	0	0	3.00934	10.7432	FIS1;PRNP;MTCL1;ERBB2;CIB1;MFF
Regulation Of Extracellular Matrix Organization (GO:1903053)	6/23	0.0281572	0.297136	0	0	3.00934	10.7432	EFEMP2;LAMA1;LAMB1;LAMC1;RUNX1;DDR2
Negative Regulation Of Transforming Growth Factor Beta Receptor Signaling Pathway (GO:0030512)	14/77	0.0287008	0.297136	0	0	1.89713	6.7364	TGFB1I1;ARID4A;ARID4B;LDLRAD4;FKBP1A;SPRED2;SIN3A;SNX25;CAPN5;PMEPA1;RBBP7;PPARA;SNX6;FBN1
Transcription By RNA Polymerase II (GO:0006366)	29/192	0.0292051	0.297136	0	0	1.52128	5.3753	GTF2A1;NFAT5;THRB;NFIX;THRA;CEBPD;GTF2B;SUPT4H1;ZBTB1;SUPT6H;POLR2A;HLTF;LEO1;PPARGC1A;POLR2J;SOX5;MED1;XBP1;MED4;MED27;ELL2;NFKB1;MAF;NFX1;SUB1;NFIC;XRN2;TAF8;TAF6
ADP Transport (GO:0015866)	3/7	0.0293563	0.297136	0	0	6.39036	22.5468	SLC25A5;SLC25A4;SLC25A25
T-helper 17 Cell Lineage Commitment (GO:0072540)	3/7	0.0293563	0.297136	0	0	6.39036	22.5468	SOCS3;STAT3;JAK1
Cardiolipin Biosynthetic Process (GO:0032049)	3/7	0.0293563	0.297136	0	0	6.39036	22.5468	PGS1;PTPMT1;PLA2G6
Cellular Modified Amino Acid Biosynthetic Process (GO:0042398)	3/7	0.0293563	0.297136	0	0	6.39036	22.5468	PLSCR1;MTHFS;PLOD2
Cellular Response To Leptin Stimulus (GO:0044320)	3/7	0.0293563	0.297136	0	0	6.39036	22.5468	NR4A3;STAT3;LEPR
Dermatan Sulfate Proteoglycan Biosynthetic Process (GO:0050651)	3/7	0.0293563	0.297136	0	0	6.39036	22.5468	CSGALNACT1;CHST12;UST
Histone Lysine Demethylation (GO:0070076)	3/7	0.0293563	0.297136	0	0	6.39036	22.5468	KDM3A;KDM3B;KDM4C
Negative Regulation Of Glial Cell Apoptotic Process (GO:0034351)	3/7	0.0293563	0.297136	0	0	6.39036	22.5468	PRKCI;PRKCA;DLL1
Negative Regulation Of Monooxygenase Activity (GO:0032769)	3/7	0.0293563	0.297136	0	0	6.39036	22.5468	GLA;NFKB1;SNCA
Peptidyl-Lysine Hydroxylation (GO:0017185)	3/7	0.0293563	0.297136	0	0	6.39036	22.5468	PLOD3;PLOD2;PLOD1
Peptidyl-Serine Autophosphorylation (GO:0036289)	3/7	0.0293563	0.297136	0	0	6.39036	22.5468	PINK1;RIPK1;MARK3
Positive Regulation By Host Of Viral Genome Replication (GO:0044829)	3/7	0.0293563	0.297136	0	0	6.39036	22.5468	TBC1D20;VAPA;PIK3C3
Positive Regulation Of Attachment Of Mitotic Spindle Microtubules To Kinetochore (GO:1902425)	3/7	0.0293563	0.297136	0	0	6.39036	22.5468	BECN1;KAT2B;KAT5
Positive Regulation Of Extracellular Matrix Disassembly (GO:0090091)	3/7	0.0293563	0.297136	0	0	6.39036	22.5468	PDPN;CLASP1;DDR2
Positive Regulation Of Gluconeogenesis (GO:0045722)	3/7	0.0293563	0.297136	0	0	6.39036	22.5468	NNMT;PPARGC1A;FOXO1
Positive Regulation Of Natural Killer Cell Proliferation (GO:0032819)	3/7	0.0293563	0.297136	0	0	6.39036	22.5468	IL18;JAK2;HLA-E
Positive Regulation Of Vascular Associated Smooth Muscle Cell Migration (GO:1904754)	3/7	0.0293563	0.297136	0	0	6.39036	22.5468	NR4A3;IGFBP5;DOCK7
Protein Retention In ER Lumen (GO:0006621)	3/7	0.0293563	0.297136	0	0	6.39036	22.5468	OS9;GPAA1;KDELR1
Purine-Containing Compound Metabolic Process (GO:0072521)	3/7	0.0293563	0.297136	0	0	6.39036	22.5468	PRPS1;MACROD2;FHIT
Regulation Of Attachment Of Mitotic Spindle Microtubules To Kinetochore (GO:1902423)	3/7	0.0293563	0.297136	0	0	6.39036	22.5468	BECN1;KAT2B;KAT5
Regulation Of Extent Of Cell Growth (GO:0061387)	3/7	0.0293563	0.297136	0	0	6.39036	22.5468	CTTN;SIN3A;NRCAM
Regulation Of Mitophagy (GO:1901524)	3/7	0.0293563	0.297136	0	0	6.39036	22.5468	PINK1;SLC25A5;SLC25A4
Positive Regulation Of Macromolecule Biosynthetic Process (GO:0010557)	20/122	0.0296	0.297136	0	0	1.67509	5.89629	MTPN;XBP1;CIRBP;SAMD4A;RPS27L;IRS2;UPF3A;SORBS1;PLD1;EEF2;LARP4;FGF2;THBS1;NFKB1;RBM3;RPS6KB1;NAMPT;ERBB2;JAK2;SOX4
Positive Regulation Of DNA-templated Transcription, Elongation (GO:0032786)	11/56	0.0296053	0.297136	0	0	2.08596	7.34216	TCERG1;MED1;MED21;SUPT4H1;LEO1;PWWP2A;MED27;MED4;EAPP;SUPT6H;ELL2
Positive Regulation Of Cellular Metabolic Process (GO:0031325)	11/56	0.0296053	0.297136	0	0	2.08596	7.34216	SLCO1C1;CBR1;CDKN1A;MORC3;GADD45A;RIPK1;B2M;THBS1;YPEL3;TGFBR2;IFNAR1
Regulation Of Reactive Oxygen Species Metabolic Process (GO:2000377)	11/56	0.0296053	0.297136	0	0	2.08596	7.34216	CBR1;CDKN1A;PINK1;GADD45A;STK17A;RIPK1;MPV17;RAC1;THBS1;TGFBR2;SNCA
Regulation Of Stem Cell Population Maintenance (GO:2000036)	11/56	0.0296053	0.297136	0	0	2.08596	7.34216	SMARCE1;BCL7A;ZNF706;SIN3A;CNOT3;ARID4A;ARID4B;PTN;RBBP7;SMARCA2;LOXL2
Positive Regulation Of Protein Catabolic Process (GO:0045732)	16/92	0.0297461	0.297136	0	0	1.7977	6.319	CSNK2A1;CD81;TIPARP;PLK2;DAB2IP;FOXO1;NKD1;PSMC5;DDRGK1;NEDD4;GPC3;STX5;SNX9;NUPR1;EZR;VGLL4
Regulation Of Protein Phosphorylation (GO:0001932)	38/265	0.0299461	0.297136	0	0	1.43243	5.02548	CDKN1A;RALB;ROCK2;FAXDC2;ILK;CIB1;FGF1;FGF2;EGFR;CORO1C;CCND1;RB1CC1;ERBB2;LEPR;FLOT1;NPTN;RIPK1;RAC1;FNIP1;FNIP2;ZBED3;WWTR1;CD74;PRNP;CADM4;STAT2;LIMK2;DAB2IP;NRG1;MOB3B;DAB2;IBTK;MAVS;PINK1;ERP29;MYADM;TERF2IP;CDK2AP1
C-terminal Protein Amino Acid Modification (GO:0018410)	4/12	0.0302242	0.297136	0	0	4.26131	14.9108	AGBL4;LCMT1;ATG12;ATG5
Negative Regulation Of Mononuclear Cell Migration (GO:0071676)	4/12	0.0302242	0.297136	0	0	4.26131	14.9108	CCN3;MIA3;WASL;PLCB1
Positive Regulation Of Fatty Acid Oxidation (GO:0046321)	4/12	0.0302242	0.297136	0	0	4.26131	14.9108	NR4A3;IRS2;PPARA;PPARGC1A
Positive Regulation Of Integrin-Mediated Signaling Pathway (GO:2001046)	4/12	0.0302242	0.297136	0	0	4.26131	14.9108	LAMA1;LAMB1;LAMC1;LIMS1
Response To Thyroid Hormone (GO:0097066)	4/12	0.0302242	0.297136	0	0	4.26131	14.9108	MED1;THRB;KLF9;CTSH
Sphingomyelin Metabolic Process (GO:0006684)	4/12	0.0302242	0.297136	0	0	4.26131	14.9108	SGMS1;VAPA;SMPD1;OSBP
Spinal Cord Development (GO:0021510)	4/12	0.0302242	0.297136	0	0	4.26131	14.9108	PKD2;DLL1;SOX4;GLI2
Positive Regulation Of Interferon-Beta Production (GO:0032728)	8/36	0.0305819	0.299286	0	0	2.43696	8.49852	MAVS;RIOK3;RIPK2;IRF1;FLOT1;POLR3F;ISG15;TRIM56
Positive Regulation Of Myeloid Cell Differentiation (GO:0045639)	8/36	0.0305819	0.299286	0	0	2.43696	8.49852	MED1;STAT5B;STAT1;FAXDC2;STAT3;FOXO3;HIF1A;HOXA5
Regulation Of Gene Expression (GO:0010468)	138/1127	0.0306816	0.29958	0	0	1.20064	4.18314	ZBTB25;NAB1;JADE1;TNC;RORA;RBPJ;NR3C1;FGF1;CLU;FGF2;GJA1;CPNE1;TRIM22;HOXA5;SOX4;MED1;MBNL1;TLE1;ZBTB38;ADAM10;CNPY2;ADAM19;CLDN5;THAP7;KAT6B;ERP29;MYADM;ALPK2;EZR;HOXB7;CREM;SUPT4H1;ZBTB1;ILDR2;ZNF22;ATXN7L3B;PSEN1;HNRNPLL;HIF1A;ZFP36L1;SBNO1;DDRGK1;UBR5;ZBED1;RIPK1;ZNF148;PATZ1;PPARGC1A;ZNF268;EGR1;WWTR1;CREBBP;TFAP2C;NDFIP2;TIPARP;POU6F2;RAB27A;NFATC2;NR1D2;ESRRG;FOXN3;LARP4;SMARCA2;PRDX6;ESR1…
Ephrin Receptor Signaling Pathway (GO:0048013)	9/43	0.0323052	0.313302	0	0	2.25809	7.75096	EFNB2;EPHA5;EPHA4;YES1;ARHGEF28;MMP2;CHN1;KALRN;EPHA3
Intracellular Glucose Homeostasis (GO:0001678)	9/43	0.0323052	0.313302	0	0	2.25809	7.75096	UNC13B;PRKAA1;XBP1;HKDC1;HIF1A;PPARGC1A;FOXO1;SOX4;HK1
Skeletal System Morphogenesis (GO:0048705)	9/43	0.0323052	0.313302	0	0	2.25809	7.75096	HOXA9;SPEF2;HOXB9;HOXC4;HOXB3;HOXD3;HOXC9;RFLNA;FGFR1
Embryonic Skeletal System Morphogenesis (GO:0048704)	7/30	0.0328132	0.314265	0	0	2.59538	8.86821	HOXA9;HOXB9;HOXC4;HOXB3;HOXD3;HOXC9;TGFBR2
Regulation Of Cell Migration Involved In Sprouting Angiogenesis (GO:0090049)	7/30	0.0328132	0.314265	0	0	2.59538	8.86821	HDAC5;MAP3K3;STARD13;ANXA1;CIB1;FGF2;THBS1
Response To Epidermal Growth Factor (GO:0070849)	7/30	0.0328132	0.314265	0	0	2.59538	8.86821	MED1;STAT5B;SYAP1;ERBB2;TPR;EGFR;ZFP36L1
Positive Regulation Of Macroautophagy (GO:0016239)	12/64	0.0330674	0.314265	0	0	1.96943	6.71419	BNIP3L;PINK1;SNX18;SPTLC1;RALB;SESN3;CALCOCO2;BAG3;PIP4K2A;SLC25A5;SLC25A4;OPTN
Positive Regulation Of Transport (GO:0051050)	10/50	0.0331299	0.314265	0	0	2.13294	7.26762	DAB2;ANXA1;CD151;NUMA1;SMPD1;FLOT1;GPC3;CHCHD10;DLL1;SNCA
Regulation Of Interferon-Beta Production (GO:0032648)	10/50	0.0331299	0.314265	0	0	2.13294	7.26762	MORC3;PPM1B;MAVS;RIPK2;RIOK3;IRF1;FLOT1;POLR3F;ISG15;TRIM56
Regulation Of Mitotic Cell Cycle Phase Transition (GO:1901990)	15/86	0.0337888	0.314265	0	0	1.80367	6.11015	SMARCE1;CDKN1A;SMARCC2;APLP2;NEK6;XPC;SMARCA2;CDC14B;ZFP36L1;CDK6;BCL7A;ID2;DPF3;PSME2;NEK11
Cilium Assembly (GO:0060271)	35/243	0.0340244	0.314265	0	0	1.43932	4.86588	C2CD3;DNAH5;SPATA6;CDC14B;IFT74;ABLIM1;TCTN1;IQUB;TMEM107;BBS9;JHY;ACTR3;RSPH4A;GSN;IFT140;CCDC13;CFAP70;GBF1;SEPTIN6;PARVA;TTC39C;TMEM80;WDR54;KIF27;SEPTIN7;IFT20;IFT22;RILPL1;UBXN10;KIAA0586;IFT27;HOATZ;ATP6V0D1;CIBAR2;CLUAP1
Hemopoiesis (GO:0030097)	17/101	0.0340366	0.314265	0	0	1.72819	5.84185	KIRREL3;CD164;WNT2B;YTHDF2;GLRX5;PBXIP1;HIPK1;DLL1;KLF3;RUNX2;RUNX1;ETV6;TGFBR2;PINK1;IFI16;SBDS;ARIH2
Intracellular Lipid Transport (GO:0032365)	5/18	0.0341079	0.314265	0	0	3.27858	11.0758	ABCD4;CPT1A;ABCD3;NPC2;CERT1
Maintenance Of Protein Location In Nucleus (GO:0051457)	5/18	0.0341079	0.314265	0	0	3.27858	11.0758	MORC3;ARL2BP;TAF8;CHCHD10;SYNE1
Negative Regulation Of ERBB Signaling Pathway (GO:1901185)	5/18	0.0341079	0.314265	0	0	3.27858	11.0758	RNF115;TSG101;MVP;DAB2IP;EGFR
Negative Regulation Of Signal Transduction By P53 Class Mediator (GO:1901797)	5/18	0.0341079	0.314265	0	0	3.27858	11.0758	PSMD10;CD74;MDM2;MARCHF7;PTTG1IP
Positive Regulation Of Cyclin-Dependent Protein Kinase Activity (GO:1904031)	5/18	0.0341079	0.314265	0	0	3.27858	11.0758	PSMD10;CCND1;PROX1;PKD2;EGFR
Positive Regulation Of Extracellular Matrix Organization (GO:1903055)	5/18	0.0341079	0.314265	0	0	3.27858	11.0758	EFEMP2;PDPN;CLASP1;RUNX1;DDR2
Positive Regulation Of Focal Adhesion Assembly (GO:0051894)	5/18	0.0341079	0.314265	0	0	3.27858	11.0758	NRG1;THY1;RAC1;FERMT2;LIMS1
Regulation Of Epidermal Cell Differentiation (GO:0045604)	5/18	0.0341079	0.314265	0	0	3.27858	11.0758	KLF7;ROCK2;MAFF;DLL1;ZFP36L1
Regulation Of Protein Deacetylation (GO:0090311)	5/18	0.0341079	0.314265	0	0	3.27858	11.0758	KAT2B;SPRED2;NNMT;TADA3;EP300
Ureteric Bud Morphogenesis (GO:0060675)	5/18	0.0341079	0.314265	0	0	3.27858	11.0758	SALL1;HOXD11;PKD2;FGF2;HOXA11
Amyloid Fibril Formation (GO:1990000)	6/24	0.034302	0.314265	0	0	2.842	9.58478	FKBP1A;GSN;MDM2;RIPK1;B2M;SNCA
Peroxisome Organization (GO:0007031)	6/24	0.034302	0.314265	0	0	2.842	9.58478	ABCD4;FIS1;TMEM135;ABCD3;PLAAT3;MFF
Photoperiodism (GO:0009648)	6/24	0.034302	0.314265	0	0	2.842	9.58478	PER2;PPP1CB;PER3;CRTC1;ID2;FBXL17
Positive Regulation Of Cellular Response To Transforming Growth Factor Beta Stimulus (GO:1903846)	6/24	0.034302	0.314265	0	0	2.842	9.58478	SDCBP;CREBBP;DAB2;TGFB1I1;EP300;THBS1
Positive Regulation Of Transforming Growth Factor Beta Receptor Signaling Pathway (GO:0030511)	6/24	0.034302	0.314265	0	0	2.842	9.58478	SDCBP;CREBBP;DAB2;TGFB1I1;EP300;THBS1
Regulation Of Muscle Cell Differentiation (GO:0051147)	6/24	0.034302	0.314265	0	0	2.842	9.58478	LAMA1;SRF;ID2;LAMB1;LAMC1;SUPT6H
Response To Hexose (GO:0009746)	6/24	0.034302	0.314265	0	0	2.842	9.58478	TCF7L2;IRS2;SELENOT;THBS1;VAMP2;ZBED3
Positive Regulation Of Protein Localization To Membrane (GO:1905477)	14/79	0.0349509	0.318853	0	0	1.83855	6.16616	FIS1;PRNP;PRKCI;CD81;MTCL1;ITGA3;CIB1;SORBS1;MFF;EGFR;KIF5B;ERBB2;SQSTM1;EPHA3
Vesicle Fusion (GO:0006906)	14/79	0.0349509	0.318853	0	0	1.83855	6.16616	STX12;GOSR1;SYT11;CHMP1B;RAB34;CHMP2B;RAB13;VPS41;PIP4K2A;STX5;VAMP2;ARL8B;VAMP3;SNCA
Plasma Membrane Bounded Cell Projection Organization (GO:0120036)	21/132	0.0352232	0.320189	0	0	1.6162	5.40787	CFAP61;BTG2;PLEKHA1;DOCK7;DTNBP1;LAMB1;FRY;PKD2;PPP1R9A;CFAP126;CORO1B;LIMA1;CTTN;VAPA;BLOC1S1;NEDD4;MICALL1;RAB13;TBC1D23;RAC1;KIFAP3
Cellular Response To Hormone Stimulus (GO:0032870)	16/94	0.0355345	0.320189	0	0	1.7514	5.84487	MED1;HSPA8;STAT5B;XBP1;THRB;NCOA4;STAT3;ATP1A1;NR3C1;ESR1;ZFP36L1;SOCS2;NR4A3;KLF9;CTSH;RAMP1
Vesicle Organization (GO:0016050)	16/94	0.0355345	0.320189	0	0	1.7514	5.84487	WASHC4;STX12;TRAPPC3;TRAPPC2L;GOSR1;PLEKHA3;WASL;ALS2;SYT11;CHMP2B;STX5;SQSTM1;AP2M1;VAMP2;VAMP3;PICALM
Melanosome Organization (GO:0032438)	8/37	0.0355435	0.320189	0	0	2.35279	7.85127	BLOC1S1;AP1S2;DTNBP1;SHROOM2;AP1S1;AP3S2;HPS5;LYST
Regulation Of p38MAPK Cascade (GO:1900744)	8/37	0.0355435	0.320189	0	0	2.35279	7.85127	CYLD;MFHAS1;GADD45B;GADD45A;DAB2IP;EZR;SASH1;PJA2
Regulation Of Vascular Associated Smooth Muscle Cell Proliferation (GO:1904705)	8/37	0.0355435	0.320189	0	0	2.35279	7.85127	CDKN1A;EFEMP2;GJA1;NR4A3;TAFA5;IGFBP5;MMP2;FGF2
Defense Response To Symbiont (GO:0140546)	23/148	0.0362629	0.325345	0	0	1.57214	5.21472	IFITM3;IFNAR2;APOBEC3C;BNIP3L;IFITM2;STAT1;STAT2;IFI6;ISG15;IFIT1;LYST;AGBL4;MAVS;PLSCR1;IFI16;TRIM5;IRF1;IRF2;SERINC3;ZMYND11;MAP3K14;SERINC5;TRIM56
Positive Regulation Of Protein Phosphorylation (GO:0001934)	51/377	0.0362669	0.325345	0	0	1.33959	4.44322	TENM1;CDKN1A;CD81;DOCK7;ILK;CIB1;FGF1;FGF2;RASSF2;CCND1;RB1CC1;LEPR;FLOT1;NPTN;RAC1;NBN;JAK2;ACVR1;RIPK2;MOB3B;TGFBR2;ALS2;CSNK2B;ERP29;PRKD1;DDR2;RALB;ROCK2;FAXDC2;EGFR;SDCBP;RAP1A;DDRGK1;ERBB2;SNX9;RIPK1;FNIP1;FNIP2;SNCA;CD74;GDF11;PRNP;RBPMS;XRCC5;LIMK2;DAB2;MAVS;PINK1;RAD50;CDK2AP1;TAB2
Positive Regulation Of Nucleocytoplasmic Transport (GO:0046824)	9/44	0.0369567	0.329237	0	0	2.19345	7.23402	MAVS;BAG3;NEDD4;TPR;UBR5;EP300;PSEN1;EMD;IPO5
Positive Regulation Of Osteoblast Differentiation (GO:0045669)	9/44	0.0369567	0.329237	0	0	2.19345	7.23402	WWTR1;SUCO;TENT5A;PRKD1;BMPR1B;ATRAID;RUNX2;FERMT2;DDR2
Synaptic Vesicle Recycling (GO:0036465)	9/44	0.0369567	0.329237	0	0	2.19345	7.23402	GIT2;SYNJ1;AP2S1;AP3S2;SYNJ2;RAB5A;AP2M1;VAMP2;SNCA
Glucose Homeostasis (GO:0042593)	15/87	0.0370067	0.329237	0	0	1.77852	5.86316	TCF7L2;PRKAA1;APLP2;STAT3;ADIPOR2;HIF1A;FOXO1;HK1;KLF7;HKDC1;LEPR;SELENOT;PPARGC1A;SOX4;MCU
Amide Biosynthetic Process (GO:0043604)	10/51	0.0374672	0.332647	0	0	2.0808	6.83396	ASAH1;SPTLC1;CERS6;SGMS1;VAPA;SMPD1;OSBP;DEGS1;SPTSSA;PCSK5
Positive Regulation Of Gene Expression (GO:0010628)	63/480	0.0380816	0.337406	0	0	1.29454	4.23059	CALCOCO1;TNC;RBPJ;FGF1;CLU;FGF2;ROBO1;RBM3;EPB41L4B;GJA1;FLOT1;CTSH;EP300;HOXA5;SOX4;MED1;TLE1;CIRBP;ADAM19;CLDN5;KAT2B;PLSCR1;ERP29;PLA2R1;EZR;PRKAA1;SLC24A3;ROCK2;LEF1;RPS27L;PSEN1;HNRNPLL;PLD1;HIF1A;DLL1;THBS1;NWD1;IFI16;POLR2A;DDRGK1;UBR5;ERBB2;S100A13;RIPK1;PPARGC1A;EGR1;CD74;GSN;ZNF580;STAT3;SAMD4A;DTNBP1;RAB27A;UPF3A;LARP4;EEF2;RPS6KB1;ID2;TADA3;HOXD3;BMPR1B;LAMTOR5;LIMS1
Protein-Containing Complex Assembly (GO:0065003)	45/328	0.0382915	0.338569	0	0	1.36094	4.4401	BECN1;TMED10;GPAA1;CCDC103;GTF2B;CLTA;COX7A2;WASL;IL1RAP;LAMC1;CLU;SH3PXD2B;AP2S1;REPS2;SNX9;RIPK1;KIFAP3;PPARGC1A;AP2M1;SNCA;FARP2;MAGI1;CD74;TRAPPC3;CREBBP;RSPH4A;TTC12;TRAPPC2L;HSPA4;RANBP9;CHCHD10;NRG1;PLEKHA7;HOPX;HIGD2A;FKBP1A;TRAPPC6A;CSNK2B;MDM2;SRPRA;FERMT2;VAMP2;MCU;VAMP3;PICALM
Regulation Of Cell Morphogenesis (GO:0022604)	7/31	0.0386658	0.341178	0	0	2.4871	8.09003	NTNG1;ZRANB1;SPARC;PDPN;LARP4;FERMT2;MFSD2A
Regulation Of Angiogenesis (GO:0045765)	30/205	0.0390984	0.34149	0	0	1.46554	4.75079	GRN;RNH1;SPARC;BTG1;PLXND1;NAXE;ROCK2;FGF1;HIF1A;FGF2;THBS1;ERBB2;CTSH;HOXA5;SASH1;XBP1;STAT1;CEMIP2;DAB2IP;PRKCA;NRG1;HIPK1;HSPG2;RUNX1;RHOB;CLDN5;COL4A2;NINJ1;CTNNB1;PRKD1
Regulation Of Small GTPase Mediated Signal Transduction (GO:0051056)	19/118	0.0391793	0.34149	0	0	1.63905	5.30987	VAV3;STARD13;PLEKHG1;TRIO;ARHGEF12;SWAP70;ARHGEF28;ARHGAP29;ARHGEF10L;MYO9B;KALRN;ARHGAP6;BCR;ARHGEF9;CHN2;CHN1;ARHGEF4;ITGAV;SQSTM1
Positive Regulation Of Secretion By Cell (GO:1903532)	13/73	0.039724	0.34149	0	0	1.84913	5.96493	UNC13B;NMB;TMED10;CADPS;DTNBP1;RAB27A;SYTL4;MYO18A;STXBP5;EZR;RAB5A;CLASP1;SNCA
Regulation Of Rho Protein Signal Transduction (GO:0035023)	13/73	0.039724	0.34149	0	0	1.84913	5.96493	KANK2;KANK1;STARD13;ITGA3;HEG1;ARHGEF28;MYO9B;TNFAIP1;F11R;ROBO1;EPS8;BCR;RAC1
Amyloid Precursor Protein Catabolic Process (GO:0042987)	4/13	0.0401095	0.34149	0	0	3.78762	12.1815	ADAM19;ADAM10;PSEN1;ABCG1
Antigen Processing And Presentation Of Endogenous Peptide Antigen Via MHC Class I Via ER Pathway (GO:0002484)	4/13	0.0401095	0.34149	0	0	3.78762	12.1815	HLA-B;HLA-C;HLA-A;HLA-E
Antigen Processing And Presentation Of Endogenous Peptide Antigen Via MHC Class I Via ER Pathway, TAP-independent (GO:0002486)	4/13	0.0401095	0.34149	0	0	3.78762	12.1815	HLA-B;HLA-C;HLA-A;HLA-E
Antigen Processing And Presentation Of Endogenous Peptide Antigen Via MHC Class Ib (GO:0002476)	4/13	0.0401095	0.34149	0	0	3.78762	12.1815	HLA-B;HLA-C;HLA-A;HLA-E
Antigen Processing And Presentation Of Peptide Antigen Via MHC Class Ib (GO:0002428)	4/13	0.0401095	0.34149	0	0	3.78762	12.1815	HLA-B;HLA-C;HLA-A;HLA-E
Cotranslational Protein Targeting To Membrane (GO:0006613)	4/13	0.0401095	0.34149	0	0	3.78762	12.1815	SSR2;SRPRA;SRP14;SIL1
Cytoplasmic Sequestering Of Transcription Factor (GO:0042994)	4/13	0.0401095	0.34149	0	0	3.78762	12.1815	PSMD10;G3BP2;KEAP1;PKD2
Negative Regulation Of Receptor Internalization (GO:0002091)	4/13	0.0401095	0.34149	0	0	3.78762	12.1815	LRPAP1;SDCBP;RIN3;WDR54
Protein Hydroxylation (GO:0018126)	4/13	0.0401095	0.34149	0	0	3.78762	12.1815	P3H2;PLOD3;PLOD2;PLOD1
Regulation Of ERBB Signaling Pathway (GO:1901184)	4/13	0.0401095	0.34149	0	0	3.78762	12.1815	IFI6;MVB12A;RBPJ;WDR54
Regulation Of Leukocyte Migration (GO:0002685)	4/13	0.0401095	0.34149	0	0	3.78762	12.1815	ANXA1;CD81;MIA3;HOXA7
Response To UV-A (GO:0070141)	4/13	0.0401095	0.34149	0	0	3.78762	12.1815	CCND1;MMP2;TIMP1;EGFR
Synaptic Vesicle Localization (GO:0097479)	4/13	0.0401095	0.34149	0	0	3.78762	12.1815	SYNJ1;KIF5B;RAB27A;TMEM230
Mitochondrial Gene Expression (GO:0140053)	17/103	0.0401287	0.34149	0	0	1.68781	5.42744	MRPS17;MRPS26;MRPS18B;MRPL14;MRPL36;FOXO3;MRPL12;MRPL23;MRPL35;MRPL46;MRPL21;MRPL54;MRPL11;MRPL33;FASTK;MRPL9;CHCHD1
Positive Regulation Of Cell Adhesion (GO:0045785)	15/88	0.0404395	0.343188	0	0	1.75405	5.62692	MAGI1;EPHA4;LAMA1;CIB1;PRKCA;LAMB1;LAMC1;EPB41L4B;FRMD5;CCDC80;ERBB2;ITGAV;RAC1;JAK2;LIMS1
Establishment Of Protein Localization To Plasma Membrane (GO:0061951)	8/38	0.0410206	0.343188	0	0	2.27424	7.2632	RAB31;ATP6AP1;RILPL1;RAB34;GCC2;VAMP5;OPTN;VAMP2
Tumor Necrosis Factor-Mediated Signaling Pathway (GO:0033209)	8/38	0.0410206	0.343188	0	0	2.27424	7.2632	RRAGA;STAT1;ILK;RIPK1;FOXO3;JAK2;TNFRSF1A;LIMS1
Lamellipodium Assembly (GO:0030032)	6/25	0.0412491	0.343188	0	0	2.69227	8.58328	ABLIM2;ARHGEF4;CDH13;RAC1;WHAMM;VCL
Organophosphate Ester Transport (GO:0015748)	6/25	0.0412491	0.343188	0	0	2.69227	8.58328	OSBPL8;VAPA;NPC2;PITPNA;OSBP;PLTP
Regulation Of Cell Size (GO:0008361)	6/25	0.0412491	0.343188	0	0	2.69227	8.58328	VAV3;MTPN;RAC1;EZR;LAMTOR4;LAMTOR5
Peptidyl-Serine Phosphorylation (GO:0018105)	24/158	0.0416437	0.343188	0	0	1.53027	4.86413	MORC3;PRKCI;SMG1;CSNK2A1;MAST4;ROCK2;CSNK1A1;NEK6;PLK2;PRKCA;HIPK1;HIPK3;TGFBR2;PINK1;LATS2;RPS6KB1;ULK2;STK38L;RIPK1;PRKD1;PKN1;STK32A;STK32B;MARK3
Negative Regulation Of Protein-Containing Complex Assembly (GO:0031333)	11/59	0.0417194	0.343188	0	0	1.95526	6.21144	HSPA8;THRA;CSNK1A1;RIOK3;ZDHHC12;EP300;PMEPA1;LDLRAD4;CLU;CRYAB;LCMT1
Protein Targeting To Mitochondrion (GO:0006626)	11/59	0.0417194	0.343188	0	0	1.95526	6.21144	BCAP31;FIS1;MTCH2;TIMM23B;GRPEL1;HSPA4;TSPO;TIMM10;MFF;TOMM20;FBXO7
Peptidyl-Serine Modification (GO:0018209)	25/166	0.0417766	0.343188	0	0	1.51503	4.81085	SMG1;MAST4;ROCK2;NTMT1;STK38L;STK32A;STK32B;MARK3;MORC3;PRKCI;CSNK2A1;CSNK1A1;GALNT2;NEK6;PLK2;PRKCA;HIPK1;HIPK3;TGFBR2;PINK1;LATS2;RPS6KB1;ULK2;PRKD1;PKN1
Positive Regulation Of Supramolecular Fiber Organization (GO:1902905)	16/96	0.0421012	0.343188	0	0	1.70743	5.40858	TENM1;GPX1;GSN;NUMA1;SYNPO2;PROX1;PSEN1;SLAIN1;CLU;EFEMP2;CTTN;CDC42EP3;SNX9;RAC1;WHAMM;CLASP1
Regulation Of Protein-Containing Complex Assembly (GO:0043254)	19/119	0.0422043	0.343188	0	0	1.62257	5.1358	FARP2;HSPA8;RALB;GSN;RIOK3;DAB2IP;BRK1;NRG1;CLU;GFAP;KIF9;PINK1;VPS41;EP300;BAX;FNIP1;CRYAB;FNIP2;LCMT1
Arp2/3 Complex-Mediated Actin Nucleation (GO:0034314)	5/19	0.0424009	0.343188	0	0	3.04423	9.62154	ACTR3;ARPC2;JMY;ARPC5L;WHAMM
N-glycan Processing (GO:0006491)	5/19	0.0424009	0.343188	0	0	3.04423	9.62154	PRKCSH;ST8SIA2;MGAT4A;MAN1C1;MAN1A1
Embryonic Digestive Tract Development (GO:0048566)	5/19	0.0424009	0.343188	0	0	3.04423	9.62154	SALL1;ID2;PCSK5;GLI3;GLI2
Nucleotide Biosynthetic Process (GO:0009165)	5/19	0.0424009	0.343188	0	0	3.04423	9.62154	SLC4A7;PRPS1;MTHFD1;RRM2B;ME1
Regulation Of Fibroblast Growth Factor Receptor Signaling Pathway (GO:0040036)	5/19	0.0424009	0.343188	0	0	3.04423	9.62154	DSTYK;NPTN;SPRY3;FGF2;THBS1
Negative Regulation Of Multicellular Organismal Process (GO:0051241)	33/231	0.0426103	0.343188	0	0	1.42504	4.49694	LRPAP1;GRN;SRF;NPR3;DOCK7;ARID4A;LRP4;ARID4B;LDLRAD4;RBPJ;HOXC10;EGFR;PTPRG;ROBO1;LOXL2;CORO1C;SPRED2;GJA1;RAB11FIP1;ZNF706;SIN3A;NPTN;TIMP1;RBBP7;HOXA7;EPHA4;PLCL1;DAB2IP;MCC;KLF7;SYT11;ALPK2;FOXA2
Golgi Ribbon Formation (GO:0090161)	3/8	0.0433568	0.343188	0	0	5.112	16.043	MYO18A;GCC2;OPTN
T-helper 17 Cell Differentiation (GO:0072539)	3/8	0.0433568	0.343188	0	0	5.112	16.043	SOCS3;STAT3;JAK1
Cardioblast Differentiation (GO:0010002)	3/8	0.0433568	0.343188	0	0	5.112	16.043	SRF;NRG1;RBPJ
Internal Protein Amino Acid Acetylation (GO:0006475)	3/8	0.0433568	0.343188	0	0	5.112	16.043	KAT2B;KAT5;EP300
Mitochondrial Fragmentation Involved In Apoptotic Process (GO:0043653)	3/8	0.0433568	0.343188	0	0	5.112	16.043	FIS1;BAX;MFF
Negative Regulation By Host Of Viral Genome Replication (GO:0044828)	3/8	0.0433568	0.343188	0	0	5.112	16.043	VAPA;ZBED1;SMC5
Negative Regulation Of Oxidative Stress-Induced Neuron Death (GO:1903204)	3/8	0.0433568	0.343188	0	0	5.112	16.043	PINK1;FBXO7;HIF1A
Negative Regulation Of Regulated Secretory Pathway (GO:1903306)	3/8	0.0433568	0.343188	0	0	5.112	16.043	RAP1B;RAP1A;STXBP3
Positive Regulation Of ATP Biosynthetic Process (GO:2001171)	3/8	0.0433568	0.343188	0	0	5.112	16.043	PINK1;PPARA;PPARGC1A
Positive Regulation Of CD8-positive, Alpha-Beta T Cell Activation (GO:2001187)	3/8	0.0433568	0.343188	0	0	5.112	16.043	HLA-A;HLA-E;RUNX1
Regulation Of Wnt Signaling Pathway, Planar Cell Polarity Pathway (GO:2000095)	3/8	0.0433568	0.343188	0	0	5.112	16.043	PLEKHA4;MLLT3;NKD1
Regulation Of Aspartic-Type Endopeptidase Activity Involved In Amyloid Precursor Protein Catabolic Process (GO:1902959)	3/8	0.0433568	0.343188	0	0	5.112	16.043	EPHA4;ROCK2;PICALM
Regulation Of Dendritic Spine Maintenance (GO:1902950)	3/8	0.0433568	0.343188	0	0	5.112	16.043	PRNP;HOMER1;NEDD9
Regulation Of Endothelial Cell Development (GO:1901550)	3/8	0.0433568	0.343188	0	0	5.112	16.043	ROCK2;VCL;TNFRSF1A
Regulation Of Fibroblast Apoptotic Process (GO:2000269)	3/8	0.0433568	0.343188	0	0	5.112	16.043	BTG1;STK17A;STK17B
Regulation Of Generation Of Precursor Metabolites And Energy (GO:0043467)	3/8	0.0433568	0.343188	0	0	5.112	16.043	TIGAR;PNPT1;PGAM1
Regulation Of Intrinsic Apoptotic Signaling Pathway By P53 Class Mediator (GO:1902253)	3/8	0.0433568	0.343188	0	0	5.112	16.043	UBB;MDM2;PTTG1IP
Response To Leptin (GO:0044321)	3/8	0.0433568	0.343188	0	0	5.112	16.043	NR4A3;STAT3;LEPR
Skeletal Myofibril Assembly (GO:0014866)	3/8	0.0433568	0.343188	0	0	5.112	16.043	MYH11;CFLAR;PROX1
Skin Morphogenesis (GO:0043589)	3/8	0.0433568	0.343188	0	0	5.112	16.043	COL1A1;ITGB4;ITGA6
Positive Regulation Of Kinase Activity (GO:0033674)	17/104	0.0434535	0.343323	0	0	1.66832	5.23196	CD74;CDKN1A;TIGAR;XRCC5;PIFO;EGFR;DSTYK;RAD50;RASSF2;RAP1A;ALS2;ERBB2;SNX9;TAB2;NBN;FGFR1;DDR2
Cellular Response To Chemical Stress (GO:0062197)	15/89	0.0440937	0.347742	0	0	1.73025	5.40088	PRKAA1;GPX1;PNPT1;KEAP1;GPX7;PYCR2;PKD2;FOXO3;FOXO1;SERPINB6;MSRA;PINK1;PRKD1;PPARGC1A;SNCA
NIK/NF-kappaB Signaling (GO:0038061)	7/32	0.0451613	0.352546	0	0	2.38748	7.39526	CREBBP;IRAK1;TNFRSF10B;TAB2;MAP3K14;MALT1;NFKB1
Negative Regulation Of G1/S Transition Of Mitotic Cell Cycle (GO:2000134)	7/32	0.0451613	0.352546	0	0	2.38748	7.39526	KANK2;CDKN1A;WEE1;NACC2;FHL1;JADE1;PKD2
Positive Regulation Of Telomere Maintenance Via Telomerase (GO:0032212)	7/32	0.0451613	0.352546	0	0	2.38748	7.39526	TNKS2;TNIP1;XRCC5;PARN;CTNNB1;CCT8;MAP2K7
Proteoglycan Biosynthetic Process (GO:0030166)	7/32	0.0451613	0.352546	0	0	2.38748	7.39526	CSGALNACT1;CHST9;EXT2;CHST11;CHST12;B3GAT3;BMPR1B
Very Long-Chain Fatty Acid Metabolic Process (GO:0000038)	7/32	0.0451613	0.352546	0	0	2.38748	7.39526	ABCD4;HACD1;ABCD3;ACOX1;TECR;ACSBG1;HACD2
Regulation Of Viral Genome Replication (GO:0045069)	12/67	0.045194	0.352546	0	0	1.86169	5.76527	IFITM3;APOBEC3C;FAM111A;PLSCR1;MAVS;IFITM2;IFI16;TNIP1;ISG15;PROX1;IFIT1;PPARA
Regulation Of Protein Localization (GO:0032880)	16/97	0.0456909	0.355777	0	0	1.68625	5.20354	PRKAA1;GBF1;NEDD9;FKBP1A;RAB14;TRIM5;KIAA0586;MAP1A;TPR;GPC3;TRIM25;PLEKHM2;CTNNB1;CTSD;TRIM22;PICALM
Regulation Of Phosphorylation (GO:0042325)	14/82	0.046078	0.358144	0	0	1.75715	5.40747	CDKN1A;CADM4;STAT2;ILK;PSEN1;THBS1;BTBD10;EGFR;CORO1C;SDCBP;ITGA6;FNIP1;CD24;FNIP2
Positive Regulation Of Intracellular Transport (GO:0032388)	8/39	0.0470298	0.364884	0	0	2.20075	6.72765	TENM1;NUMA1;TBC1D20;B3GAT3;NEDD4;STX18;TPR;VAMP2
Glycoprotein Metabolic Process (GO:0009100)	10/53	0.0472841	0.366197	0	0	1.9838	6.05373	MANBA;FUT8;TNIP1;PRKCSH;ST8SIA2;MGAT4A;MAN1C1;MAN1A1;STT3B;HIF1A
Epithelial Cell Migration (GO:0010631)	9/46	0.0475849	0.366548	0	0	2.07465	6.31782	KANK2;KANK1;STARD13;PLXND1;STAT1;DAAM2;CDH13;PKN1;LOXL2
Positive Regulation Of Blood Vessel Endothelial Cell Migration (GO:0043536)	9/46	0.0475849	0.366548	0	0	2.07465	6.31782	MAP3K3;ANXA1;CIB1;PRKCA;PRKD1;FGF2;HIF1A;THBS1;FGFR1
Regulation Of Fibroblast Proliferation (GO:0048145)	9/46	0.0475849	0.366548	0	0	2.07465	6.31782	CD74;CDKN1A;MORC3;CDK6;DAB2IP;S100A6;CTNNB1;EMD;DDR2
Positive Regulation Of Proteasomal Protein Catabolic Process (GO:1901800)	15/90	0.0479753	0.367873	0	0	1.70709	5.18455	PSMD10;CSNK1A1;DAB2IP;KEAP1;CLU;GABARAP;DAB2;PSMC5;DDRGK1;SUMO2;ARIH2;MDM2;ARIH1;NUPR1;TRIB2
Regulation Of Protein Ubiquitination (GO:0031396)	18/113	0.0479793	0.367873	0	0	1.61775	4.91309	PSMD10;NDFIP2;UBXN1;RIPK2;DERL1;ISG15;PTTG1IP;COMMD1;MALT1;FKBP1A;PER2;PINK1;BAG5;UBB;CTNNB1;SQSTM1;SOX4;SASH1
Regulation Of Fat Cell Differentiation (GO:0045598)	13/75	0.0480132	0.367873	0	0	1.78928	5.43276	WWTR1;XBP1;TRIO;SYAP1;RORA;TMEM64;FOXO1;ZFP36L1;ID2;TAF8;TRIB2;ZNF385A;FERMT2
Intracellular Protein Transport (GO:0006886)	44/325	0.0482331	0.368902	0	0	1.33967	4.06149	STX12;COPB2;COPA;RAB5C;TMED10;TSG101;STXBP3;PTTG1IP;VPS26B;GABARAP;IPO5;ARL17A;SNX1;GRPEL1;BAG3;LAMP2;TPR;FAM53C;KIF13B;MVB12A;STX5;SNX9;SIL1;ARL5A;SEC31A;SNX6;NUP214;CD74;TMED9;ATP6AP1;SYNRG;APLP2;STAT3;FAM91A1;ARCN1;ARL4C;OXA1L;IFT22;RAB31;CTTN;RAB14;ERP29;IFT27;RAB5A
Organelle Membrane Fusion (GO:0090174)	6/26	0.0490214	0.373604	0	0	2.55751	7.71217	STX12;SYT11;GOSR1;STX5;VAMP2;VAMP3
Positive Regulation Of Erythrocyte Differentiation (GO:0045648)	6/26	0.0490214	0.373604	0	0	2.55751	7.71217	MED1;STAT5B;STAT1;STAT3;FOXO3;HIF1A
Aorta Development (GO:0035904)	4/14	0.0516109	0.375694	0	0	3.40867	10.1034	EFEMP2;PKD2;ROBO1;TGFBR2
Cellular Response To Exogenous dsRNA (GO:0071360)	4/14	0.0516109	0.375694	0	0	3.40867	10.1034	MAVS;RALB;FLOT1;IFIT1
Contractile Actin Filament Bundle Assembly (GO:0030038)	4/14	0.0516109	0.375694	0	0	3.40867	10.1034	PDLIM1;ITGB5;SORBS1;TNFAIP1
Copper Ion Homeostasis (GO:0055070)	4/14	0.0516109	0.375694	0	0	3.40867	10.1034	PRNP;MT2A;COMMD1;ATP7A
Formation Of Cytoplasmic Translation Initiation Complex (GO:0001732)	4/14	0.0516109	0.375694	0	0	3.40867	10.1034	EIF5;EIF3K;EIF3F;EIF3B
Lipoprotein Biosynthetic Process (GO:0042158)	4/14	0.0516109	0.375694	0	0	3.40867	10.1034	PIK3C3;WIPI2;ATG12;ATG5
Pancreas Development (GO:0031016)	4/14	0.0516109	0.375694	0	0	3.40867	10.1034	TCF7L2;ILDR2;PROX1;SELENOT
Protein Localization To Vacuole (GO:0072665)	4/14	0.0516109	0.375694	0	0	3.40867	10.1034	CD81;SH3BP4;LAMTOR4;LAMTOR5
Regulation Of Endothelial Cell Chemotaxis (GO:2001026)	4/14	0.0516109	0.375694	0	0	3.40867	10.1034	NRG1;PRKD1;FGF2;THBS1
Regulation Of Extracellular Matrix Disassembly (GO:0010715)	4/14	0.0516109	0.375694	0	0	3.40867	10.1034	CST3;PDPN;CLASP1;DDR2
Regulation Of Sequestering Of Triglyceride (GO:0010889)	4/14	0.0516109	0.375694	0	0	3.40867	10.1034	OSBPL8;PLIN3;OSBPL11;PPARA
Stress Fiber Assembly (GO:0043149)	4/14	0.0516109	0.375694	0	0	3.40867	10.1034	PDLIM1;ITGB5;SORBS1;TNFAIP1
Telomere Capping (GO:0016233)	4/14	0.0516109	0.375694	0	0	3.40867	10.1034	TENM1;RAD50;TERF2IP;NBN
Regulation Of Translation (GO:0006417)	29/202	0.0516825	0.375694	0	0	1.43253	4.24408	EIF4A2;MTPN;BTG2;RPS27L;BZW2;FOXO3;PLD1;BZW1;THBS1;TOB1;RBM3;CTIF;ERBB2;SOX4;ZNF385A;EPHA4;CSNK2A1;IGFBP5;CIRBP;SAMD4A;UPF3A;LARP4;EEF2;EIF1;EIF5;RPS6KB1;ETF1;LSM14A;EIF3B
Ameboidal-Type Cell Migration (GO:0001667)	5/20	0.0518023	0.375694	0	0	2.84112	8.41062	PDLIM1;GPC3;AMOTL2;CCN3;PKN1
Myoblast Differentiation (GO:0045445)	5/20	0.0518023	0.375694	0	0	2.84112	8.41062	TCF7L2;MBNL1;SRF;NRG1;RBPJ
Negative Regulation Of Protein Localization To Cell Periphery (GO:1904376)	5/20	0.0518023	0.375694	0	0	2.84112	8.41062	LRPAP1;TMEM59;DAB2;AP2M1;PICALM
Negative Regulation Of Protein Localization To Plasma Membrane (GO:1903077)	5/20	0.0518023	0.375694	0	0	2.84112	8.41062	LRPAP1;TMEM59;DAB2;AP2M1;PICALM
Negative Regulation Of Stem Cell Population Maintenance (GO:1902455)	5/20	0.0518023	0.375694	0	0	2.84112	8.41062	ZNF706;SIN3A;ARID4B;RBBP7;LOXL2
Phosphatidylglycerol Metabolic Process (GO:0046471)	5/20	0.0518023	0.375694	0	0	2.84112	8.41062	PGS1;PNPLA8;PLA2G4A;CRLS1;CDS2
Phosphatidylserine Metabolic Process (GO:0006658)	5/20	0.0518023	0.375694	0	0	2.84112	8.41062	OSBPL8;PLSCR1;SERINC1;SERINC5;OSBPL10
Positive Regulation Of Vascular Associated Smooth Muscle Cell Proliferation (GO:1904707)	5/20	0.0518023	0.375694	0	0	2.84112	8.41062	GJA1;NR4A3;IGFBP5;MMP2;FGF2
Receptor Metabolic Process (GO:0043112)	5/20	0.0518023	0.375694	0	0	2.84112	8.41062	BECN1;NEDD4;SNX25;MVB12A;PLEKHA3
Regulation Of Fibroblast Migration (GO:0010762)	5/20	0.0518023	0.375694	0	0	2.84112	8.41062	RAC1;FGF2;THBS1;CORO1C;DDR2
Regulation Of Necroptotic Process (GO:0060544)	5/20	0.0518023	0.375694	0	0	2.84112	8.41062	CYLD;PELI1;RIPK1;CFLAR;SLC25A4
Response To Fibroblast Growth Factor (GO:0071774)	5/20	0.0518023	0.375694	0	0	2.84112	8.41062	NR4A1;DSTYK;EGR3;IER2;ZFP36L1
Transport Along Microtubule (GO:0010970)	5/20	0.0518023	0.375694	0	0	2.84112	8.41062	BAG3;BLOC1S1;COPG1;BORCS7;BORCS5
Epithelial Tube Morphogenesis (GO:0060562)	7/33	0.0523166	0.375694	0	0	2.29553	6.77281	PODXL;COL4A1;CSNK2B;CTNNB1;PKD2;GLI2;RHOB
Negative Regulation Of Blood Vessel Endothelial Cell Migration (GO:0043537)	7/33	0.0523166	0.375694	0	0	2.29553	6.77281	HDAC5;STARD13;GADD45A;CSNK2B;NRG1;FGF2;THBS1
Negative Regulation Of Endocytosis (GO:0045806)	7/33	0.0523166	0.375694	0	0	2.29553	6.77281	SNX3;PLSCR1;SYT11;RAC1;PRKD1;EPHA3;PICALM
Positive Regulation Of T Cell Mediated Cytotoxicity (GO:0001916)	7/33	0.0523166	0.375694	0	0	2.29553	6.77281	HLA-B;HLA-C;HLA-DRA;HLA-A;PVR;NECTIN2;HLA-E
Regulation Of G0 To G1 Transition (GO:0070316)	7/33	0.0523166	0.375694	0	0	2.29553	6.77281	SMARCE1;SMARCC2;BCL7A;RRM2B;DAB2IP;DPF3;SMARCA2
Regulation Of Lamellipodium Assembly (GO:0010591)	7/33	0.0523166	0.375694	0	0	2.29553	6.77281	ACTR3;AKIRIN1;ARPC2;BRK1;NRG1;RAC1;WASF2
Regulation Of Sprouting Angiogenesis (GO:1903670)	7/33	0.0523166	0.375694	0	0	2.29553	6.77281	PKM;CEMIP2;FGF1;DLL1;FGF2;THBS1;JAK1
Regulation Of Ras Protein Signal Transduction (GO:0046578)	13/76	0.0525757	0.375694	0	0	1.76078	5.18638	KANK2;KANK1;GIT2;STARD13;CADM4;ARHGEF28;DAB2IP;MYO9B;GABARAP;EPS8;BCR;SPRY3;SQSTM1
Endoplasmic Reticulum Organization (GO:0007029)	10/54	0.0527856	0.375694	0	0	1.9386	5.70244	WDR83OS;JAGN1;RETREG3;VAPA;ATL2;STX18;MIA3;GET3;TRAM2;SEC31A
Epidermal Cell Differentiation (GO:0009913)	10/54	0.0527856	0.375694	0	0	1.9386	5.70244	DSP;BCR;MED1;CLIC4;ASAH1;ANXA1;TXNIP;CTNNB1;CFLAR;FGFR1
Negative Regulation Of Protein Catabolic Process (GO:0042177)	10/54	0.0527856	0.375694	0	0	1.9386	5.70244	CST3;SNX3;GABARAPL2;DAB2IP;MARCHF7;TIMP1;PSMF1;ATRAID;EGFR;SNCA
Regulation Of Blood Vessel Endothelial Cell Migration (GO:0043535)	10/54	0.0527856	0.375694	0	0	1.9386	5.70244	GADD45A;CSNK2B;NRG1;PRKCA;PRCP;PRKD1;FGF2;HIF1A;THBS1;FGFR1
Regulation Of Exocytosis (GO:0017157)	10/54	0.0527856	0.375694	0	0	1.9386	5.70244	RAB3C;CADPS;RAB13;RAB27A;STXBP5;SYTL4;RAB5A;VAMP2;CLASP1;SNCA
Mitochondrion Organization (GO:0007005)	24/162	0.0532146	0.37642	0	0	1.48558	4.35784	BCAP31;BNIP3L;FIS1;MGME1;PNPT1;VPS13C;CHCHD10;COX7A2;TIMM10;MFF;TOMM20;HIGD2A;OXA1L;PINK1;CHCHD3;TSPO;BAX;MPV17;SPATA18;ATP7A;FBXO7;PPARGC1A;SLC25A4;MCL1
Regulation Of Cold-Induced Thermogenesis (GO:0120161)	22/146	0.0532482	0.37642	0	0	1.51527	4.44397	KDM3A;THRA;APLP2;PLCL1;NPR3;DOCK7;IL18;ESRRG;RBPJ;ADIPOR2;HOXC10;CNKSR2;PER2;HADHA;GJA1;FABP5;CNOT3;ZNF516;LEPR;JAK2;PPARGC1A;DECR1
Cellular Response To Insulin Stimulus (GO:0032869)	16/99	0.0535093	0.37642	0	0	1.64544	4.81767	HDAC5;PRKCI;XBP1;SYAP1;IRS2;SORBS1;FOXO1;ZFP36L1;KAT2B;RAB31;PKM;RPS6KB1;NAMPT;RAB13;ZNF106;VAMP2
Negative Regulation Of Mitotic Cell Cycle Phase Transition (GO:1901991)	8/40	0.0535849	0.37642	0	0	2.13186	6.23887	AVEN;KANK2;CDKN1A;WEE1;FHL1;JADE1;PKD2;ZFP36L1
Negative Regulation Of Secretion By Cell (GO:1903531)	8/40	0.0535849	0.37642	0	0	2.13186	6.23887	PNKD;ANXA1;GRM7;SYT11;ERP29;SNCA;TNFRSF1A;VAMP3
Regulation Of Glycolytic Process (GO:0006110)	8/40	0.0535849	0.37642	0	0	2.13186	6.23887	PRKAA1;TIGAR;PGAM1;EP300;PSEN1;NUPR1;PPARA;HIF1A
Synaptic Vesicle Endocytosis (GO:0048488)	8/40	0.0535849	0.37642	0	0	2.13186	6.23887	SYNJ1;DNAJC6;AP2S1;SYNJ2;AP2M1;VAMP2;SNCA;PICALM
Golgi To Plasma Membrane Transport (GO:0006893)	9/47	0.0535869	0.37642	0	0	2.01994	5.91127	RAB31;RABEP1;RAB34;GCC2;GOPC;COMMD1;VAMP5;OPTN;VAMP2
Regulation Of Cysteine-Type Endopeptidase Activity Involved In Apoptotic Process (GO:0043281)	14/84	0.0547445	0.383925	0	0	1.70675	4.95824	BCAP31;IGBP1;FIS1;GPX1;CSNK2A1;IFI6;CASC2;THBS1;UACA;MALT1;FNIP1;CTSD;SNCA;LAMTOR5
Organonitrogen Compound Biosynthetic Process (GO:1901566)	19/123	0.0559986	0.392081	0	0	1.55981	4.49604	HACD1;MOCS2;SLC44A3;CERS6;SLC44A1;SGMS1;TYW3;PLA2G4A;TYW1B;HACD2;PCSK5;SPTLC1;TNIP1;DEGS1;PRKD1;KDSR;SPTSSA;BCAT1;MFSD2A
Glycerophospholipid Metabolic Process (GO:0006650)	11/62	0.0568811	0.394186	0	0	1.83993	5.2747	ABHD12;SYNJ1;GDE1;PLA2G4A;SERINC1;PGPEP1;PLCB1;PLA2G6;PRDX6;SERINC5;DGKH
Cell Morphogenesis Involved In Neuron Differentiation (GO:0048667)	13/77	0.0574252	0.394186	0	0	1.73317	4.95214	NTNG1;FARP1;APLP2;SDC2;DOCK7;LRP4;S100B;KLF7;BTBD3;MAP1A;S100A6;NRCAM;MFSD2A
Regulation Of Transcription Elongation By RNA Polymerase II (GO:0034243)	13/77	0.0574252	0.394186	0	0	1.73317	4.95214	HEXIM1;TCERG1;MED1;SUPT4H1;MED27;MED4;SUPT6H;ELL2;MED21;LEO1;PWWP2A;EAPP;ZMYND11
Cellular Response To Acid Chemical (GO:0071229)	6/27	0.0576339	0.394186	0	0	2.43559	6.9503	XBP1;RRAGA;SH3BP4;LAMTOR4;IPO5;LAMTOR5
Cellular Response To Epidermal Growth Factor Stimulus (GO:0071364)	6/27	0.0576339	0.394186	0	0	2.43559	6.9503	MED1;STAT5B;SYAP1;ERBB2;EGFR;ZFP36L1
Negative Regulation Of NIK/NF-kappaB Signaling (GO:1901223)	6/27	0.0576339	0.394186	0	0	2.43559	6.9503	CYLD;PPM1B;TSPAN6;CPNE1;CCN3;UACA
Response To Peptide Hormone (GO:0043434)	10/55	0.0586947	0.394186	0	0	1.89542	5.37428	STAT5B;XBP1;ANXA1;IGFBP5;ROCK2;STAT1;STAT2;STAT3;ZFP36L1;ZBED3
Lipid Transport (GO:0006869)	17/108	0.0587236	0.394186	0	0	1.59463	4.52063	KDM5A;OSBPL8;ABCD3;BLTP3B;PITPNA;CRABP1;ARID4A;SLCO1C1;FABP5;VAPA;NPC2;FABP7;OSBP;CERT1;PLTP;MFSD2A;APOL2
Positive Regulation Of Metabolic Process (GO:0009893)	17/108	0.0587236	0.394186	0	0	1.59463	4.52063	KDM3A;THRA;APLP2;IL18;ESRRG;ADIPOR2;CNKSR2;PER2;HADHA;GJA1;FABP5;CNOT3;ZNF516;LEPR;JAK2;PPARGC1A;DECR1
Positive Regulation Of Macromolecule Metabolic Process (GO:0010604)	48/364	0.0591951	0.394186	0	0	1.29953	3.67366	MTPN;CALCOCO1;PRKAA1;SLC24A3;ROCK2;LEF1;TNC;ECE1;PSEN1;RBPJ;FGF1;HIF1A;CLU;FGF2;DLL1;ROBO1;EPB41L4B;GJA1;NWD1;DDRGK1;UBR5;CTSH;RIPK1;PPARGC1A;HOXA5;SNCA;MED1;EGR1;CD74;GSN;TLE1;ZNF580;DTX3L;STAT3;DTNBP1;RAB27A;ADAM19;CLDN5;PLSCR1;ID2;TADA3;ERP29;HOXD3;EZR;BMPR1B;VAMP3;LAMTOR5;LIMS1
Positive Regulation Of Canonical Wnt Signaling Pathway (GO:0090263)	14/85	0.0594701	0.394186	0	0	1.68262	4.74882	KANK1;ATP6AP2;ILK;PLEKHA4;EGFR;NFKB1;COL1A1;PPM1B;TNKS2;DAAM2;UBR5;GPC3;SOX4;ZBED3
Negative Regulation Of Growth (GO:0045926)	19/124	0.0598893	0.394186	0	0	1.54487	4.3492	CDKN1A;PNPT1;BTG1;FHL1;JADE1;NRG1;OSGIN2;SMARCA2;DCBLD2;GJA1;MT2A;BCL6;SERTAD2;NDUFS3;SH3BP4;CCN3;RBBP7;VGLL4;IP6K2
Cellular Response To Mechanical Stimulus (GO:0071260)	9/48	0.060061	0.394186	0	0	1.96804	5.53491	MAP3K2;MAP3K1;GADD45A;IRF1;TNFRSF10B;F11R;MAP3K14;NFKB1;TNFRSF1A
Regulation Of Intrinsic Apoptotic Signaling Pathway (GO:2001242)	9/48	0.060061	0.394186	0	0	1.96804	5.53491	BCAP31;BECN1;FIS1;CYLD;PINK1;SGMS1;PTPMT1;NDUFS3;NUPR1
ESCRT III Complex Disassembly (GO:1904903)	3/9	0.0600632	0.394186	0	0	4.25976	11.98	IST1;CHMP1B;CHMP2B
ESCRT Complex Disassembly (GO:1904896)	3/9	0.0600632	0.394186	0	0	4.25976	11.98	IST1;CHMP1B;CHMP2B
SNARE Complex Assembly (GO:0035493)	3/9	0.0600632	0.394186	0	0	4.25976	11.98	VAMP2;SNCA;VAMP3
Actin-Mediated Cell Contraction (GO:0070252)	3/9	0.0600632	0.394186	0	0	4.25976	11.98	GSN;PDPN;PARVA
Autophagy Of Peroxisome (GO:0030242)	3/9	0.0600632	0.394186	0	0	4.25976	11.98	RB1CC1;PIK3C3;SQSTM1
Calcium Import Into The Mitochondrion (GO:0036444)	3/9	0.0600632	0.394186	0	0	4.25976	11.98	MCUB;MICU1;MCU
Carnitine Metabolic Process (GO:0009437)	3/9	0.0600632	0.394186	0	0	4.25976	11.98	CPT1A;BBOX1;ACADM
Glucan Biosynthetic Process (GO:0009250)	3/9	0.0600632	0.394186	0	0	4.25976	11.98	PER2;UGP2;GYG2
Glycogen Biosynthetic Process (GO:0005978)	3/9	0.0600632	0.394186	0	0	4.25976	11.98	PER2;UGP2;GYG2
Homologous Recombination (GO:0035825)	3/9	0.0600632	0.394186	0	0	4.25976	11.98	RAD50;MRPL36;NBN
Lipid Phosphorylation (GO:0046834)	3/9	0.0600632	0.394186	0	0	4.25976	11.98	DGKB;DGKI;DGKH
Mitochondrion Morphogenesis (GO:0070584)	3/9	0.0600632	0.394186	0	0	4.25976	11.98	FIS1;PNPT1;MFF
Motor Neuron Axon Guidance (GO:0008045)	3/9	0.0600632	0.394186	0	0	4.25976	11.98	EPHA4;SEMA3A;RAC1
Myelin Maintenance (GO:0043217)	3/9	0.0600632	0.394186	0	0	4.25976	11.98	DEGS1;CLU;PRDX6
Negative Regulation Of Necroptotic Process (GO:0060546)	3/9	0.0600632	0.394186	0	0	4.25976	11.98	PELI1;RIPK1;SLC25A4
Phosphatidylcholine Catabolic Process (GO:0034638)	3/9	0.0600632	0.394186	0	0	4.25976	11.98	PNPLA8;PLA2G4A;PLA2G6
Piecemeal Microautophagy Of The Nucleus (GO:0034727)	3/9	0.0600632	0.394186	0	0	4.25976	11.98	RB1CC1;ULK2;ATG2B
Positive Regulation Of ATP Metabolic Process (GO:1903580)	3/9	0.0600632	0.394186	0	0	4.25976	11.98	PINK1;PPARA;PPARGC1A
Positive Regulation Of Protein Acetylation (GO:1901985)	3/9	0.0600632	0.394186	0	0	4.25976	11.98	PRKAA1;KAT5;DIP2B
Positive Regulation Of Receptor Recycling (GO:0001921)	3/9	0.0600632	0.394186	0	0	4.25976	11.98	ECE1;SNCA;VAMP3
Positive Regulation Of Tissue Remodeling (GO:0034105)	3/9	0.0600632	0.394186	0	0	4.25976	11.98	ROCK2;IL18;NRG1
Protein Insertion Into ER Membrane By Stop-Transfer Membrane-Anchor Sequence (GO:0045050)	3/9	0.0600632	0.394186	0	0	4.25976	11.98	EMC2;EMC6;EMC7
Regulation Of CD8-positive, Alpha-Beta T Cell Activation (GO:2001185)	3/9	0.0600632	0.394186	0	0	4.25976	11.98	IRF1;HLA-A;HLA-E
Regulation Of RNA Polymerase II Regulatory Region Sequence-Specific DNA Binding (GO:1903025)	3/9	0.0600632	0.394186	0	0	4.25976	11.98	DDRGK1;EP300;LAMTOR5
Regulation Of Endoplasmic Reticulum Unfolded Protein Response (GO:1900101)	3/9	0.0600632	0.394186	0	0	4.25976	11.98	XBP1;PIGBOS1;BAX
Regulation Of Natural Killer Cell Proliferation (GO:0032817)	3/9	0.0600632	0.394186	0	0	4.25976	11.98	IL18;JAK2;HLA-E
Negative Regulation Of Epithelial Cell Proliferation (GO:0050680)	12/70	0.0600849	0.394186	0	0	1.7651	4.96346	ATP5IF1;MED1;SPARC;CDK6;STAT1;KLF9;DAB2IP;NUPR1;MCC;B2M;THBS1;ROBO1
Apoptotic Mitochondrial Changes (GO:0008637)	7/34	0.060144	0.394186	0	0	2.21038	6.21342	ATG3;FIS1;IFI6;BAX;MFF;CLU;MCL1
Carbohydrate Catabolic Process (GO:0016052)	8/41	0.0606965	0.3966	0	0	2.06714	5.79187	MANBA;TPI1;PKM;ENOSF1;PGAM1;HKDC1;CTBS;HK1
Regulation Of Microtubule-Based Process (GO:0032886)	8/41	0.0606965	0.3966	0	0	2.06714	5.79187	IGBP1;CYLD;PHLDB1;PRKAA1;ERBB2;MID1;CLASP1;EPHA3
Positive Regulation Of Cellular Component Biogenesis (GO:0044089)	15/93	0.061038	0.398226	0	0	1.64115	4.58909	TSG101;SYNPO2;STX18;DAB2IP;BRK1;NRG1;PRKCA;CLU;SDCBP;SIN3A;TPR;FLOT1;BAX;FNIP1;FNIP2
Regulation Of Intracellular Signal Transduction (GO:1902531)	40/297	0.0611726	0.398501	0	0	1.33084	3.71845	TRIO;SGMS1;ZFAND6;ARHGEF28;ARHGEF10L;FGF1;KALRN;ARHGAP6;EGFR;NUAK1;RASSF2;LBH;PTPMT1;CHN2;CHN1;CPNE1;EP300;ITGAV;VAV3;WWTR1;STARD13;PLEKHG1;ARHGEF12;SWAP70;ATP6AP2;DAB2IP;ARHGAP29;MYO9B;WDR54;MOB3B;PJA2;BCR;CYLD;ARHGEF9;TMBIM4;ARHGEF4;EZR;CD24;SQSTM1;OPTN
Defense Response To Virus (GO:0051607)	27/189	0.0617142	0.401422	0	0	1.42381	3.96566	IFITM3;MARCHF2;IFITM2;IFI6;IFIT1;LYST;IFI16;TRIM5;TRIM25;IFNAR2;APOBEC3C;BNIP3L;MORC3;NMB;STAT1;STAT2;ISG15;AGBL4;MAVS;PLSCR1;IRF1;IRF2;SERINC3;ZMYND11;MAP3K14;SERINC5;TRIM56
Mitochondrial Calcium Ion Homeostasis (GO:0051560)	5/21	0.0623201	0.403066	0	0	2.6634	7.39219	BCAP31;FIS1;MCUB;MICU1;MCU
Modulation By Host Of Viral Genome Replication (GO:0044827)	5/21	0.0623201	0.403066	0	0	2.6634	7.39219	TBC1D20;VAPA;ZBED1;SMC5;PIK3C3
Purine Nucleotide Biosynthetic Process (GO:0006164)	5/21	0.0623201	0.403066	0	0	2.6634	7.39219	SLC4A7;PRPS1;MTHFD1;QPRT;NAMPT
Protein Ubiquitination (GO:0016567)	56/434	0.0623414	0.403066	0	0	1.26791	3.51861	RNF11;FBXO28;MAGEF1;KEAP1;UBE2L6;TNFAIP1;BABAM2;RNF115;TRIM4;TRIM5;ARIH2;TRIM25;ARIH1;FBXO7;TRIM22;ARRDC4;ATG3;MYLIP;DTX3L;FBXO10;PJA2;DDB2;GAN;NFX1;UBE2V2;RBCK1;TRIM56;MARCHF2;CUL2;RNF7;OS9;UBB;TNKS2;UBR5;HLTF;SPOP;MARCHF7;MARCHF3;SASH1;RNF20;UBE2H;CRBN;FBXL17;KLHL2;FBXL15;ISG15;KLHL24;FBXO32;KLHL20;SPSB1;PINK1;KLHL7;NEDD4;MDM2;CTNNB1;DZIP3
Regulation Of Wnt Signaling Pathway (GO:0030111)	17/109	0.063055	0.407068	0	0	1.57721	4.359	KANK1;ZRANB1;TLE1;CSNK2A1;CRBN;ITGA3;ATP6AP2;PSEN1;NKD1;SNX3;SALL1;DAAM2;GPC3;TAX1BP3;EMD;ATP6V0C;VGLL4
Skeletal System Development (GO:0001501)	22/149	0.0639339	0.411593	0	0	1.47923	4.06773	COL18A1;GDF11;SPEF2;NPR3;EN1;PCSK5;HOXA11;GLI2;RFLNA;KIAA1217;COL1A1;GJA1;DDRGK1;CREB3L2;SH3PXD2B;CDH11;PLS3;HOXD3;ATP7A;SOX5;FBN1;FGFR1
Negative Regulation Of Cell Growth (GO:0030308)	19/125	0.0639636	0.411593	0	0	1.53021	4.20722	CDKN1A;BTG1;FHL1;JADE1;NRG1;OSGIN2;SMARCA2;DCBLD2;GJA1;BCL6;SERTAD2;NDUFS3;ULK2;SH3BP4;CCN3;DIP2B;RBBP7;VGLL4;IP6K2
Negative Regulation Of Telomere Maintenance (GO:0032205)	4/15	0.0647116	0.411593	0	0	3.09862	8.48344	RAD50;TNKS2;TERF2IP;NBN
Phagosome Maturation (GO:0090382)	4/15	0.0647116	0.411593	0	0	3.09862	8.48344	SLC4A7;RAB31;RAB14;RAB34
Positive Regulation Of Glucose Metabolic Process (GO:0010907)	4/15	0.0647116	0.411593	0	0	3.09862	8.48344	NNMT;IRS2;PPARGC1A;FOXO1
Positive Regulation Of Muscle Cell Differentiation (GO:0051149)	4/15	0.0647116	0.411593	0	0	3.09862	8.48344	LAMA1;LAMB1;NRG1;LAMC1
Protein Localization To Cell-Cell Junction (GO:0150105)	4/15	0.0647116	0.411593	0	0	3.09862	8.48344	DSP;F11R;JAK1;TJP2
Regulation Of Cholesterol Biosynthetic Process (GO:0045540)	4/15	0.0647116	0.411593	0	0	3.09862	8.48344	PRKAA1;ERLIN2;FGF1;ABCG1
Regulation Of Hormone Secretion (GO:0046883)	4/15	0.0647116	0.411593	0	0	3.09862	8.48344	NMB;VAMP2;SNX6;VAMP3
Regulation Of Monocyte Differentiation (GO:0045655)	4/15	0.0647116	0.411593	0	0	3.09862	8.48344	CD74;CDK6;HOXA7;ZFP36L1
Cell-Cell Junction Assembly (GO:0007043)	12/71	0.0656955	0.41662	0	0	1.73509	4.72417	CDH6;CLDN5;GJA1;WDR1;CTNND1;CDH11;CTNNA1;CDH13;CTNNB1;PRKCA;TLN1;VCL
Positive Regulation Of Cell-Substrate Adhesion (GO:0010811)	12/71	0.0656955	0.41662	0	0	1.73509	4.72417	CCDC80;CDK6;MYADM;ILK;CDH13;NEDD9;CIB1;RAC1;JAK2;UTRN;FERMT2;LIMS1
Intrinsic Apoptotic Signaling Pathway In Response To DNA Damage (GO:0008630)	9/49	0.0670145	0.419923	0	0	1.91873	5.18604	IFI16;EP300;CDIP1;RPS27L;BAX;HIPK1;FNIP2;PHLDA3;MCL1
Negative Regulation Of Cysteine-Type Endopeptidase Activity Involved In Apoptotic Process (GO:0043154)	9/49	0.0670145	0.419923	0	0	1.91873	5.18604	IGBP1;GPX1;CSNK2A1;IFI6;CAAP1;FNIP1;THBS1;SNCA;LAMTOR5
Golgi To Plasma Membrane Protein Transport (GO:0043001)	6/28	0.067094	0.419923	0	0	2.32475	6.28068	RAB31;RAB34;GCC2;VAMP5;OPTN;VAMP2
Determination Of Bilateral Symmetry (GO:0009855)	6/28	0.067094	0.419923	0	0	2.32475	6.28068	CCDC103;DNAH5;PKD2;DLL1;DNAI1;CFAP53
Establishment Of Endothelial Barrier (GO:0061028)	6/28	0.067094	0.419923	0	0	2.32475	6.28068	RAP1B;RAP1A;MYADM;F11R;EZR;TJP2
Negative Regulation Of G2/M Transition Of Mitotic Cell Cycle (GO:0010972)	6/28	0.067094	0.419923	0	0	2.32475	6.28068	AVEN;BABAM2;RAD50;FHL1;NABP2;NBN
Positive Regulation Of Defense Response To Virus By Host (GO:0002230)	6/28	0.067094	0.419923	0	0	2.32475	6.28068	MAVS;DTX3L;SIN3A;STAT1;PARP9;TRIM22
Positive Regulation Of Protein Import Into Nucleus (GO:0042307)	6/28	0.067094	0.419923	0	0	2.32475	6.28068	MAVS;TPR;UBR5;EP300;PSEN1;IPO5
Regulation Of Protein Targeting To Membrane (GO:0090313)	6/28	0.067094	0.419923	0	0	2.32475	6.28068	FIS1;PRNP;MTCL1;ERBB2;CIB1;MFF
Neuron Development (GO:0048666)	22/150	0.0678049	0.423756	0	0	1.46759	3.94945	EPHA5;TENM1;XBP1;BTG2;TENM2;TENM4;SRF;DOCK7;DTNBP1;LAMB1;FRY;PPP1R9A;RUNX1;GLI2;VAPA;BLOC1S1;NEDD4;MICALL1;RAB13;TBC1D23;ATP7A;B4GALT6
Positive Regulation Of Catabolic Process (GO:0009896)	13/79	0.0680071	0.423778	0	0	1.68046	4.51732	CSNK2A1;TIPARP;PLK2;MAGEF1;DAB2IP;CLU;FOXO1;NKD1;NEDD4;GPC3;STX5;EZR;VGLL4
Positive Regulation Of Neuron Differentiation (GO:0045666)	8/42	0.0683721	0.423778	0	0	2.00623	5.3823	PCP4;SIN3A;CPNE1;NRCAM;PROX1;HOXD3;GDPD5;FGFR1
Cellular Response To Amino Acid Stimulus (GO:0071230)	7/35	0.0686509	0.423778	0	0	2.13132	5.70922	XBP1;RRAGA;SESN3;SH3BP4;LAMTOR4;IPO5;LAMTOR5
Dendrite Morphogenesis (GO:0048813)	7/35	0.0686509	0.423778	0	0	2.13132	5.70922	FARP1;KLF7;SDC2;BTBD3;LRP4;PTN;WASL
Endoderm Formation (GO:0001706)	7/35	0.0686509	0.423778	0	0	2.13132	5.70922	ITGB5;COL4A2;MMP2;COL12A1;COL8A1;ITGAV;LAMB1
Positive Regulation Of Substrate Adhesion-Dependent Cell Spreading (GO:1900026)	7/35	0.0686509	0.423778	0	0	2.13132	5.70922	MYADM;ILK;NEDD9;CIB1;RAC1;FERMT2;LIMS1
Positive Regulation Of Telomere Maintenance Via Telomere Lengthening (GO:1904358)	7/35	0.0686509	0.423778	0	0	2.13132	5.70922	TNKS2;TNIP1;XRCC5;PARN;CTNNB1;CCT8;MAP2K7
Regulation Of G2/M Transition Of Mitotic Cell Cycle (GO:0010389)	7/35	0.0686509	0.423778	0	0	2.13132	5.70922	AVEN;CDKN1A;CDK6;RAD51C;CCND1;RRM2B;FHL1
Negative Regulation Of Cell Death (GO:0060548)	11/64	0.0687926	0.423778	0	0	1.7703	4.7385	KANK2;BNIP3L;BECN1;TIGAR;PINK1;PSMC5;CHMP1B;CHMP2B;CCN3;CCN2;SNCA
Positive Regulation Of Type I Interferon Production (GO:0032481)	11/64	0.0687926	0.423778	0	0	1.7703	4.7385	NMB;MAVS;IRAK1;RIPK2;RIOK3;STAT1;IRF1;FLOT1;POLR3F;ISG15;TRIM56
Positive Regulation Of Protein Modification Process (GO:0031401)	31/225	0.0713385	0.438834	0	0	1.36527	3.60474	CDKN1A;NNMT;RALB;ROCK2;FAXDC2;ILK;CIB1;FGF1;FGF2;EGFR;KAT5;CCND1;SMPD1;RB1CC1;ERBB2;LEPR;FLOT1;NPTN;RIPK1;RAC1;FNIP1;EGR1;CD74;LIMK2;MOB3B;DAB2;MAVS;PINK1;ERP29;CDK2AP1;RAMP1
Protein Targeting To Membrane (GO:0006612)	12/72	0.071638	0.438934	0	0	1.70607	4.49743	ATG3;SDCBP;PRKCI;SSR2;MICALL1;ZDHHC12;SRPRA;ZDHHC24;SRP14;GET3;SIL1;ZDHHC4
Response To Ionizing Radiation (GO:0010212)	12/72	0.071638	0.438934	0	0	1.70607	4.49743	IKBIP;BABAM2;CDKN1A;PRKAA1;ANXA1;KAT5;IFI16;GADD45A;SMPD1;SWI5;NABP2;RHOB
Endosome To Lysosome Transport (GO:0008333)	10/57	0.0717625	0.438934	0	0	1.81456	4.78026	PXK;TSG101;DTX3L;VPS41;CLEC16A;MVB12A;LYST;UBXN6;RHOB;ARL8B
Regulation Of Transcription Initiation By RNA Polymerase II (GO:0060260)	10/57	0.0717625	0.438934	0	0	1.81456	4.78026	MED1;GTF2A1;MED21;SRF;TAF8;PWWP2A;TAF6;MED27;MED4;PPM1D
Transmembrane Receptor Protein Tyrosine Kinase Signaling Pathway (GO:0007169)	38/284	0.0718709	0.438973	0	0	1.32038	3.4764	ARHGEF28;MVP;NEDD9;IRS2;PLAT;FGF1;KALRN;FGF2;EGFR;FOXO1;PTPRG;EFNB2;SOCS2;NAMPT;CHN1;ERBB2;ZNF106;RAC1;JAK2;EPHA5;EPHA4;YES1;CHURC1;MMP2;STAT3;FRS2;NRG1;SORBS1;FIBP;NR4A3;COL4A2;RAB14;DOK6;PRKD1;PLCB1;EPHA3;DDR2;FGFR1
Modification-Dependent Protein Catabolic Process (GO:0019941)	27/192	0.0720337	0.439344	0	0	1.39769	3.67679	RNF11;KEAP1;UBE2L6;RNF7;UBB;OS9;ARIH2;TRIM25;PSMF1;ARIH1;FBXO7;RNF20;MYLIP;NDFIP2;UBE2H;XBP1;DTX3L;ISG15;UBE2G2;FBXO10;PINK1;SPSB1;RNF149;TOLLIP;NEDD4;MDM2;SQSTM1
Positive Regulation Of Angiogenesis (GO:0045766)	18/119	0.0726262	0.442332	0	0	1.52113	3.98907	XBP1;GRN;BTG1;PRKCA;FGF1;HIPK1;FGF2;HIF1A;DLL1;THBS1;RUNX1;RHOB;PKM;NINJ1;CTSH;PRKD1;SASH1;JAK1
Glycoprotein Biosynthetic Process (GO:0009101)	13/80	0.0737481	0.447898	0	0	1.65529	4.3155	CSGALNACT1;CHST9;ST8SIA2;DDOST;TMEM59;CHST11;TNIP1;DAD1;CHST12;MGAT4A;ST3GAL5;ATP7A;BMPR1B
Regulation Of Protein Localization To Plasma Membrane (GO:1903076)	13/80	0.0737481	0.447898	0	0	1.65529	4.3155	LRPAP1;PRKCI;ITGA3;CIB1;SORBS1;EGFR;TMEM59;DAB2;KIF5B;SQSTM1;AP2M1;EPHA3;PICALM
Regulation Of Telomere Capping (GO:1904353)	5/22	0.0739483	0.448481	0	0	2.50659	6.52813	RAD50;TNKS2;NABP2;NBN;MAP2K7
Cell Chemotaxis (GO:0060326)	9/50	0.0744526	0.449639	0	0	1.87183	4.86225	NR4A1;HOXB9;EGR3;LEF1;RAB13;CCN3;PARVA;CORO1B;HBEGF
Plasma Membrane Bounded Cell Projection Morphogenesis (GO:0120039)	9/50	0.0744526	0.449639	0	0	1.87183	4.86225	SNX1;TRIO;CTTN;UBB;DAB2IP;DTNBP1;MYO9B;ATP7A;GAS7
Regulation Of Epithelial Cell Migration (GO:0010632)	9/50	0.0744526	0.449639	0	0	1.87183	4.86225	DAB2IP;CTSH;PTN;MCC;HIF1A;CLASP1;SASH1;PTPRG;CORO1C
Positive Regulation Of Plasma Membrane Bounded Cell Projection Assembly (GO:0120034)	14/88	0.0752707	0.44968	0	0	1.61413	4.17521	ACTR3;TENM1;TENM2;AKIRIN1;BRK1;WASL;EPS8;IFT20;MIEN1;ARPC2;DPYSL3;CDC42EP3;RAC1;WASF2
Fatty Acid Biosynthetic Process (GO:0006633)	11/65	0.0753063	0.44968	0	0	1.73742	4.4933	HACD1;XBP1;ABCD3;ABHD2;TECR;SCD5;ACSBG1;DEGS1;ACACB;HACD2;HSD17B8
Monocarboxylic Acid Biosynthetic Process (GO:0072330)	11/65	0.0753063	0.44968	0	0	1.73742	4.4933	OSBPL9;PER2;XBP1;ABCD3;AMACR;CHST12;OSBPL3;OSBP;UST;ACACB;HSD17B8
Regulation Of Translational Initiation (GO:0006446)	11/65	0.0753063	0.44968	0	0	1.73742	4.4933	EIF4A2;DNAJC3;CTIF;YTHDF2;EIF5;RPS6KB1;TPR;BZW2;BZW1;EIF1;EIF3B
Positive Regulation Of NF-kappaB Transcription Factor Activity (GO:0051092)	22/152	0.0760237	0.44968	0	0	1.44485	3.72295	MTPN;PRKCI;RIPK2;STAT3;IL18;CIB1;IL1RAP;CFLAR;CLU;MALT1;IRAK1;DDRGK1;TRIM5;FLOT1;EP300;TRIM25;TERF2IP;RIPK1;PRKD1;RBCK1;TRIM22;LAMTOR5
mRNA Transcription (GO:0009299)	8/43	0.076616	0.44968	0	0	1.9488	5.00638	MED1;THRB;HLTF;ZBTB1;TAF8;TAF6;SUPT6H;HIPK3
Regulation Of Primary Metabolic Process (GO:0080090)	8/43	0.076616	0.44968	0	0	1.9488	5.00638	LACTB;ROCK2;OPA3;ID2;PSAP;IRS2;NR1D2;PPARA
Heterotypic Cell-Cell Adhesion (GO:0034113)	6/29	0.0774015	0.44968	0	0	2.22355	5.6895	DSP;NINJ1;CTNNA3;ITGAV;PARVA;DSG2
Negative Regulation Of DNA Binding (GO:0043392)	6/29	0.0774015	0.44968	0	0	2.22355	5.6895	PER2;IFI16;SIN3A;LEF1;RSF1;JAK2
Protein Insertion Into ER Membrane (GO:0045048)	6/29	0.0774015	0.44968	0	0	2.22355	5.6895	WDR83OS;EMC2;EMC6;EMC7;GET3;TRAM2
Response To Steroid Hormone (GO:0048545)	6/29	0.0774015	0.44968	0	0	2.22355	5.6895	HSPA8;MED1;ABHD2;ATP1A1;NR3C1;THBS1
Negative Regulation Of Sequestering Of Calcium Ion (GO:0051283)	7/36	0.07784	0.44968	0	0	2.05771	5.25355	IBTK;PLCB4;ITPR2;PKD2;PLCB1;CLU;FGF2
Regulation Of Receptor Internalization (GO:0002090)	7/36	0.07784	0.44968	0	0	2.05771	5.25355	CD63;LRPAP1;SDCBP;FLOT1;RIN3;ANKRD13A;WDR54
Memory (GO:0007613)	10/58	0.0789305	0.44968	0	0	1.77666	4.51126	PRNP;CAMK2N1;SYT11;PLK2;MAP1A;VLDLR;PSEN1;PTN;PLCB1;PJA2
L-serine Metabolic Process (GO:0006563)	3/10	0.0792865	0.44968	0	0	3.65102	9.25419	SDSL;SERINC3;SERINC5
T-helper Cell Lineage Commitment (GO:0002295)	3/10	0.0792865	0.44968	0	0	3.65102	9.25419	SOCS3;STAT3;JAK1
Alpha-Amino Acid Biosynthetic Process (GO:1901607)	3/10	0.0792865	0.44968	0	0	3.65102	9.25419	MTHFD1;BCAT1;SDSL
Basement Membrane Organization (GO:0071711)	3/10	0.0792865	0.44968	0	0	3.65102	9.25419	COL4A1;PXDN;MLF2
Cellular Response To Interleukin-15 (GO:0071350)	3/10	0.0792865	0.44968	0	0	3.65102	9.25419	STAT3;PLCB1;JAK1
Epithelial Cell Apoptotic Process (GO:1904019)	3/10	0.0792865	0.44968	0	0	3.65102	9.25419	GSN;DAB2IP;HIPK1
Interleukin-15-Mediated Signaling Pathway (GO:0035723)	3/10	0.0792865	0.44968	0	0	3.65102	9.25419	STAT3;PLCB1;JAK1
Negative Regulation Of Glycolytic Process (GO:0045820)	3/10	0.0792865	0.44968	0	0	3.65102	9.25419	TIGAR;NUPR1;PPARA
Negative Regulation Of Mitochondrial Outer Membrane Permeabilization Involved In Apoptotic Signaling Pathway (GO:1901029)	3/10	0.0792865	0.44968	0	0	3.65102	9.25419	SLC35F6;SLC25A5;SLC25A4
Negative Regulation Of Pathway-Restricted SMAD Protein Phosphorylation (GO:0060394)	3/10	0.0792865	0.44968	0	0	3.65102	9.25419	SNX25;PMEPA1;LDLRAD4
Negative Regulation Of Transmembrane Transport (GO:0034763)	3/10	0.0792865	0.44968	0	0	3.65102	9.25419	IRS2;THBS1;CTTNBP2NL
Neuron Projection Maintenance (GO:1990535)	3/10	0.0792865	0.44968	0	0	3.65102	9.25419	PRNP;MAP1A;PSEN1
Phosphate Ion Transmembrane Transport (GO:0035435)	3/10	0.0792865	0.44968	0	0	3.65102	9.25419	SLC25A3;SLC20A2;SLC25A11
Positive Regulation Of Attachment Of Spindle Microtubules To Kinetochore (GO:0051987)	3/10	0.0792865	0.44968	0	0	3.65102	9.25419	BECN1;KAT2B;KAT5
Positive Regulation Of Autophagy Of Mitochondrion (GO:1903599)	3/10	0.0792865	0.44968	0	0	3.65102	9.25419	SLC25A5;FBXO7;SLC25A4
Positive Regulation Of Bone Resorption (GO:0045780)	3/10	0.0792865	0.44968	0	0	3.65102	9.25419	SPP1;PRKCA;TMEM64
Positive Regulation Of Cellular Senescence (GO:2000774)	3/10	0.0792865	0.44968	0	0	3.65102	9.25419	MORC3;B2M;YPEL3
Positive Regulation Of Macrophage Differentiation (GO:0045651)	3/10	0.0792865	0.44968	0	0	3.65102	9.25419	ID2;PRKCA;RIPK1
Regulation Of B Cell Apoptotic Process (GO:0002902)	3/10	0.0792865	0.44968	0	0	3.65102	9.25419	BCL6;IRS2;FNIP1
Regulation Of Axon Regeneration (GO:0048679)	3/10	0.0792865	0.44968	0	0	3.65102	9.25419	EPHA4;GRN;PTN
Regulation Of Dendritic Cell Differentiation (GO:2001198)	3/10	0.0792865	0.44968	0	0	3.65102	9.25419	LGALS1;TMEM176B;HLA-B
Serine Family Amino Acid Biosynthetic Process (GO:0009070)	3/10	0.0792865	0.44968	0	0	3.65102	9.25419	MTHFD1;SERINC3;SERINC5
Steroid Hormone Mediated Signaling Pathway (GO:0043401)	3/10	0.0792865	0.44968	0	0	3.65102	9.25419	MED1;CALCOCO1;ESR1
Intracellular Cholesterol Transport (GO:0032367)	4/16	0.0793676	0.44968	0	0	2.84024	7.19622	NPC2;OSBP;PIP4K2A;ABCG1
Positive Regulation Of Cell Migration Involved In Sprouting Angiogenesis (GO:0090050)	4/16	0.0793676	0.44968	0	0	2.84024	7.19622	MAP3K3;ANXA1;CIB1;FGF2
Positive Regulation Of Homotypic Cell-Cell Adhesion (GO:0034112)	4/16	0.0793676	0.44968	0	0	2.84024	7.19622	PDPN;F11R;JAK2;JAK1
Positive Regulation Of Muscle Hypertrophy (GO:0014742)	4/16	0.0793676	0.44968	0	0	2.84024	7.19622	MTPN;NR4A3;ROCK2;PRKCA
Regulation Of Autophagosome Maturation (GO:1901096)	4/16	0.0793676	0.44968	0	0	2.84024	7.19622	CALCOCO2;CLEC16A;ATG12;ATG5
Regulation Of Fatty Acid Oxidation (GO:0046320)	4/16	0.0793676	0.44968	0	0	2.84024	7.19622	NR4A3;APLP2;PPARA;PPARGC1A
Regulation Of Plasminogen Activation (GO:0010755)	4/16	0.0793676	0.44968	0	0	2.84024	7.19622	PLGRKT;PLAT;THBS1;RUNX1
Regulation Of Response To Cytokine Stimulus (GO:0060759)	4/16	0.0793676	0.44968	0	0	2.84024	7.19622	MAVS;IRAK1;PARP9;CD24
Ruffle Organization (GO:0031529)	4/16	0.0793676	0.44968	0	0	2.84024	7.19622	LIMA1;PLEKHA1;RAC1;CORO1B
Tail-Anchored Membrane Protein Insertion Into ER Membrane (GO:0071816)	4/16	0.0793676	0.44968	0	0	2.84024	7.19622	EMC2;EMC6;EMC7;GET3
Macromolecule Modification (GO:0043412)	13/81	0.0797936	0.451499	0	0	1.63085	4.12331	MANBA;YES1;ST8SIA2;PARN;PLAT;PLOD2;UBE2L6;LOXL2;MSRA;PPP4R2;LCMT1;PIGH;UBE2M
Microtubule Bundle Formation (GO:0001578)	9/51	0.082378	0.452834	0	0	1.82716	4.56139	RSPH4A;TPPP3;NUMA1;MTCL1;NCKAP5L;NAV1;JHY;HOATZ;CLASP1
Positive Regulation Of Protein Localization To Cell Periphery (GO:1904377)	9/51	0.082378	0.452834	0	0	1.82716	4.56139	PRKCI;NUMA1;ITGA3;KIF5B;CIB1;SORBS1;SQSTM1;EPHA3;EGFR
Embryonic Organ Morphogenesis (GO:0048562)	8/44	0.0854292	0.452834	0	0	1.89456	4.66076	HOXA9;HOXB9;ID2;HOXC4;HOXB3;HOXD3;HOXC9;FBN1
Positive Regulation Of Cytokine-Mediated Signaling Pathway (GO:0001961)	8/44	0.0854292	0.452834	0	0	1.89456	4.66076	CD74;RBM47;MAVS;CPNE1;RIPK1;PARP9;HIF1A;TRIM56
Regulation Of Cell-Substrate Adhesion (GO:0010810)	8/44	0.0854292	0.452834	0	0	1.89456	4.66076	CCDC80;PDPN;MYADM;THY1;RAC1;JAK2;CORO1C;LIMS1
Aerobic Respiration (GO:0009060)	10/59	0.0865246	0.452834	0	0	1.7403	4.25908	OXA1L;SURF1;UQCRB;NDUFB5;BLOC1S1;NDUFS5;NDUFA2;NDUFS3;NDUFS2;CHCHD10
Phospholipid Transport (GO:0015914)	10/59	0.0865246	0.452834	0	0	1.7403	4.25908	SCARB2;OSBPL8;VAPA;NPC2;PITPNA;OSBP;ATP11C;PLTP;ABCG1;MFSD2A
Actin Nucleation (GO:0045010)	5/23	0.0866681	0.452834	0	0	2.3672	5.78939	ACTR3;ARPC2;JMY;ARPC5L;WHAMM
Cell-Cell Signaling By Wnt (GO:0198738)	5/23	0.0866681	0.452834	0	0	2.3672	5.78939	CSNK1A1;GPC4;PKD2;CD24;FERMT2
Hepaticobiliary System Development (GO:0061008)	5/23	0.0866681	0.452834	0	0	2.3672	5.78939	XBP1;PRKCSH;COBL;PROX1;PKD2
Long-Chain fatty-acyl-CoA Metabolic Process (GO:0035336)	5/23	0.0866681	0.452834	0	0	2.3672	5.78939	HACD1;TECR;ACSBG1;HSD17B12;HACD2
Protein Localization To Cell Junction (GO:1902414)	5/23	0.0866681	0.452834	0	0	2.3672	5.78939	DSP;HEG1;FERMT2;JAK1;TJP2
Regulation Of Cardiac Muscle Hypertrophy (GO:0010611)	5/23	0.0866681	0.452834	0	0	2.3672	5.78939	MTPN;NR4A3;ROCK2;PRKCA;LMCD1
Regulation Of Cell Junction Assembly (GO:1901888)	5/23	0.0866681	0.452834	0	0	2.3672	5.78939	RAP1B;RAP1A;ROCK2;FLOT1;F11R
Regulation Of Toll-Like Receptor 4 Signaling Pathway (GO:0034143)	5/23	0.0866681	0.452834	0	0	2.3672	5.78939	MFHAS1;APLP2;NINJ1;DAB2IP;FLOT1
Organelle Organization (GO:0006996)	53/418	0.0867047	0.452834	0	0	1.24183	3.03657	ABCD4;ABCD3;NUMA1;MAST4;MIA3;WASL;PKD2;SYNE1;CHMP1B;MYO18A;ATP7A;KIFAP3;PRKCI;TMED9;JAGN1;VPS13C;PLAAT3;KIF9;TMEM135;RAB31;TBC1D20;RAB34;PRKD1;OPTN;CFAP61;TMED10;ATL2;NEDD9;THY1;CFAP126;BAG5;VPS51;PPARGC1A;CLASP1;SEC31A;ZRANB1;YTHDF2;CSNK1A1;GBF1;MICAL3;RANBP9;CHCHD10;CDC42BPB;LARP4;KLHL20;NSFL1C;PINK1;RAB14;VAPA;GOLGB1;CHMP2B;PLEKHM2;NECTIN2
Heart Development (GO:0007507)	24/171	0.0872695	0.452834	0	0	1.39392	3.39943	CDKN1A;HEG1;SRF;ECE1;CACNA1C;PKD2;PCSK5;GLI2;TGFBR2;PDLIM1;FKBP1A;KAT2B;GJA1;SALL1;PDLIM2;MTHFD1;ID2;SH3PXD2B;GPC3;TAB2;ALPK2;PDLIM4;SOX4;FBN1
Protein Acylation (GO:0043543)	7/37	0.0877091	0.452834	0	0	1.98901	4.84071	KAT2B;HHAT;CREBBP;GTF2B;ZDHHC12;EP300;FOXO1
Regulation Of Ossification (GO:0030278)	7/37	0.0877091	0.452834	0	0	1.98901	4.84071	NBR1;LRP4;TXLNG;PTN;TENT5A;RBPJ;DDR2
Mitochondrial Translation (GO:0032543)	15/98	0.0877841	0.452834	0	0	1.54186	3.75115	MRPS17;MRPS26;MRPS18B;MRPL14;MRPL36;MRPL12;MRPL23;MRPL35;MRPL46;MRPL21;MRPL54;MRPL11;MRPL33;MRPL9;CHCHD1
Positive Regulation Of Protein-Containing Complex Assembly (GO:0031334)	15/98	0.0877841	0.452834	0	0	1.54186	3.75115	UNC13B;DAB2IP;BRK1;ISG15;NRG1;CLU;RAP1B;MAVS;TPPP3;BAX;PRKD1;FNIP1;FNIP2;FERMT2;SNCA
Response To Endoplasmic Reticulum Stress (GO:0034976)	17/114	0.0879573	0.452834	0	0	1.49549	3.63539	PPP1R15A;BCAP31;XBP1;DERL1;DAB2IP;TNFRSF10B;THBS1;OS9;DDRGK1;TMEM117;CREB3L2;FLOT1;UFC1;BAX;ATF6;ATF3;UBXN6
Positive Regulation Of Cellular Process (GO:0048522)	73/594	0.0884248	0.452834	0	0	1.19933	2.9091	SLC35F6;NUMA1;TENM4;CD81;IRS2;CIB1;LAMC1;FGF1;FGF2;DNPH1;HOXC10;EPB41L4B;BCL7A;NAMPT;DPF3;CTSH;ITGAV;TIMP1;CCN2;SOX4;MFSD2A;EPHA4;SMARCC2;CSNK2A1;ADAM10;PRKCA;NRG1;PROX1;OSMR;TGFBR2;CLDN5;FRMD5;MAP1A;NUPR1;SLC25A5;EAPP;HBEGF;PSMD10;MTPN;GRN;PRKAA1;LAMA1;SRF;LEF1;NEDD9;PTN;DLL1;THBS1;EGFR;ZFP36L1;EFNB2;SDCBP;DDRGK1;ERBB2;S100A13;HAS2;MARCHF7;ZNF268;SMARCE1;WWTR1;XBP1;KDM4C;CAVIN1;CNBP;LAMB1;S100B;…
Multivesicular Body Organization (GO:0036257)	6/30	0.0885486	0.452834	0	0	2.13078	5.16545	TSG101;IST1;CHMP1B;CHMP2B;MVB12A;RAB27A
Regulation Of Arp2/3 Complex-Mediated Actin Nucleation (GO:0034315)	6/30	0.0885486	0.452834	0	0	2.13078	5.16545	WASHC4;GMFB;RNH1;BRK1;WASF2;CORO1B
Response To Amino Acid (GO:0043200)	6/30	0.0885486	0.452834	0	0	2.13078	5.16545	XBP1;RRAGA;SH3BP4;LAMTOR4;IPO5;LAMTOR5
ERBB2-EGFR Signaling Pathway (GO:0038134)	2/5	0.0890735	0.452834	0	0	5.67793	13.7309	ERBB2;EGFR
Golgi Disassembly (GO:0090166)	2/5	0.0890735	0.452834	0	0	5.67793	13.7309	GBF1;STX5
His-Purkinje System Development (GO:0003164)	2/5	0.0890735	0.452834	0	0	5.67793	13.7309	ID2;HOPX
ISG15-protein Conjugation (GO:0032020)	2/5	0.0890735	0.452834	0	0	5.67793	13.7309	ISG15;UBE2L6
L-ascorbic Acid Metabolic Process (GO:0019852)	2/5	0.0890735	0.452834	0	0	5.67793	13.7309	SLC23A2;SLC2A3
L-phenylalanine Catabolic Process (GO:0006559)	2/5	0.0890735	0.452834	0	0	5.67793	13.7309	GSTZ1;QDPR
L-phenylalanine Metabolic Process (GO:0006558)	2/5	0.0890735	0.452834	0	0	5.67793	13.7309	GSTZ1;QDPR
TORC2 Signaling (GO:0038203)	2/5	0.0890735	0.452834	0	0	5.67793	13.7309	PINK1;SYAP1
Astrocyte Differentiation (GO:0048708)	2/5	0.0890735	0.452834	0	0	5.67793	13.7309	STAT3;DLL1
Bradykinin Catabolic Process (GO:0010815)	2/5	0.0890735	0.452834	0	0	5.67793	13.7309	CTSH;ECE1
Bundle Of His cell-Purkinje Myocyte Adhesion Involved In Cell Communication (GO:0086073)	2/5	0.0890735	0.452834	0	0	5.67793	13.7309	DSP;DSG2
Cilium Disassembly (GO:0061523)	2/5	0.0890735	0.452834	0	0	5.67793	13.7309	RRP7A;NEDD9
Detection Of Virus (GO:0009597)	2/5	0.0890735	0.452834	0	0	5.67793	13.7309	SERINC3;SERINC5
Embryonic Brain Development (GO:1990403)	2/5	0.0890735	0.452834	0	0	5.67793	13.7309	TBC1D23;MFSD2A
Erythrose 4-Phosphate/Phosphoenolpyruvate Family Amino Acid Catabolic Process (GO:1902222)	2/5	0.0890735	0.452834	0	0	5.67793	13.7309	GSTZ1;QDPR
Glomerular Epithelial Cell Differentiation (GO:0072311)	2/5	0.0890735	0.452834	0	0	5.67793	13.7309	CD24;PROM1
Glycosyl Compound Biosynthetic Process (GO:1901659)	2/5	0.0890735	0.452834	0	0	5.67793	13.7309	TYW3;TYW1B
Leukocyte Chemotaxis Involved In Inflammatory Response (GO:0002232)	2/5	0.0890735	0.452834	0	0	5.67793	13.7309	NINJ1;PTN
Lipid Droplet Disassembly (GO:1905691)	2/5	0.0890735	0.452834	0	0	5.67793	13.7309	PRKAA1;PLIN3
Mitochondrial Protein Catabolic Process (GO:0035694)	2/5	0.0890735	0.452834	0	0	5.67793	13.7309	BNIP3L;SPATA18
Negative Regulation Of Amyloid Precursor Protein Biosynthetic Process (GO:0042985)	2/5	0.0890735	0.452834	0	0	5.67793	13.7309	ITM2B;ITM2C
Negative Regulation Of Endoplasmic Reticulum Calcium Ion Concentration (GO:0032471)	2/5	0.0890735	0.452834	0	0	5.67793	13.7309	BCAP31;FIS1
Negative Regulation Of Lamellipodium Organization (GO:1902744)	2/5	0.0890735	0.452834	0	0	5.67793	13.7309	KANK1;NRG1
Negative Regulation Of Sequestering Of Triglyceride (GO:0010891)	2/5	0.0890735	0.452834	0	0	5.67793	13.7309	OSBPL8;PPARA
Negative Regulation Of Trophoblast Cell Migration (GO:1901164)	2/5	0.0890735	0.452834	0	0	5.67793	13.7309	GJA1;TIMP1
Neutrophil Degranulation (GO:0043312)	2/5	0.0890735	0.452834	0	0	5.67793	13.7309	STXBP3;VAMP2
Photoreceptor Cell Differentiation (GO:0046530)	2/5	0.0890735	0.452834	0	0	5.67793	13.7309	STAT3;NKD1
Positive Regulation Of NK T Cell Proliferation (GO:0051142)	2/5	0.0890735	0.452834	0	0	5.67793	13.7309	IL18;JAK2
Positive Regulation Of Cholesterol Biosynthetic Process (GO:0045542)	2/5	0.0890735	0.452834	0	0	5.67793	13.7309	PRKAA1;FGF1
Positive Regulation Of Endothelial Cell Development (GO:1901552)	2/5	0.0890735	0.452834	0	0	5.67793	13.7309	CLDN5;F11R
Positive Regulation Of Establishment Of Endothelial Barrier (GO:1903142)	2/5	0.0890735	0.452834	0	0	5.67793	13.7309	CLDN5;F11R
Positive Regulation Of Granulocyte Differentiation (GO:0030854)	2/5	0.0890735	0.452834	0	0	5.67793	13.7309	LEF1;RUNX1
Positive Regulation Of Natural Killer Cell Mediated Cytotoxicity Directed Against Tumor Cell Target (GO:0002860)	2/5	0.0890735	0.452834	0	0	5.67793	13.7309	PVR;NECTIN2
Positive Regulation Of Natural Killer Cell Mediated Immune Response To Tumor Cell (GO:0002857)	2/5	0.0890735	0.452834	0	0	5.67793	13.7309	PVR;NECTIN2
Positive Regulation Of Sterol Biosynthetic Process (GO:0106120)	2/5	0.0890735	0.452834	0	0	5.67793	13.7309	PRKAA1;FGF1
Positive Regulation Of Toll-Like Receptor 2 Signaling Pathway (GO:0034137)	2/5	0.0890735	0.452834	0	0	5.67793	13.7309	MFHAS1;PJA2
Positive Regulation Of Vesicle Fusion (GO:0031340)	2/5	0.0890735	0.452834	0	0	5.67793	13.7309	ANXA1;SNCA
Proline Metabolic Process (GO:0006560)	2/5	0.0890735	0.452834	0	0	5.67793	13.7309	ALDH4A1;PYCR2
Protection From Natural Killer Cell Mediated Cytotoxicity (GO:0042270)	2/5	0.0890735	0.452834	0	0	5.67793	13.7309	HLA-B;HLA-E
Protein Import (GO:0017038)	2/5	0.0890735	0.452834	0	0	5.67793	13.7309	LAMP2;CLU
Protein Sulfation (GO:0006477)	2/5	0.0890735	0.452834	0	0	5.67793	13.7309	TPST2;UST
Protein Ufmylation (GO:0071569)	2/5	0.0890735	0.452834	0	0	5.67793	13.7309	DDRGK1;UFC1
Regulation Of Basement Membrane Organization (GO:0110011)	2/5	0.0890735	0.452834	0	0	5.67793	13.7309	LAMB1;LAMC1
Regulation Of Blood Vessel Remodeling (GO:0060312)	2/5	0.0890735	0.452834	0	0	5.67793	13.7309	CST3;NRG1
Regulation Of Extracellular Exosome Assembly (GO:1903551)	2/5	0.0890735	0.452834	0	0	5.67793	13.7309	SDCBP;TSG101
Regulation Of Growth Hormone Receptor Signaling Pathway (GO:0060398)	2/5	0.0890735	0.452834	0	0	5.67793	13.7309	LEPROT;JAK2
Regulation Of Hepatocyte Proliferation (GO:2000345)	2/5	0.0890735	0.452834	0	0	5.67793	13.7309	XBP1;PTN
Regulation Of Hormone Biosynthetic Process (GO:0046885)	2/5	0.0890735	0.452834	0	0	5.67793	13.7309	EGR1;HIF1A
Regulation Of Immunoglobulin Mediated Immune Response (GO:0002889)	2/5	0.0890735	0.452834	0	0	5.67793	13.7309	SUPT6H;NECTIN2
Regulation Of Long-Chain Fatty Acid Import Across Plasma Membrane (GO:0010746)	2/5	0.0890735	0.452834	0	0	5.67793	13.7309	IRS2;THBS1
Regulation Of mRNA Export From Nucleus (GO:0010793)	2/5	0.0890735	0.452834	0	0	5.67793	13.7309	TPR;SUPT6H
Regulation Of Nitric Oxide Mediated Signal Transduction (GO:0010749)	2/5	0.0890735	0.452834	0	0	5.67793	13.7309	THBS1;EGFR
Regulation Of Pentose-Phosphate Shunt (GO:0043456)	2/5	0.0890735	0.452834	0	0	5.67793	13.7309	TIGAR;PGAM1
Regulation Of Plasma Membrane Repair (GO:1905684)	2/5	0.0890735	0.452834	0	0	5.67793	13.7309	MYH9;SYTL4
Regulation Of Protein Autoubiquitination (GO:1902498)	2/5	0.0890735	0.452834	0	0	5.67793	13.7309	MARCHF7;SASH1
Regulation Of Ribonucleoprotein Complex Localization (GO:2000197)	2/5	0.0890735	0.452834	0	0	5.67793	13.7309	TPR;SUPT6H
Renal Filtration Cell Differentiation (GO:0061318)	2/5	0.0890735	0.452834	0	0	5.67793	13.7309	CD24;PROM1
Succinate Transport (GO:0015744)	2/5	0.0890735	0.452834	0	0	5.67793	13.7309	SLC16A1;SLC25A11
Wybutosine Biosynthetic Process (GO:0031591)	2/5	0.0890735	0.452834	0	0	5.67793	13.7309	TYW3;TYW1B
Wybutosine Metabolic Process (GO:0031590)	2/5	0.0890735	0.452834	0	0	5.67793	13.7309	TYW3;TYW1B
Protein Secretion (GO:0009306)	11/67	0.0894648	0.453752	0	0	1.67518	4.04374	RAB3C;ANXA1;SNX19;TMEM167A;RAB13;AP1S1;MIA3;TVP23A;TVP23B;COPG1;PCSK5
Regulation Of Neurogenesis (GO:0050767)	11/67	0.0894648	0.453752	0	0	1.67518	4.04374	PER2;YTHDF2;DYNLT1;APLP2;DOCK7;LEF1;HLTF;BHLHE41;CTNNB1;B2M;DLL1
Rho Protein Signal Transduction (GO:0007266)	9/52	0.0907913	0.459398	0	0	1.78457	4.28152	EPS8;ROCK2;PDPN;CDH13;ARHGAP29;TAX1BP3;MYO9B;ARHGAP6;RHOB
Cellular Response To Ionizing Radiation (GO:0071479)	9/52	0.0907913	0.459398	0	0	1.78457	4.28152	BABAM2;CDKN1A;IFI16;GADD45A;XRCC5;SWI5;MDM2;CRYAB;RHOB
Negative Regulation Of Phosphorylation (GO:0042326)	12/75	0.0914886	0.462383	0	0	1.62456	3.8852	PRNP;WWTR1;CDKN1A;IBTK;CADM4;MYADM;DAB2IP;TERF2IP;CIB1;IRS2;CORO1C;ZBED3
Synapse Organization (GO:0050808)	19/131	0.0924003	0.466443	0	0	1.44774	3.44798	CAST;KIRREL3;UNC13B;NTNG1;FARP1;PLXND1;TNC;CHCHD10;LRP4;PSEN1;PTPRD;CACNB4;PCDHB2;NEDD4;NRCAM;APBB2;GPC4;PPFIA2;SNCA
Positive Regulation Of Proteasomal Ubiquitin-Dependent Protein Catabolic Process (GO:0032436)	13/83	0.0928062	0.466823	0	0	1.58408	3.76574	PSMD10;BCAP31;CSNK1A1;KEAP1;CLU;GABARAP;DAB2;DDRGK1;SUMO2;ARIH2;MDM2;ARIH1;TRIB2
Positive Regulation Of Ubiquitin-Dependent Protein Catabolic Process (GO:2000060)	13/83	0.0928062	0.466823	0	0	1.58408	3.76574	PSMD10;CSNK1A1;MAGEF1;KEAP1;CLU;GABARAP;DAB2;DDRGK1;SUMO2;ARIH2;MDM2;ARIH1;TRIB2
Positive Regulation Of Epithelial Cell Proliferation (GO:0050679)	18/123	0.0930906	0.466823	0	0	1.46286	3.47309	TCF7L2;XBP1;GRN;EGR3;ZNF580;PRKCA;LAMB1;LAMC1;PROX1;PTN;FGF2;HIF1A;EGFR;NR4A1;NR4A3;ERBB2;CDH13;PRKD1
Positive Regulation Of MAP Kinase Activity (GO:0043406)	14/91	0.0935726	0.466823	0	0	1.55098	3.6743	TENM1;DAB2IP;FGF1;FGF2;THBS1;EGFR;ROBO1;IRAK1;ERBB2;ERP29;MAP2K7;CD24;SASH1;FGFR1
Regulation Of RNA Metabolic Process (GO:0051252)	14/91	0.0935726	0.466823	0	0	1.55098	3.6743	MED1;MBNL1;YTHDF2;AHNAK;HOXB-AS3;ILDR2;HNRNPLL;PRDX6;PTBP2;KAT2B;PRKRA;FASTK;TADA3;HNRNPH2
Homophilic Cell Adhesion Via Plasma Membrane Adhesion Molecules (GO:0007156)	10/60	0.0945451	0.466823	0	0	1.7054	4.02249	KIRREL3;CADM3;CADM4;NPTN;CDH13;NEXN;DSG2;PVR;NECTIN2;ROBO1
Regulation Of Extrinsic Apoptotic Signaling Pathway (GO:2001236)	10/60	0.0945451	0.466823	0	0	1.7054	4.02249	TCF7L2;CYLD;FEM1B;ITGAV;ITGA6;RIPK1;CFLAR;ZMYND11;THBS1;FGFR1
NAD Biosynthetic Process (GO:0009435)	4/17	0.0955111	0.466823	0	0	2.62161	6.1569	NNMT;QPRT;NAMPT;PARP9
Aorta Morphogenesis (GO:0035909)	4/17	0.0955111	0.466823	0	0	2.62161	6.1569	EFEMP2;PROX1;RBPJ;TGFBR2
Carbohydrate Derivative Transport (GO:1901264)	4/17	0.0955111	0.466823	0	0	2.62161	6.1569	NPC2;VLDLR;PLTP;MFSD2A
Cellular Response To Unfolded Protein (GO:0034620)	4/17	0.0955111	0.466823	0	0	2.62161	6.1569	BAG3;DAB2IP;BAX;OPTN
Diol Biosynthetic Process (GO:0034312)	4/17	0.0955111	0.466823	0	0	2.62161	6.1569	QDPR;ASAH1;SPTLC1;SPTSSA
Growth Hormone Receptor Signaling Pathway (GO:0060396)	4/17	0.0955111	0.466823	0	0	2.62161	6.1569	SOCS2;STAT5B;STAT3;JAK2
Intracellular Estrogen Receptor Signaling Pathway (GO:0030520)	4/17	0.0955111	0.466823	0	0	2.62161	6.1569	NCOA4;TADA3;DDX54;ESR1
Long-Chain fatty-acyl-CoA Biosynthetic Process (GO:0035338)	4/17	0.0955111	0.466823	0	0	2.62161	6.1569	HACD1;TECR;HSD17B12;HACD2
Membrane Lipid Metabolic Process (GO:0006643)	4/17	0.0955111	0.466823	0	0	2.62161	6.1569	SPTLC1;TECR;SERINC1;TEX2
Negative Regulation Of Rho Protein Signal Transduction (GO:0035024)	4/17	0.0955111	0.466823	0	0	2.62161	6.1569	KANK1;ITGA3;HEG1;TNFAIP1
Negative Regulation Of Insulin Secretion (GO:0046676)	4/17	0.0955111	0.466823	0	0	2.62161	6.1569	KLF7;MIDN;CCN3;FOXO1
Nicotinamide Nucleotide Metabolic Process (GO:0046496)	4/17	0.0955111	0.466823	0	0	2.62161	6.1569	TP53I3;NAXE;QPRT;ME1
Positive Regulation By Host Of Viral Process (GO:0044794)	4/17	0.0955111	0.466823	0	0	2.62161	6.1569	TBC1D20;VAPA;PIK3C3;IGF2R
Positive Regulation Of Cardiac Muscle Hypertrophy (GO:0010613)	4/17	0.0955111	0.466823	0	0	2.62161	6.1569	MTPN;NR4A3;ROCK2;PRKCA
Positive Regulation Of Cartilage Development (GO:0061036)	4/17	0.0955111	0.466823	0	0	2.62161	6.1569	BMPR1B;HOXA11;LOXL2;SOX5
Positive Regulation Of Fatty Acid Metabolic Process (GO:0045923)	4/17	0.0955111	0.466823	0	0	2.62161	6.1569	KAT2B;NR4A3;PPARA;PPARGC1A
Positive Regulation Of Regulatory T Cell Differentiation (GO:0045591)	4/17	0.0955111	0.466823	0	0	2.62161	6.1569	BCL6;KAT5;HLA-DRA;FOXO3
Prostaglandin Biosynthetic Process (GO:0001516)	4/17	0.0955111	0.466823	0	0	2.62161	6.1569	CBR1;CD74;PNPLA8;PLA2G4A
Regulation Of Establishment Of Cell Polarity (GO:2000114)	4/17	0.0955111	0.466823	0	0	2.62161	6.1569	RAP1B;KANK1;GSN;ROCK2
Regulation Of Oxidative Phosphorylation (GO:0002082)	4/17	0.0955111	0.466823	0	0	2.62161	6.1569	PINK1;COX7A2;NUPR1;ATP7A
Regulation Of Tubulin Deacetylation (GO:0090043)	4/17	0.0955111	0.466823	0	0	2.62161	6.1569	KAT2B;PRKAA1;TADA3;EP300
Neuron Differentiation (GO:0030182)	24/173	0.096446	0.470724	0	0	1.37505	3.21594	EPHA5;TENM1;MTPN;XBP1;TENM2;RTN1;WNT2B;TENM4;SRF;EN2;EN1;CFLAR;RUNX2;RUNX1;GLI2;PTPRD;SALL1;ID2;ERBB2;CTNNB1;IER2;SOX4;ITM2C;FOXA2
Aerobic Electron Transport Chain (GO:0019646)	11/68	0.0971116	0.470724	0	0	1.6457	3.8376	COX8A;UQCRB;NDUFB5;NDUFA4;NDUFS5;NDUFA2;NDUFS3;NDUFS2;COX7A2;COX5B;COX6C
mRNA Transcription By RNA Polymerase II (GO:0042789)	7/38	0.0982517	0.470724	0	0	1.92474	4.46583	MED1;THRB;HLTF;ZBTB1;TAF8;TAF6;SUPT6H
Regulation Of Protein Import Into Nucleus (GO:0042306)	7/38	0.0982517	0.470724	0	0	1.92474	4.46583	MAVS;BAG3;TPR;UBR5;EP300;PSEN1;IPO5
Response To cAMP (GO:0051591)	7/38	0.0982517	0.470724	0	0	1.92474	4.46583	RAP1B;RAP1A;IGFBP5;STAT1;PKD2;EZR;ZFP36L1
Response To Peptide (GO:1901652)	7/38	0.0982517	0.470724	0	0	1.92474	4.46583	PRNP;STAT5B;ANXA1;STAT1;MMP2;STAT2;STAT3
NADH Dehydrogenase Complex Assembly (GO:0010257)	9/53	0.0996905	0.470724	0	0	1.74391	4.02091	OXA1L;DMAC1;NDUFB5;NDUFS5;NDUFA2;NDUFAF5;NDUFS3;NDUFS2;NDUFAF3
Mitochondrial Respiratory Chain Complex I Assembly (GO:0032981)	9/53	0.0996905	0.470724	0	0	1.74391	4.02091	OXA1L;DMAC1;NDUFB5;NDUFS5;NDUFA2;NDUFAF5;NDUFS3;NDUFS2;NDUFAF3
Glycerophospholipid Biosynthetic Process (GO:0046474)	16/108	0.100007	0.470724	0	0	1.48372	3.41628	SLC44A3;SLC44A1;DGKB;PLA2G4A;SYNJ2;PLD1;FGF2;INPP4A;PGS1;PLSCR1;SYNJ1;PITPNM2;PI4KA;MFSD2A;DGKH;CDS2
Positive Regulation Of Translation (GO:0045727)	16/108	0.100007	0.470724	0	0	1.48372	3.41628	COA3;YTHDF2;CNBP;CIRBP;SAMD4A;RPS27L;UPF3A;PLD1;EEF2;LARP4;THBS1;RBM3;PKM;RPS6KB1;ERBB2;SOX4
Protein Complex Oligomerization (GO:0051259)	15/100	0.100285	0.470724	0	0	1.50541	3.46204	PNPT1;HOMER1;ATL2;ZBTB1;PKD2;OXA1L;ALS2;NACC2;NINJ1;PXDN;G3BP2;LRRC8C;MICU1;MCU;SNCA
Neuromuscular Junction Development (GO:0007528)	5/24	0.100449	0.470724	0	0	2.24249	5.15348	UNC13B;CACNB4;NEDD4;TNC;LRP4
Positive Regulation Of p38MAPK Cascade (GO:1900745)	5/24	0.100449	0.470724	0	0	2.24249	5.15348	MFHAS1;GADD45B;GADD45A;PJA2;SASH1
Regulation Of Actin Nucleation (GO:0051125)	5/24	0.100449	0.470724	0	0	2.24249	5.15348	WASHC4;GSN;RNH1;WHAMM;CORO1B
Regulation Of Supramolecular Fiber Organization (GO:1902903)	5/24	0.100449	0.470724	0	0	2.24249	5.15348	HSPA8;EFEMP2;GPX1;MAP1A;AEBP1
Cellular Response To cAMP (GO:0071320)	6/31	0.10052	0.470724	0	0	2.04544	4.69917	RAP1B;RAP1A;IGFBP5;PKD2;EZR;ZFP36L1
Negative Regulation Of Chemotaxis (GO:0050922)	6/31	0.10052	0.470724	0	0	2.04544	4.69917	SEMA3A;SEMA4B;NRG1;THBS1;CORO1B;ROBO1
Positive Regulation Of Proteolysis Involved In Protein Catabolic Process (GO:1903052)	6/31	0.10052	0.470724	0	0	2.04544	4.69917	PSMC5;DDRGK1;MAGEF1;DAB2IP;NUPR1;CLU
Presynaptic Endocytosis (GO:0140238)	6/31	0.10052	0.470724	0	0	2.04544	4.69917	SYNJ1;AP2S1;SYNJ2;AP2M1;VAMP2;SNCA
Regulation Of Macrophage Activation (GO:0043030)	6/31	0.10052	0.470724	0	0	2.04544	4.69917	CD74;MFHAS1;MYO18A;THBS1;GPR137B;PJA2
DNA-templated Transcription (GO:0006351)	27/199	0.100581	0.470724	0	0	1.34028	3.07833	GTF2A1;NFAT5;NFIX;THRB;THRA;CEBPD;GTF2B;RSF1;MRPL12;SPTY2D1;FOXO3;ZFP36L1;POLR2A;UBTF;POLR2J;SOX5;XBP1;POLR3GL;MED4;HIPK3;NFKB1;MAF;NFX1;NFIC;TCEA3;TAF6;HOXD3
RNA Splicing, Via Endonucleolytic Cleavage And Ligation (GO:0000394)	3/11	0.100791	0.470724	0	0	3.19446	7.33034	HEXIM1;RTCB;RTRAF
Cell Part Morphogenesis (GO:0032990)	3/11	0.100791	0.470724	0	0	3.19446	7.33034	FIS1;PNPT1;MFF
Cellular Response To Growth Hormone Stimulus (GO:0071378)	3/11	0.100791	0.470724	0	0	3.19446	7.33034	SOCS2;STAT3;JAK2
Intracellular Copper Ion Homeostasis (GO:0006878)	3/11	0.100791	0.470724	0	0	3.19446	7.33034	PRNP;MT2A;ATP7A
Lysosomal Microautophagy (GO:0016237)	3/11	0.100791	0.470724	0	0	3.19446	7.33034	RB1CC1;ULK2;ATG2B
Maintenance Of Protein Localization In Endoplasmic Reticulum (GO:0035437)	3/11	0.100791	0.470724	0	0	3.19446	7.33034	OS9;GPAA1;KDELR1
Mitochondrial Genome Maintenance (GO:0000002)	3/11	0.100791	0.470724	0	0	3.19446	7.33034	MGME1;MPV17;SLC25A4
Negative Regulation Of calcineurin-NFAT Signaling Cascade (GO:0070885)	3/11	0.100791	0.470724	0	0	3.19446	7.33034	PRNP;RCAN1;FHL2
Negative Regulation Of Calcineurin-Mediated Signaling (GO:0106057)	3/11	0.100791	0.470724	0	0	3.19446	7.33034	PRNP;RCAN1;FHL2
Negative Regulation Of Cellular Response To Vascular Endothelial Growth Factor Stimulus (GO:1902548)	3/11	0.100791	0.470724	0	0	3.19446	7.33034	CADM4;DAB2IP;NRG1
Negative Regulation Of Fibrinolysis (GO:0051918)	3/11	0.100791	0.470724	0	0	3.19446	7.33034	NRG1;PLAT;THBS1
Negative Regulation Of Vascular Permeability (GO:0043116)	3/11	0.100791	0.470724	0	0	3.19446	7.33034	CLDN5;DDAH1;FERMT2
Positive Regulation Of Circadian Rhythm (GO:0042753)	3/11	0.100791	0.470724	0	0	3.19446	7.33034	KAT5;THRAP3;RORA
Positive Regulation Of Platelet Aggregation (GO:1901731)	3/11	0.100791	0.470724	0	0	3.19446	7.33034	PDPN;F11R;JAK2
Positive Regulation Of Protein Polyubiquitination (GO:1902916)	3/11	0.100791	0.470724	0	0	3.19446	7.33034	UBE2V2;MARCHF7;GABARAP
Programmed Necrotic Cell Death (GO:0097300)	3/11	0.100791	0.470724	0	0	3.19446	7.33034	CYLD;RIPK1;TRPM7
Pyrimidine Nucleobase Metabolic Process (GO:0006206)	3/11	0.100791	0.470724	0	0	3.19446	7.33034	DPYD;DPYSL3;CTPS2
Regulation Of Actin Filament Depolymerization (GO:0030834)	3/11	0.100791	0.470724	0	0	3.19446	7.33034	LIMA1;MTPN;WDR1
Regulation Of Phospholipase C Activity (GO:1900274)	3/11	0.100791	0.470724	0	0	3.19446	7.33034	ESR1;FGF2;FGFR1
tRNA Splicing, Via Endonucleolytic Cleavage And Ligation (GO:0006388)	3/11	0.100791	0.470724	0	0	3.19446	7.33034	HEXIM1;RTCB;RTRAF
Embryonic Organ Development (GO:0048568)	12/77	0.10642	0.495401	0	0	1.5744	3.52721	COL18A1;SALL1;COBL;TBC1D23;PKD2;RBPJ;PCSK5;HOXB7;GLI3;GLI2;MFSD2A;TGFBR2
Negative Regulation Of Blood Vessel Morphogenesis (GO:2000181)	12/77	0.10642	0.495401	0	0	1.5744	3.52721	CLDN5;SPARC;COL4A2;NAXE;ROCK2;STAT1;DAB2IP;CTNNB1;NRG1;HSPG2;THBS1;HOXA5
Positive Regulation Of JNK Cascade (GO:0046330)	12/77	0.10642	0.495401	0	0	1.5744	3.52721	SDCBP;MFHAS1;RASSF2;GADD45B;GADD45A;SEMA3A;TNFRSF19;DAB2IP;RIPK1;CCN2;PLCB1;PJA2
rRNA Processing (GO:0006364)	15/101	0.106926	0.496198	0	0	1.48782	3.3262	NOP56;DIS3;RIOK3;DDX54;NOL8;SNU13;RRP7A;NEDD4;XRN2;C1D;SBDS;MPHOSPH10;ESF1;RIOK1;RRP12
Macromolecule Catabolic Process (GO:0009057)	13/85	0.107052	0.496198	0	0	1.53991	3.44082	BECN1;RNASEH2C;PNPT1;DIS3;DAB2IP;SNX25;NEDD4;XRN2;MVB12A;RIPK1;TPP1;SQSTM1;SIDT2
Negative Regulation Of Cell Cycle (GO:0045786)	13/85	0.107052	0.496198	0	0	1.53991	3.44082	HEXIM1;BTG2;CDKN1A;BTG1;HOXD10;IPO5;RHOB;NR4A1;LATS2;CDK6;TAF6;NUPR1;HOXC9
Nuclear-Transcribed mRNA Catabolic Process (GO:0000956)	13/85	0.107052	0.496198	0	0	1.53991	3.44082	SMG1;PARN;SAMD4A;SAMD4B;UPF3A;NBDY;ZFP36L1;CTIF;THRAP3;MAGOH;XRN2;CNOT3;DCP1A
Protein Polyubiquitination (GO:0000209)	30/226	0.107861	0.499407	0	0	1.30696	2.9105	FBXO28;UBE2L6;RNF115;TNKS2;TRIM5;UBR5;ARIH2;SPOP;TRIM25;ARIH1;FBXO7;TRIM22;SASH1;ARRDC4;RNF20;UBE2H;DTX3L;UBE2E3;FBXL17;UBE2G2;DDB2;KLHL20;NEDD4;PELI1;UBE2V2;MDM2;CTNNB1;RBCK1;DZIP3;TRIM56
Mesenchymal Cell Differentiation (GO:0048762)	9/54	0.109071	0.500339	0	0	1.70506	3.77799	ROCK2;LEF1;FBXL17;CTNNB1;RBPJ;HIF1A;LOXL2;FGFR1;LIMS1
Protein K63-linked Ubiquitination (GO:0070534)	9/54	0.109071	0.500339	0	0	1.70506	3.77799	ARRDC4;RNF115;TRIM5;UBE2E3;NEDD4;PELI1;UBE2V2;TRIM22;TRIM56
RNA Transport (GO:0050658)	7/39	0.109457	0.500339	0	0	1.86449	4.12467	NUP214;TPR;FLOT1;ZFP36L1;RTRAF;TGFBR2;SIDT2
Axonal Transport (GO:0098930)	7/39	0.109457	0.500339	0	0	1.86449	4.12467	BLOC1S1;DTNBP1;NEFL;AP3S2;HIF1A;ARL8A;ARL8B
Digestive Tract Development (GO:0048565)	7/39	0.109457	0.500339	0	0	1.86449	4.12467	CLMP;SALL1;CCDC103;COBL;PCSK5;GLI3;GLI2
Fibroblast Growth Factor Receptor Signaling Pathway (GO:0008543)	7/39	0.109457	0.500339	0	0	1.86449	4.12467	FIBP;CHURC1;RAB14;FRS2;FGF1;FGF2;FGFR1
Negative Regulation Of Mitochondrion Organization (GO:0010823)	7/39	0.109457	0.500339	0	0	1.86449	4.12467	PSMD10;SLC35F6;PINK1;GPX1;SLC25A5;CLU;SLC25A4
Negative Regulation Of Ubiquitin-Dependent Protein Catabolic Process (GO:2000059)	7/39	0.109457	0.500339	0	0	1.86449	4.12467	SDCBP;UBXN1;RYBP;CSNK2A1;DDRGK1;MAP1A;FHIT
Regulation Of Nitric Oxide Biosynthetic Process (GO:0045428)	7/39	0.109457	0.500339	0	0	1.86449	4.12467	DDAH1;ROCK2;RAC1;PKD2;JAK2;CLU;GLA
Regulation Of Receptor-Mediated Endocytosis (GO:0048259)	7/39	0.109457	0.500339	0	0	1.86449	4.12467	UNC45A;LRPAP1;FLOT1;RAC1;CLU;B2M;PICALM
Release Of Sequestered Calcium Ion Into Cytosol (GO:0051209)	7/39	0.109457	0.500339	0	0	1.86449	4.12467	IBTK;PLCB4;ITPR2;PKD2;PLCB1;CLU;FGF2
Vesicle Cytoskeletal Trafficking (GO:0099518)	7/39	0.109457	0.500339	0	0	1.86449	4.12467	MYO1E;MYO1B;CCDC186;KIF5B;MYO5C;WASL;PPFIA2
Regulation Of JNK Cascade (GO:0046328)	16/110	0.112963	0.501571	0	0	1.45199	3.16634	GADD45B;GADD45A;SEMA3A;TNFRSF19;DAB2IP;PJA2;EGFR;SDCBP;CYLD;MFHAS1;PINK1;RASSF2;RIPK1;CCN2;PLCB1;ZMYND11
Glucose 6-Phosphate Metabolic Process (GO:0051156)	4/18	0.113055	0.501571	0	0	2.43422	5.30631	G6PC3;HKDC1;PGLS;HK1
Glycerolipid Catabolic Process (GO:0046503)	4/18	0.113055	0.501571	0	0	2.43422	5.30631	ABHD2;GDE1;PLA2G4A;PRDX6
Melanosome Assembly (GO:1903232)	4/18	0.113055	0.501571	0	0	2.43422	5.30631	AP1S2;AP1S1;AP3S2;HPS5
Mitochondrial Fusion (GO:0008053)	4/18	0.113055	0.501571	0	0	2.43422	5.30631	FIS1;CHCHD3;MFF;MCL1
Negative Regulation Of Amyloid Precursor Protein Catabolic Process (GO:1902992)	4/18	0.113055	0.501571	0	0	2.43422	5.30631	PRNP;RTN1;CLU;PICALM
Negative Regulation Of Lipid Storage (GO:0010888)	4/18	0.113055	0.501571	0	0	2.43422	5.30631	OSBPL8;ITGAV;PPARA;ABCG1
Positive Regulation Of CREB Transcription Factor Activity (GO:0032793)	4/18	0.113055	0.501571	0	0	2.43422	5.30631	EPHA5;CRTC3;CRTC1;PRKD1
Positive Regulation Of Natural Killer Cell Activation (GO:0032816)	4/18	0.113055	0.501571	0	0	2.43422	5.30631	IL18;ZBTB1;JAK2;HLA-E
Regulation Of Epithelial Cell Differentiation (GO:0030856)	4/18	0.113055	0.501571	0	0	2.43422	5.30631	KLF7;MAFF;CD24;DLL1
Regulation Of Mitochondrial Outer Membrane Permeabilization Involved In Apoptotic Signaling Pathway (GO:1901028)	4/18	0.113055	0.501571	0	0	2.43422	5.30631	SLC35F6;CHCHD10;SLC25A5;SLC25A4
Vesicle Transport Along Actin Filament (GO:0030050)	4/18	0.113055	0.501571	0	0	2.43422	5.30631	MYO1E;MYO1B;MYO5C;WASL
Amide Transport (GO:0042886)	6/32	0.113296	0.501571	0	0	1.96666	4.28289	GJA1;VAPA;OSBP;PDPN;CERT1;PLTP
Left/Right Pattern Formation (GO:0060972)	6/32	0.113296	0.501571	0	0	1.96666	4.28289	CCDC103;DNAH5;PKD2;DLL1;DNAI1;CFAP53
Negative Regulation Of Fat Cell Differentiation (GO:0045599)	6/32	0.113296	0.501571	0	0	1.96666	4.28289	WWTR1;TRIO;RORA;TRIB2;FOXO1;FERMT2
Negative Regulation Of Proteasomal Ubiquitin-Dependent Protein Catabolic Process (GO:0032435)	6/32	0.113296	0.501571	0	0	1.96666	4.28289	SDCBP;UBXN1;RYBP;DDRGK1;MAP1A;FHIT
Regulation Of Metaphase/Anaphase Transition Of Cell Cycle (GO:1902099)	6/32	0.113296	0.501571	0	0	1.96666	4.28289	SMARCE1;SMARCC2;BCL7A;NEK6;DPF3;SMARCA2
Regulation Of Transcription By RNA Polymerase I (GO:0006356)	6/32	0.113296	0.501571	0	0	1.96666	4.28289	PRR7;CREBBP;ERBB2;UBTF;MAF1;SF3B1
Mitochondrial ATP Synthesis Coupled Electron Transport (GO:0042775)	11/70	0.113535	0.501571	0	0	1.58974	3.4587	COX8A;UQCRB;NDUFB5;NDUFA4;NDUFS5;NDUFA2;NDUFS3;NDUFS2;COX7A2;COX5B;COX6C
Protein Catabolic Process (GO:0030163)	15/102	0.113827	0.501571	0	0	1.47064	3.19581	BNIP3L;HSPA8;MANBA;DAB2IP;CLPX;MALT1;LAMP2;MDM2;CTSH;RIPK1;TPP1;STT3B;SPATA18;SQSTM1;CTSD
Regulation Of Innate Immune Response (GO:0045088)	12/78	0.114394	0.501571	0	0	1.55045	3.36156	PLSCR1;IFI16;RIOK3;APLP2;IRF1;ERAP1;POLR3F;PARP9;ATG12;HLA-E;TRIM56;ATG5
Peptidyl-Lysine Modification (GO:0018205)	14/94	0.114412	0.501571	0	0	1.49257	3.23582	CBX4;BCL11A;PLOD3;PLOD2;SMC5;PLOD1;LOXL2;KAT2B;KAT5;BLOC1S1;SUMO2;MDM2;EP300;ZBED1
Exocytosis (GO:0006887)	13/86	0.114637	0.501571	0	0	1.51873	3.28954	JAGN1;TMED10;TMEM167A;CADPS;RAB27A;MIA3;SYTL4;SYTL2;RAB31;RAB11FIP1;MYH9;VAMP2;VAMP3
Epithelial To Mesenchymal Transition (GO:0001837)	8/47	0.115247	0.501571	0	0	1.74853	3.77802	ROCK2;LEF1;CTNNB1;RBPJ;HIF1A;LOXL2;FGFR1;LIMS1
Regulation Of Wound Healing (GO:0061041)	8/47	0.115247	0.501571	0	0	1.74853	3.77802	KANK1;ANXA1;CADM4;NRG1;FGF2;AJAP1;FOXA2;HBEGF
Activation Of Protein Kinase B Activity (GO:0032148)	5/25	0.115248	0.501571	0	0	2.13024	4.60274	OSBPL8;PINK1;IL18;NRG1;FGF1
Bile Acid Biosynthetic Process (GO:0006699)	5/25	0.115248	0.501571	0	0	2.13024	4.60274	OSBPL9;ABCD3;AMACR;OSBPL3;OSBP
fatty-acyl-CoA Biosynthetic Process (GO:0046949)	5/25	0.115248	0.501571	0	0	2.13024	4.60274	HACD1;TECR;ACSBG1;HSD17B12;HACD2
Negative Regulation Of Protein Localization To Membrane (GO:1905476)	5/25	0.115248	0.501571	0	0	2.13024	4.60274	LRPAP1;TMEM59;DAB2;AP2M1;PICALM
Negative Regulation Of Proteolysis Involved In Protein Catabolic Process (GO:1903051)	5/25	0.115248	0.501571	0	0	2.13024	4.60274	EPHA4;GABARAPL2;CSNK2A1;MARCHF7;PSMF1
Negative Regulation Of Stress Fiber Assembly (GO:0051497)	5/25	0.115248	0.501571	0	0	2.13024	4.60274	RHPN2;F11R;ARHGAP6;WASF2;CLASP1
Positive Regulation Of Peptidase Activity (GO:0010952)	5/25	0.115248	0.501571	0	0	2.13024	4.60274	GRN;PINK1;DDRGK1;CTSH;PSME2
Proteoglycan Metabolic Process (GO:0006029)	5/25	0.115248	0.501571	0	0	2.13024	4.60274	CSGALNACT1;CHST9;CHST11;CHST12;BMPR1B
Regulation Of Keratinocyte Proliferation (GO:0010837)	5/25	0.115248	0.501571	0	0	2.13024	4.60274	EPB41L4B;MED1;KLF9;PRKD1;ZFP36L1
Ventricular Cardiac Muscle Tissue Development (GO:0003229)	5/25	0.115248	0.501571	0	0	2.13024	4.60274	FKBP1A;ID2;DSG2;PROX1;HOPX
Mitotic Cell Cycle Phase Transition (GO:0044772)	16/111	0.119802	0.501571	0	0	1.43662	3.04839	CDKN1A;CCNI;PLK2;CUL2;FBXL15;EPS8;WEE1;CDK6;LATS2;CCND1;RPS6KB1;PPME1;BCAT1;PLCB1;LCMT1;CLASP1
Protein Polymerization (GO:0051258)	10/63	0.121142	0.501571	0	0	1.6086	3.39541	TPPP3;GSN;MAP7D3;MSRB2;COBL;WASL;RAC1;JAK2;ARHGAP6;GAS7
Regulation Of Cellular Catabolic Process (GO:0031329)	10/63	0.121142	0.501571	0	0	1.6086	3.39541	BECN1;IFI16;PSAP;KEAP1;EP300;PIP4K2A;PIK3C3;NUPR1;DEPP1;GPR137B
Positive Regulation Of Stem Cell Population Maintenance (GO:1902459)	7/40	0.121308	0.501571	0	0	1.80789	3.8136	SMARCE1;BCL7A;SIN3A;ARID4A;ARID4B;RBBP7;SMARCA2
Protein Localization To Chromosome (GO:0034502)	7/40	0.121308	0.501571	0	0	1.80789	3.8136	TNKS2;XRCC5;RAD21;LEF1;TERF2IP;TPP1;ESR1
Protein Localization To Cilium (GO:0061512)	7/40	0.121308	0.501571	0	0	1.80789	3.8136	IFT20;RABEP1;IFT140;TCTN1;TMEM107;BBS9;TTC21A
Regulation Of Autophagosome Assembly (GO:2000785)	7/40	0.121308	0.501571	0	0	1.80789	3.8136	IFT20;PINK1;SNX18;RALB;PIP4K2A;NUPR1;RAB5A
Regulation Of Microtubule Cytoskeleton Organization (GO:0070507)	7/40	0.121308	0.501571	0	0	1.80789	3.8136	CYLD;PHLDB1;PRKAA1;MID1;MAPRE2;CLASP1;EPHA3
Regulation Of Small Molecule Metabolic Process (GO:0062012)	7/40	0.121308	0.501571	0	0	1.80789	3.8136	PANK2;PGAM1;EP300;RORA;PPARA;HIF1A;ABCG1
Water-Soluble Vitamin Metabolic Process (GO:0006767)	7/40	0.121308	0.501571	0	0	1.80789	3.8136	ABCD4;SLC23A2;PANK2;NNMT;SLC2A3;MTHFS;MMADHC
Positive Regulation Of Transmembrane Receptor Protein Serine/Threonine Kinase Signaling Pathway (GO:0090100)	14/95	0.12192	0.501571	0	0	1.47406	3.102	GDF11;CREBBP;NUMA1;RBPMS;TGFB1I1;FBXL15;RBPJ;THBS1;TGFBR2;SDCBP;DAB2;CSNK2B;EP300;JAK2
Kidney Development (GO:0001822)	11/71	0.122306	0.501571	0	0	1.56315	3.28455	KANK2;SALL1;C1GALT1;CTSH;LRP4;HAS2;IFT27;PROX1;PCSK5;SOX4;GLI2
Negative Regulation Of Supramolecular Fiber Organization (GO:1902904)	11/71	0.122306	0.501571	0	0	1.56315	3.28455	KANK1;LIMA1;HSPA8;CKAP2;MYADM;CIB1;CLU;CRYAB;EML2;CLASP1;SNCA
Regulation Of Cilium Assembly (GO:1902017)	11/71	0.122306	0.501571	0	0	1.56315	3.28455	IFT20;ATG3;CYLD;TBC1D20;IFT140;LIMK2;CEP97;TBC1D10B;CDKL1;ATG5;TBC1D16
UV-damage Excision Repair (GO:0070914)	3/12	0.124314	0.501571	0	0	2.83937	5.91992	H2AC25;XPC;DDB2
Aspartate Family Amino Acid Metabolic Process (GO:0009066)	3/12	0.124314	0.501571	0	0	2.83937	5.91992	MSRA;MTHFD1;NAT8L
Axonal Fasciculation (GO:0007413)	3/12	0.124314	0.501571	0	0	2.83937	5.91992	EPHA4;NRCAM;EPHA3
Cell-Cell Junction Maintenance (GO:0045217)	3/12	0.124314	0.501571	0	0	2.83937	5.91992	KIRREL1;MYADM;FERMT2
Early Endosome To Golgi Transport (GO:0034498)	3/12	0.124314	0.501571	0	0	2.83937	5.91992	SNX1;TMED9;STX5
Eye Photoreceptor Cell Differentiation (GO:0001754)	3/12	0.124314	0.501571	0	0	2.83937	5.91992	STAT3;PROM1;NKD1
Fatty Acid Elongation (GO:0030497)	3/12	0.124314	0.501571	0	0	2.83937	5.91992	HACD1;TECR;HACD2
Fatty Acid Transmembrane Transport (GO:1902001)	3/12	0.124314	0.501571	0	0	2.83937	5.91992	ABCD4;CPT1A;ABCD3
Multicellular Organismal-Level Iron Ion Homeostasis (GO:0060586)	3/12	0.124314	0.501571	0	0	2.83937	5.91992	SLC40A1;CYBRD1;PICALM
Negative Regulation By Host Of Viral Process (GO:0044793)	3/12	0.124314	0.501571	0	0	2.83937	5.91992	VAPA;ZBED1;SMC5
Negative Regulation Of Alcohol Biosynthetic Process (GO:1902931)	3/12	0.124314	0.501571	0	0	2.83937	5.91992	ERLIN2;NFKB1;DKK3
Negative Regulation Of Intrinsic Apoptotic Signaling Pathway In Response To DNA Damage By P53 Class Mediator (GO:1902166)	3/12	0.124314	0.501571	0	0	2.83937	5.91992	CD74;MARCHF7;ZNF385A
Negative Regulation Of Macrophage Derived Foam Cell Differentiation (GO:0010745)	3/12	0.124314	0.501571	0	0	2.83937	5.91992	ITGAV;PPARA;ABCG1
Negative Regulation Of Mitochondrial Membrane Permeability (GO:0035795)	3/12	0.124314	0.501571	0	0	2.83937	5.91992	SLC35F6;SLC25A5;SLC25A4
Polysaccharide Biosynthetic Process (GO:0000271)	3/12	0.124314	0.501571	0	0	2.83937	5.91992	EXT2;NDST1;HAS2
Positive Regulation By Symbiont Of Entry Into Host (GO:0075294)	3/12	0.124314	0.501571	0	0	2.83937	5.91992	CD74;LGALS1;SMPD1
Positive Regulation Of CD4-positive, Alpha-Beta T Cell Activation (GO:2000516)	3/12	0.124314	0.501571	0	0	2.83937	5.91992	CD81;HLA-DRA;TGFBR2
Positive Regulation Of Alcohol Biosynthetic Process (GO:1902932)	3/12	0.124314	0.501571	0	0	2.83937	5.91992	PRKAA1;FGF1;SNCA
Positive Regulation Of Neuron Migration (GO:2001224)	3/12	0.124314	0.501571	0	0	2.83937	5.91992	SRGAP2C;SEMA3A;DAB2IP
Positive Regulation Of Protein Export From Nucleus (GO:0046827)	3/12	0.124314	0.501571	0	0	2.83937	5.91992	BAG3;TPR;EMD
Positive Regulation Of Purine Nucleotide Biosynthetic Process (GO:1900373)	3/12	0.124314	0.501571	0	0	2.83937	5.91992	PINK1;PPARA;PPARGC1A
Positive Regulation Of Viral Entry Into Host Cell (GO:0046598)	3/12	0.124314	0.501571	0	0	2.83937	5.91992	CD74;LGALS1;SMPD1
Regulation Of Chromosome Separation (GO:1905818)	3/12	0.124314	0.501571	0	0	2.83937	5.91992	PLSCR1;NUMA1;TPR
Regulation Of Lymphocyte Migration (GO:2000401)	3/12	0.124314	0.501571	0	0	2.83937	5.91992	STK10;MIA3;WASL
Regulation Of Monooxygenase Activity (GO:0032768)	3/12	0.124314	0.501571	0	0	2.83937	5.91992	DDAH1;EGFR;SNCA
Regulation Of Vascular Associated Smooth Muscle Cell Migration (GO:1904752)	3/12	0.124314	0.501571	0	0	2.83937	5.91992	NR4A3;IGFBP5;DOCK7
Response To Iron Ion (GO:0010039)	3/12	0.124314	0.501571	0	0	2.83937	5.91992	B2M;HIF1A;SNCA
Semaphorin-Plexin Signaling Pathway Involved In Neuron Projection Guidance (GO:1902285)	3/12	0.124314	0.501571	0	0	2.83937	5.91992	PLXND1;SEMA3A;PLXNA4
Very Long-Chain Fatty Acid Biosynthetic Process (GO:0042761)	3/12	0.124314	0.501571	0	0	2.83937	5.91992	HACD1;TECR;HACD2
DNA Strand Resection Involved In Replication Fork Processing (GO:0110025)	2/6	0.124519	0.501571	0	0	4.25821	8.87112	RAD50;NBN
Adherens Junction Maintenance (GO:0034334)	2/6	0.124519	0.501571	0	0	4.25821	8.87112	FERMT2;PLEKHA7
Aggrephagy (GO:0035973)	2/6	0.124519	0.501571	0	0	4.25821	8.87112	SQSTM1;ATG5
Antigen Processing And Presentation Of Endogenous Peptide Antigen Via MHC Class I (GO:0019885)	2/6	0.124519	0.501571	0	0	4.25821	8.87112	ERAP1;HLA-A
Bleb Assembly (GO:0032060)	2/6	0.124519	0.501571	0	0	4.25821	8.87112	PMP22;EMP1
Cardiac Muscle Cell-Cardiac Muscle Cell Adhesion (GO:0086042)	2/6	0.124519	0.501571	0	0	4.25821	8.87112	DSP;DSG2
Clathrin Coat Disassembly (GO:0072318)	2/6	0.124519	0.501571	0	0	4.25821	8.87112	HSPA8;SYNJ1
Cleavage Furrow Formation (GO:0036089)	2/6	0.124519	0.501571	0	0	4.25821	8.87112	SNX18;SNX9
Dendrite Arborization (GO:0140059)	2/6	0.124519	0.501571	0	0	4.25821	8.87112	SEMA3A;PTN
Desmosome Organization (GO:0002934)	2/6	0.124519	0.501571	0	0	4.25821	8.87112	DSP;PRKCA
Elastic Fiber Assembly (GO:0048251)	2/6	0.124519	0.501571	0	0	4.25821	8.87112	EFEMP2;MYH11
Glandular Epithelial Cell Development (GO:0002068)	2/6	0.124519	0.501571	0	0	4.25821	8.87112	CDK6;DLL1
Glomerular Epithelial Cell Development (GO:0072310)	2/6	0.124519	0.501571	0	0	4.25821	8.87112	MYO1E;PODXL
Glycogen Catabolic Process (GO:0005980)	2/6	0.124519	0.501571	0	0	4.25821	8.87112	PYGB;RB1CC1
Intracellular Triglyceride Homeostasis (GO:0035356)	2/6	0.124519	0.501571	0	0	4.25821	8.87112	FUNDC2;XBP1
Locomotor Rhythm (GO:0045475)	2/6	0.124519	0.501571	0	0	4.25821	8.87112	EGR1;ID2
Mitotic Nuclear Membrane Disassembly (GO:0007077)	2/6	0.124519	0.501571	0	0	4.25821	8.87112	NEK6;PRKCA
Negative Regulation Of Cardiocyte Differentiation (GO:1905208)	2/6	0.124519	0.501571	0	0	4.25821	8.87112	FRS2;EGFR
Negative Regulation Of Low-Density Lipoprotein Receptor Activity (GO:1905598)	2/6	0.124519	0.501571	0	0	4.25821	8.87112	ITGAV;PSEN1
Negative Regulation Of miRNA Processing (GO:1903799)	2/6	0.124519	0.501571	0	0	4.25821	8.87112	HOXB-AS3;STAT3
Negative Regulation Of Neuron Projection Regeneration (GO:0070571)	2/6	0.124519	0.501571	0	0	4.25821	8.87112	EPHA4;THY1
Negative Regulation Of Plasminogen Activation (GO:0010757)	2/6	0.124519	0.501571	0	0	4.25821	8.87112	PLAT;THBS1
Negative Regulation Of Stress-Activated Protein Kinase Signaling Cascade (GO:0070303)	2/6	0.124519	0.501571	0	0	4.25821	8.87112	IGBP1;FOXO1
Negative Regulation Of Telomere Capping (GO:1904354)	2/6	0.124519	0.501571	0	0	4.25821	8.87112	RAD50;NBN
Neurotransmitter Receptor Transport, Endosome To Postsynaptic Membrane (GO:0098887)	2/6	0.124519	0.501571	0	0	4.25821	8.87112	GRIPAP1;LRRC7
Nose Development (GO:0043584)	2/6	0.124519	0.501571	0	0	4.25821	8.87112	PROX1;GLI3
Nucleobase Catabolic Process (GO:0046113)	2/6	0.124519	0.501571	0	0	4.25821	8.87112	DPYD;DPYSL3
Placenta Blood Vessel Development (GO:0060674)	2/6	0.124519	0.501571	0	0	4.25821	8.87112	PKD2;RBPJ
Podocyte Development (GO:0072015)	2/6	0.124519	0.501571	0	0	4.25821	8.87112	MYO1E;PODXL
Positive Regulation Of IRE1-mediated Unfolded Protein Response (GO:1903896)	2/6	0.124519	0.501571	0	0	4.25821	8.87112	DAB2IP;BAX
Positive Regulation Of Lamellipodium Morphogenesis (GO:2000394)	2/6	0.124519	0.501571	0	0	4.25821	8.87112	CORO1B;CORO1C
Positive Regulation Of Lipopolysaccharide-Mediated Signaling Pathway (GO:0031666)	2/6	0.124519	0.501571	0	0	4.25821	8.87112	PRKCA;SASH1
Positive Regulation Of Mast Cell Activation (GO:0033005)	2/6	0.124519	0.501571	0	0	4.25821	8.87112	NR4A3;NECTIN2
Positive Regulation Of Mitophagy (GO:1901526)	2/6	0.124519	0.501571	0	0	4.25821	8.87112	SLC25A5;SLC25A4
Positive Regulation Of Mitophagy In Response To Mitochondrial Depolarization (GO:0098779)	2/6	0.124519	0.501571	0	0	4.25821	8.87112	PINK1;OPTN
Positive Regulation Of Unsaturated Fatty Acid Biosynthetic Process (GO:2001280)	2/6	0.124519	0.501571	0	0	4.25821	8.87112	CD74;ANXA1
Protein Catabolic Process In The Vacuole (GO:0007039)	2/6	0.124519	0.501571	0	0	4.25821	8.87112	LAMP2;VPS13A
Regulation Of NK T Cell Proliferation (GO:0051140)	2/6	0.124519	0.501571	0	0	4.25821	8.87112	IL18;JAK2
Regulation Of T Cell Tolerance Induction (GO:0002664)	2/6	0.124519	0.501571	0	0	4.25821	8.87112	HLA-B;TGFBR2
Regulation Of T-helper Cell Differentiation (GO:0045622)	2/6	0.124519	0.501571	0	0	4.25821	8.87112	HLA-DRA;JUNB
Regulation Of Anion Channel Activity (GO:0010359)	2/6	0.124519	0.501571	0	0	4.25821	8.87112	PRNP;GOPC
Regulation Of Metallopeptidase Activity (GO:1905048)	2/6	0.124519	0.501571	0	0	4.25821	8.87112	DDRGK1;TIMP1
Regulation Of Myosin-Light-Chain-Phosphatase Activity (GO:0035507)	2/6	0.124519	0.501571	0	0	4.25821	8.87112	NUAK1;ROCK2
Regulation Of Oxidative Stress-Induced Neuron Intrinsic Apoptotic Signaling Pathway (GO:1903376)	2/6	0.124519	0.501571	0	0	4.25821	8.87112	HIF1A;MCL1
Regulation Of Skeletal Muscle Satellite Cell Proliferation (GO:0014842)	2/6	0.124519	0.501571	0	0	4.25821	8.87112	CFLAR;FGF2
Regulation Of Striated Muscle Cell Differentiation (GO:0051153)	2/6	0.124519	0.501571	0	0	4.25821	8.87112	HDAC5;NRG1
Regulation Of Striated Muscle Tissue Development (GO:0016202)	2/6	0.124519	0.501571	0	0	4.25821	8.87112	MTPN;MRTFB
Synaptic Vesicle Budding From Presynaptic Endocytic Zone Membrane (GO:0016185)	2/6	0.124519	0.501571	0	0	4.25821	8.87112	AP3S2;PICALM
Type B Pancreatic Cell Development (GO:0003323)	2/6	0.124519	0.501571	0	0	4.25821	8.87112	CDK6;DLL1
Post-Translational Protein Modification (GO:0043687)	8/48	0.126284	0.50773	0	0	1.70473	3.52746	TNKS2;PRKCA;RNF7;PKN1;STT3B;JAK2;PARP9;UBE2M
Retrograde Vesicle-Mediated Transport, Golgi To Endoplasmic Reticulum (GO:0006890)	8/48	0.126284	0.50773	0	0	1.70473	3.52746	COPB2;COPA;TMED10;KDELR1;LMAN2;STX18;GBF1;KIF1C
intra-Golgi Vesicle-Mediated Transport (GO:0006891)	6/33	0.126847	0.508567	0	0	1.89371	3.91009	COPB2;GABARAPL2;TRAPPC3;COPA;GOSR1;COPG1
Regulation Of Type I Interferon-Mediated Signaling Pathway (GO:0060338)	6/33	0.126847	0.508567	0	0	1.89371	3.91009	RBM47;MAVS;YTHDF2;STAT2;ISG15;TRIM56
Ubiquitin-Dependent Protein Catabolic Process Via The Multivesicular Body Sorting Pathway (GO:0043162)	6/33	0.126847	0.508567	0	0	1.89371	3.91009	RNF115;TSG101;CHMP1B;NEDD4;CHMP2B;MVB12A
Positive Regulation Of Vasculature Development (GO:1904018)	15/104	0.128402	0.514323	0	0	1.43743	2.95045	XBP1;GRN;BTG1;PRKCA;FGF1;HIPK1;FGF2;HIF1A;THBS1;RUNX1;RHOB;NINJ1;CTSH;PRKD1;SASH1
RNA Polymerase II Preinitiation Complex Assembly (GO:0051123)	9/56	0.129251	0.516284	0	0	1.63232	3.33973	MED1;GTF2A1;GTF2B;MED21;TAF8;TAF6;MED27;MED4;ESR1
Cellular Response To Peptide (GO:1901653)	9/56	0.129251	0.516284	0	0	1.63232	3.33973	EPHA4;PRNP;GJA1;XBP1;RIPK2;MDM2;PSEN1;ZFP36L1;SNX6
post-Golgi Vesicle-Mediated Transport (GO:0006892)	9/56	0.129251	0.516284	0	0	1.63232	3.33973	MYO1B;RABEP1;RAB14;VPS13C;GBF1;VPS13A;GOPC;COMMD1;KLHL20
Cellular Response To Virus (GO:0098586)	10/64	0.130836	0.51867	0	0	1.57872	3.21081	IFNAR2;RIOK3;GBF1;IFI6;BAX;JAK2;LGALS8;HIF1A;JAK1;IFNAR1
Cell-Cell Adhesion Mediated By Cadherin (GO:0044331)	5/26	0.131017	0.51867	0	0	2.02869	4.12317	CDH6;CTNND1;CDH11;CDH13;PLEKHA7
Mitotic G1 DNA Damage Checkpoint Signaling (GO:0031571)	5/26	0.131017	0.51867	0	0	2.02869	4.12317	CDKN1A;CCND1;PLK2;MDM2;RPS27L
Negative Regulation Of Catalytic Activity (GO:0043086)	5/26	0.131017	0.51867	0	0	2.02869	4.12317	ATP5IF1;OXA1L;TIMP1;IFIT1;PARP9
Nuclear Membrane Organization (GO:0071763)	5/26	0.131017	0.51867	0	0	2.02869	4.12317	NSFL1C;CHMP1B;CHMP2B;EMD;TOR1AIP1
Regulation Of Keratinocyte Differentiation (GO:0045616)	5/26	0.131017	0.51867	0	0	2.02869	4.12317	MED1;NUMA1;ROCK2;HOXA7;ZFP36L1
Regulation Of Myeloid Cell Differentiation (GO:0045637)	5/26	0.131017	0.51867	0	0	2.02869	4.12317	HOXA9;CDK6;LEO1;HOXB8;HOXA5
Regulation Of Nucleotide-Excision Repair (GO:2000819)	5/26	0.131017	0.51867	0	0	2.02869	4.12317	SMARCE1;SMARCC2;BCL7A;DPF3;SMARCA2
COPII Vesicle Coating (GO:0048208)	4/19	0.131896	0.51867	0	0	2.27181	4.6021	TRAPPC3;TRAPPC6A;TMED10;TRAPPC2L
Glycogen Metabolic Process (GO:0005977)	4/19	0.131896	0.51867	0	0	2.27181	4.6021	PER2;PYGB;UGP2;GYG2
Interleukin-1-Mediated Signaling Pathway (GO:0070498)	4/19	0.131896	0.51867	0	0	2.27181	4.6021	IRAK1;TOLLIP;IL1RAP;PLCB1
Negative Regulation Of Cyclin-Dependent Protein Serine/Threonine Kinase Activity (GO:0045736)	4/19	0.131896	0.51867	0	0	2.27181	4.6021	HEXIM1;CDKN1A;LATS2;IPO5
Negative Regulation Of Protein Dephosphorylation (GO:0035308)	4/19	0.131896	0.51867	0	0	2.27181	4.6021	PPP1R15A;FKBP1A;MFHAS1;TIPRL
Positive Regulation Of Alpha-Beta T Cell Activation (GO:0046635)	4/19	0.131896	0.51867	0	0	2.27181	4.6021	HLA-DRA;HLA-A;GLI3;HLA-E
Positive Regulation Of Mitochondrial Fission (GO:0090141)	4/19	0.131896	0.51867	0	0	2.27181	4.6021	FIS1;PINK1;MFF;MCU
Protein Insertion Into Membrane (GO:0051205)	4/19	0.131896	0.51867	0	0	2.27181	4.6021	WDR83OS;GET3;TRAM2;EGFR
Vesicle Targeting, Rough ER To cis-Golgi (GO:0048207)	4/19	0.131896	0.51867	0	0	2.27181	4.6021	TRAPPC3;TRAPPC6A;TMED10;TRAPPC2L
Acylglycerol Metabolic Process (GO:0006639)	7/41	0.133787	0.524669	0	0	1.75462	3.52942	PGS1;DGKB;ABHD2;PLAAT3;DGKI;LMF1;DGKH
Positive Regulation Of Response To Biotic Stimulus (GO:0002833)	7/41	0.133787	0.524669	0	0	1.75462	3.52942	GRN;PLSCR1;RIOK3;POLR3F;PRKCA;SASH1;TRIM56
Regulation Of Amide Metabolic Process (GO:0034248)	7/41	0.133787	0.524669	0	0	1.75462	3.52942	RBM3;MTPN;TIGAR;TMED10;PGAM1;FOXO3;PICALM
Negative Regulation Of Gene Expression (GO:0010629)	42/336	0.135086	0.529282	0	0	1.22014	2.44253	BTG2;PRKAA1;RNH1;SLC24A3;ROCK2;CHD4;PSEN1;PPM1D;HIF1A;FGF2;TOB1;ROBO1;DDRGK1;CPNE1;NPTN;ZNF503;ZNF148;EPHA4;NDFIP2;YTHDF2;PNPT1;CSNK2A1;IGFBP5;TIPARP;STAT3;ADAM10;CNPY2;PARP9;ESR1;SMAD5;NFKB1;PTBP2;CLDN5;KAT2B;PINK1;SYT11;ID2;ERP29;MYADM;CCDC3;LSM14A;PICALM
Regulation Of Neuron Apoptotic Process (GO:0043523)	15/105	0.136072	0.532445	0	0	1.42138	2.83504	EGR1;PRNP;PRKCI;GRN;FOXO3;CLU;PINK1;UBB;BAX;CTNNB1;NUPR1;PPARGC1A;RETREG1;CRLF1;SNX6
Endocytosis (GO:0006897)	25/189	0.136141	0.532445	0	0	1.30087	2.59401	SCARB2;RNASEK;LDLRAD3;VLDLR;CORO1C;CYTH2;MICALL1;REPS2;AP1S1;SNX9;SNX5;ANXA1;HSPG2;IGF2R;MYO1E;DAB2;SNX18;BIN3;CTTN;HEATR5A;RAB34;RIN3;PIK3C3;RAB5A;PICALM
Golgi Organization (GO:0007030)	18/130	0.136963	0.535177	0	0	1.37089	2.72538	TMED9;TMED10;CSNK1A1;ATL2;GBF1;GCC2;SYNE1;NSFL1C;BAG5;TBC1D20;VPS51;GOLGB1;MYO18A;PLEKHM2;STX5;PRKD1;OPTN;CLASP1
Unsaturated Fatty Acid Metabolic Process (GO:0033559)	8/49	0.137849	0.538147	0	0	1.66305	3.29551	ABHD12;GPX1;PNPLA8;EPHX1;SCD5;PLA2G4A;DEGS1;PTGR1
Membrane Lipid Biosynthetic Process (GO:0046467)	9/57	0.14003	0.544578	0	0	1.59823	3.14195	HACD1;SPTLC1;CERS6;SGMS1;DEGS1;PRKD1;KDSR;SPTSSA;HACD2
Positive Regulation Of Cell Cycle (GO:0045787)	10/65	0.140932	0.544578	0	0	1.54993	3.03705	PSMD10;CCND1;RPS6KB1;CCPG1;MDM2;PRKCA;PROX1;NUPR1;PKD2;EGFR
Cellular Response To Reactive Oxygen Species (GO:0034614)	11/73	0.140939	0.544578	0	0	1.51256	2.96375	ANXA1;PLEKHA1;ZNF580;RIPK1;MPV17;FOS;PKD2;CLU;SQSTM1;EGFR;RHOB
Monocarboxylic Acid Transport (GO:0015718)	11/73	0.140939	0.544578	0	0	1.51256	2.96375	KDM5A;SLCO1C1;ABCD3;SLC16A1;FABP5;FABP7;CRABP1;SLC16A12;ARID4A;SLC16A2;MFSD2A
Protein Tetramerization (GO:0051262)	11/73	0.140939	0.544578	0	0	1.51256	2.96375	OXA1L;HOMER1;APLP2;ME1;PKD2;CLU;B2M;ACACB;HSD17B8;CRYZ;SNCA
Cellular Response To Hydrogen Peroxide (GO:0070301)	6/34	0.14114	0.544578	0	0	1.82598	3.57527	ANXA1;PLEKHA1;ZNF580;RIPK1;CLU;RHOB
Establishment Of Mitotic Spindle Localization (GO:0040001)	6/34	0.14114	0.544578	0	0	1.82598	3.57527	NSFL1C;GJA1;NUMA1;KAT5;DYNLT1;CLASP1
Mitochondrial Electron Transport, NADH To Ubiquinone (GO:0006120)	6/34	0.14114	0.544578	0	0	1.82598	3.57527	NDUFB5;NDUFA4;NDUFS5;NDUFA2;NDUFS3;NDUFS2
Negative Regulation Of Ras Protein Signal Transduction (GO:0046580)	6/34	0.14114	0.544578	0	0	1.82598	3.57527	KANK1;ITGA3;HEG1;DAB2IP;SPRY3;TNFAIP1
Negative Regulation Of Mitotic Cell Cycle (GO:0045930)	6/34	0.14114	0.544578	0	0	1.82598	3.57527	BTG2;BTG1;BCL6;NABP2;CTNNB1;ZFP36L1
Positive Regulation Of Carbohydrate Metabolic Process (GO:0045913)	6/34	0.14114	0.544578	0	0	1.82598	3.57527	PRKAA1;IRS2;PSEN1;HIF1A;NFKB1;SNCA
Positive Regulation Of Organelle Organization (GO:0010638)	6/34	0.14114	0.544578	0	0	1.82598	3.57527	TMED9;ANXA1;SYNJ1;CALCOCO2;STX18;PPARGC1A
Semaphorin-Plexin Signaling Pathway (GO:0071526)	6/34	0.14114	0.544578	0	0	1.82598	3.57527	FARP2;PLXND1;SEMA3A;SEMA4B;RAC1;PLXNA4
Regulation Of MAP Kinase Activity (GO:0043405)	16/114	0.141743	0.545924	0	0	1.39241	2.72041	TENM1;TSG101;DAB2IP;FGF1;FGF2;THBS1;EGFR;ROBO1;IRAK1;SMPD1;ERBB2;ERP29;SPRY3;CD24;TRIB2;FGFR1
Regulation Of Cytoskeleton Organization (GO:0051493)	16/114	0.141743	0.545924	0	0	1.39241	2.72041	EPHA5;PHLDB1;CLIC4;PRKAA1;ROCK2;NEDD9;NEXN;NRG1;F11R;MID1;CYLD;DAAM2;RAC1;EZR;EPHA3;CLASP1
Protein Modification By Small Protein Conjugation (GO:0032446)	45/364	0.14204	0.546583	0	0	1.20489	2.35151	MARCHF2;MAGEF1;CUL2;KEAP1;SMC5;UBE2L6;TNFAIP1;RNF7;RNF115;TRIM4;OS9;UBB;DDRGK1;HLTF;SUMO2;ARIH2;ZBED1;ARIH1;FBXO7;MARCHF3;ARRDC4;ATG3;MYLIP;CRBN;CBX4;BCL11A;FBXL17;KLHL2;ISG15;FBXL15;KLHL24;FBXO10;FBXO32;PJA2;KLHL20;SPSB1;PINK1;GAN;NFX1;KLHL7;NEDD4;UFC1;UBE2V2;MDM2;UBE2M
Phosphatidylinositol Biosynthetic Process (GO:0006661)	14/98	0.146094	0.552038	0	0	1.42117	2.73363	HYCC1;SMG1;SYNJ2;FGF2;INPP4A;SOCS2;SOCS3;EFR3A;SYNJ1;PITPNM2;PI4KA;PIK3C3;IP6K2;PIGH
Protein Stabilization (GO:0050821)	27/208	0.146802	0.552038	0	0	1.27299	2.44244	STX12;GRN;CTNND1;CLU;RASSF2;BAG5;BAG3;LAMP2;BAG1;FLOT1;CDC37L1;MARCHF7;EP300;CCT8;PPARGC1A;SOX4;ZBED3;EPHA4;MORC3;CSNK2A1;HOXB-AS3;PARVA;ATP1B3;PINK1;PER3;PRKRA;CRYAB
Organic Hydroxy Compound Biosynthetic Process (GO:1901617)	7/42	0.14687	0.552038	0	0	1.70439	3.26937	OSBPL9;PER2;ABCD3;AMACR;FAXDC2;OSBPL3;OSBP
Substantia Nigra Development (GO:0021762)	7/42	0.14687	0.552038	0	0	1.70439	3.26937	ATP5PF;MAOB;YWHAQ;NDUFS3;PLP1;NDRG2;ZNF148
Dorsal/Ventral Pattern Formation (GO:0009953)	5/27	0.147695	0.552038	0	0	1.93637	3.70351	FBXL15;HOXD11;BMPR1B;GLI2;HOXA11
Establishment Of Protein Localization To Vacuole (GO:0072666)	5/27	0.147695	0.552038	0	0	1.93637	3.70351	TSG101;VPS13C;VPS41;MVB12A;VPS13A
Glycerophospholipid Catabolic Process (GO:0046475)	5/27	0.147695	0.552038	0	0	1.93637	3.70351	PNPLA8;GDE1;PLA2G4A;PLA2G6;PRDX6
Negative Regulation Of Cellular Response To Insulin Stimulus (GO:1900077)	5/27	0.147695	0.552038	0	0	1.93637	3.70351	KANK1;PTPRE;RPS6KB1;APLP2;PIP4K2A
Negative Regulation Of Neurogenesis (GO:0050768)	5/27	0.147695	0.552038	0	0	1.93637	3.70351	DYNLT1;LRP4;PTN;THY1;B2M
Positive Regulation Of TORC1 Signaling (GO:1904263)	5/27	0.147695	0.552038	0	0	1.93637	3.70351	RRAGA;CLEC16A;SIK3;GPR137B;LAMTOR5
Positive Regulation Of Filopodium Assembly (GO:0051491)	5/27	0.147695	0.552038	0	0	1.93637	3.70351	TENM1;TENM2;MIEN1;DPYSL3;WASL
Positive Regulation Of Response To Wounding (GO:1903036)	5/27	0.147695	0.552038	0	0	1.93637	3.70351	KANK1;GRN;ANXA1;PTN;HBEGF
Regulation Of SMAD Protein Signal Transduction (GO:0060390)	5/27	0.147695	0.552038	0	0	1.93637	3.70351	WWTR1;DAB2;RBPMS;CCN3;JAK2
Regulation Of Actin Polymerization Or Depolymerization (GO:0008064)	5/27	0.147695	0.552038	0	0	1.93637	3.70351	PLEKHG2;WDR1;DAAM2;BRK1;MEGF9
Regulation Of Mitochondrial Fission (GO:0090140)	5/27	0.147695	0.552038	0	0	1.93637	3.70351	FIS1;PINK1;STAT2;MFF;MCU
Respiratory Tube Development (GO:0030323)	5/27	0.147695	0.552038	0	0	1.93637	3.70351	ITGA3;PDPN;PROX1;PCSK5;GLI2
ATP Transport (GO:0015867)	3/13	0.149575	0.552038	0	0	2.55529	4.85493	SLC25A5;SLC25A4;SLC25A25
ERBB2 Signaling Pathway (GO:0038128)	3/13	0.149575	0.552038	0	0	2.55529	4.85493	ERBB2;NRG1;EGFR
Cellular Response To Interleukin-4 (GO:0071353)	3/13	0.149575	0.552038	0	0	2.55529	4.85493	XBP1;LEF1;JAK1
Cytoplasmic Sequestering Of Protein (GO:0051220)	3/13	0.149575	0.552038	0	0	2.55529	4.85493	KEAP1;PKD2;DBN1
Ether Lipid Metabolic Process (GO:0046485)	3/13	0.149575	0.552038	0	0	2.55529	4.85493	DHRS7B;PLAAT3;PLA2G6
Extracellular Transport (GO:0006858)	3/13	0.149575	0.552038	0	0	2.55529	4.85493	SPEF2;TSG101;CCDC103
Interleukin-6-Mediated Signaling Pathway (GO:0070102)	3/13	0.149575	0.552038	0	0	2.55529	4.85493	STAT3;JAK2;JAK1
Negative Regulation Of NLRP3 Inflammasome Complex Assembly (GO:1900226)	3/13	0.149575	0.552038	0	0	2.55529	4.85493	HSPA8;CSNK1A1;ZDHHC12
Negative Regulation Of Cell Migration Involved In Sprouting Angiogenesis (GO:0090051)	3/13	0.149575	0.552038	0	0	2.55529	4.85493	HDAC5;STARD13;THBS1
Negative Regulation Of Fibroblast Growth Factor Receptor Signaling Pathway (GO:0040037)	3/13	0.149575	0.552038	0	0	2.55529	4.85493	SPRY3;FGF2;THBS1
Nucleotide-Sugar Metabolic Process (GO:0009225)	3/13	0.149575	0.552038	0	0	2.55529	4.85493	CSGALNACT1;FUT8;UGP2
Outer Mitochondrial Membrane Organization (GO:0007008)	3/13	0.149575	0.552038	0	0	2.55529	4.85493	MTCH2;HSPA4;TOMM20
Positive Regulation Of Alpha-Beta T Cell Differentiation (GO:0046638)	3/13	0.149575	0.552038	0	0	2.55529	4.85493	GLI3;RUNX1;TGFBR2
Protein Insertion Into Mitochondrial Outer Membrane (GO:0045040)	3/13	0.149575	0.552038	0	0	2.55529	4.85493	MTCH2;HSPA4;TOMM20
Regulation Of IRE1-mediated Unfolded Protein Response (GO:1903894)	3/13	0.149575	0.552038	0	0	2.55529	4.85493	DDRGK1;DAB2IP;BAX
Regulation Of Cell Fate Commitment (GO:0010453)	3/13	0.149575	0.552038	0	0	2.55529	4.85493	CHD4;CHD3;RBBP7
Regulation Of Cell Projection Organization (GO:0031344)	3/13	0.149575	0.552038	0	0	2.55529	4.85493	NTNG1;PIFO;MFSD2A
Regulation Of Fatty Acid Beta-Oxidation (GO:0031998)	3/13	0.149575	0.552038	0	0	2.55529	4.85493	IRS2;PPARA;MFSD2A
Regulation Of Gastrulation (GO:0010470)	3/13	0.149575	0.552038	0	0	2.55529	4.85493	PHLDB1;TENM4;FOXA2
Regulation Of Intrinsic Apoptotic Signaling Pathway In Response To DNA Damage By P53 Class Mediator (GO:1902165)	3/13	0.149575	0.552038	0	0	2.55529	4.85493	CD74;MARCHF7;ZNF385A
Regulation Of Nitrogen Compound Metabolic Process (GO:0051171)	3/13	0.149575	0.552038	0	0	2.55529	4.85493	ALDH2;ROCK2;MFSD2A
Regulation Of Response To Endoplasmic Reticulum Stress (GO:1905897)	3/13	0.149575	0.552038	0	0	2.55529	4.85493	PIGBOS1;NUPR1;CLU
Response To Nerve Growth Factor (GO:1990089)	3/13	0.149575	0.552038	0	0	2.55529	4.85493	RAP1A;KIDINS220;CIB1
Sphingoid Biosynthetic Process (GO:0046520)	3/13	0.149575	0.552038	0	0	2.55529	4.85493	ASAH1;SPTLC1;SPTSSA
Sphingosine Biosynthetic Process (GO:0046512)	3/13	0.149575	0.552038	0	0	2.55529	4.85493	ASAH1;SPTLC1;SPTSSA
Intracellular Iron Ion Homeostasis (GO:0006879)	8/50	0.149924	0.552038	0	0	1.62337	3.08054	ATP6V1A;ATP6V1G1;ATP6AP1;SLC40A1;CYBRD1;ATP6V0D1;B2M;PICALM
Regulation Of Mitochondrion Organization (GO:0010821)	8/50	0.149924	0.552038	0	0	1.62337	3.08054	FIS1;MTCH2;PINK1;STAT2;EP300;MFF;SQSTM1;PPARGC1A
Regulation Of Cell Cycle G1/S Phase Transition (GO:1902806)	11/74	0.150788	0.552038	0	0	1.48847	2.816	SMARCE1;CDKN1A;SMARCC2;BCL7A;TCIM;DDRGK1;APLP2;ID2;DPF3;PSME2;SMARCA2
Eye Development (GO:0001654)	9/58	0.151252	0.552038	0	0	1.56552	2.95697	COL5A1;SH3PXD2B;COL5A2;SHROOM2;CACNA1C;HIPK1;BMPR1B;ATF6;FBN1
Muscle Organ Development (GO:0007517)	9/58	0.151252	0.552038	0	0	1.56552	2.95697	CHODL;TAGLN;EGR3;FHL1;SPEG;UTRN;EMD;VAMP5;HBEGF
Peptidyl-Threonine Phosphorylation (GO:0018107)	9/58	0.151252	0.552038	0	0	1.56552	2.95697	CSNK2A1;ROCK2;CSNK2B;PRKCA;PRKD1;CDC42BPB;HIPK1;HIPK3;TGFBR2
Regulation Of Bone Mineralization (GO:0030500)	9/58	0.151252	0.552038	0	0	1.56552	2.95697	SLC20A2;NBR1;TXLNG;ISG15;TENT5A;PTN;BMPR1B;ATRAID;DDR2
Renal System Development (GO:0072001)	9/58	0.151252	0.552038	0	0	1.56552	2.95697	SALL1;STAT1;C1GALT1;LRP4;HAS2;IFT27;PROX1;PCSK5;GLI2
Peptidyl-Threonine Modification (GO:0018210)	10/66	0.151421	0.552038	0	0	1.52217	2.87338	CSNK2A1;ROCK2;GALNT2;CSNK2B;PRKCA;PRKD1;CDC42BPB;HIPK1;HIPK3;TGFBR2
Actin Filament-Based Transport (GO:0099515)	4/20	0.151919	0.552038	0	0	2.1297	4.01323	MYO1E;MYO1B;MYO5C;WASL
Adenine Nucleotide Transport (GO:0051503)	4/20	0.151919	0.552038	0	0	2.1297	4.01323	LRRC8C;SLC25A5;SLC25A4;SLC25A25
Calcium-Mediated Signaling Using Intracellular Calcium Source (GO:0035584)	4/20	0.151919	0.552038	0	0	2.1297	4.01323	BCAP31;FIS1;PRNP;CLU
Cellular Response To Estradiol Stimulus (GO:0071392)	4/20	0.151919	0.552038	0	0	2.1297	4.01323	KAT5;NRIP1;ESR1;EGFR
Endoplasmic Reticulum Calcium Ion Homeostasis (GO:0032469)	4/20	0.151919	0.552038	0	0	2.1297	4.01323	BCAP31;FIS1;BAX;PSEN1
Late Endosome To Vacuole Transport (GO:0045324)	4/20	0.151919	0.552038	0	0	2.1297	4.01323	LEPROT;TMEM50A;CHMP1B;CHMP2B
Limb Morphogenesis (GO:0035108)	4/20	0.151919	0.552038	0	0	2.1297	4.01323	MBNL1;PCSK5;GLI3;HOXA11
Microglial Cell Activation (GO:0001774)	4/20	0.151919	0.552038	0	0	2.1297	4.01323	GRN;JAK2;CLU;SNCA
Mitochondrial RNA Metabolic Process (GO:0000959)	4/20	0.151919	0.552038	0	0	2.1297	4.01323	PNPT1;FASTK;FOXO3;MRPL12
Negative Regulation Of Cyclin-Dependent Protein Kinase Activity (GO:1904030)	4/20	0.151919	0.552038	0	0	2.1297	4.01323	HEXIM1;CDKN1A;LATS2;IPO5
Negative Regulation Of miRNA Transcription (GO:1902894)	4/20	0.151919	0.552038	0	0	2.1297	4.01323	SRF;PPARA;ESR1;HIF1A
Negative Regulation Of Phosphoprotein Phosphatase Activity (GO:0032515)	4/20	0.151919	0.552038	0	0	2.1297	4.01323	PPP1R15A;FKBP1A;ROCK2;TIPRL
Nuclear-Transcribed mRNA poly(A) Tail Shortening (GO:0000289)	4/20	0.151919	0.552038	0	0	2.1297	4.01323	CNOT3;PARN;SAMD4A;SAMD4B
Positive Regulation Of Embryonic Development (GO:0040019)	4/20	0.151919	0.552038	0	0	2.1297	4.01323	TENM4;PLCB1;FOXA2;ZBED3
Regulation Of Cardiac Muscle Cell Proliferation (GO:0060043)	4/20	0.151919	0.552038	0	0	2.1297	4.01323	RBPJ;FGF2;VGLL4;RUNX1
Regulation Of Mitotic Spindle Assembly (GO:1901673)	4/20	0.151919	0.552038	0	0	2.1297	4.01323	CHMP1B;CHMP2B;TPR;CEP97
Adherens Junction Organization (GO:0034332)	6/35	0.156138	0.559826	0	0	1.76291	3.27376	CDH6;CDH11;CDH13;CTNNB1;FERMT2;VCL
Establishment Of Spindle Orientation (GO:0051294)	6/35	0.156138	0.559826	0	0	1.76291	3.27376	NSFL1C;GJA1;NUMA1;KAT5;DYNLT1;CLASP1
Liver Development (GO:0001889)	6/35	0.156138	0.559826	0	0	1.76291	3.27376	XBP1;PRKCSH;ARID5B;COBL;PROX1;PKD2
Negative Regulation Of Cell Cycle G1/S Phase Transition (GO:1902807)	6/35	0.156138	0.559826	0	0	1.76291	3.27376	KANK2;CDKN1A;WEE1;FHL1;JADE1;PKD2
Regulation Of Cell Growth (GO:0001558)	29/227	0.156602	0.559826	0	0	1.24989	2.31736	PSMD10;MTPN;CDKN1A;BTG1;FHL1;JADE1;TNC;CIB1;DNPH1;EGFR;SOCS2;SDCBP;GJA1;SERTAD2;ERBB2;SH3BP4;CCN3;RBBP7;MFSD2A;IP6K2;CSNK2A1;ADAM10;NRG1;OSGIN2;SMARCA2;DCBLD2;BCL6;NDUFS3;VGLL4
Positive Regulation Of Binding (GO:0051099)	13/91	0.157056	0.559826	0	0	1.42097	2.63043	TCF7L2;RALB;DTX3L;RIPK2;DERL1;PSEN1;PARP9;FKBP1A;CLDN5;SUB1;FLOT1;B2M;MARK3
Positive Regulation Of T Cell Mediated Immunity (GO:0002711)	7/43	0.16053	0.559826	0	0	1.65695	3.03102	ZBTB1;HLA-B;HLA-C;HLA-DRA;HLA-A;MALT1;HLA-E
Positive Regulation Of Protein Localization To Plasma Membrane (GO:1903078)	8/51	0.162491	0.559826	0	0	1.58552	2.88111	PRKCI;ITGA3;KIF5B;CIB1;SORBS1;SQSTM1;EPHA3;EGFR
Regulated Exocytosis (GO:0045055)	8/51	0.162491	0.559826	0	0	1.58552	2.88111	RAB31;TMED10;RAB11FIP1;SYT11;MYH9;VAMP2;SNCA;SYT6
Regulation Of Telomere Maintenance Via Telomerase (GO:0032210)	8/51	0.162491	0.559826	0	0	1.58552	2.88111	TENM1;TNKS2;TNIP1;XRCC5;PARN;CTNNB1;CCT8;MAP2K7
T Cell Apoptotic Process (GO:0070231)	2/7	0.162584	0.559826	0	0	3.40638	6.18789	RIPK1;GLI3
Aldehyde Catabolic Process (GO:0046185)	2/7	0.162584	0.559826	0	0	3.40638	6.18789	ALDH2;ADH5
Anterograde Axonal Protein Transport (GO:0099641)	2/7	0.162584	0.559826	0	0	3.40638	6.18789	KIF5B;MAP1A
Aspartate Family Amino Acid Biosynthetic Process (GO:0009067)	2/7	0.162584	0.559826	0	0	3.40638	6.18789	MTHFD1;PLOD2
Axo-Dendritic Protein Transport (GO:0099640)	2/7	0.162584	0.559826	0	0	3.40638	6.18789	KIF5B;MAP1A
Axon Ensheathment In Central Nervous System (GO:0032291)	2/7	0.162584	0.559826	0	0	3.40638	6.18789	PLP1;B4GALT6
Cellular Response To Interferon-Alpha (GO:0035457)	2/7	0.162584	0.559826	0	0	3.40638	6.18789	TPR;IFNAR1
Cellular Response To Interleukin-2 (GO:0071352)	2/7	0.162584	0.559826	0	0	3.40638	6.18789	STAT3;JAK1
Cobalamin Metabolic Process (GO:0009235)	2/7	0.162584	0.559826	0	0	3.40638	6.18789	ABCD4;MMADHC
Cytoplasmic Sequestering Of NF-kappaB (GO:0007253)	2/7	0.162584	0.559826	0	0	3.40638	6.18789	PSMD10;G3BP2
Dendritic Spine Maintenance (GO:0097062)	2/7	0.162584	0.559826	0	0	3.40638	6.18789	PRNP;ITGA3
Growth Hormone Receptor Signaling Pathway Via JAK-STAT (GO:0060397)	2/7	0.162584	0.559826	0	0	3.40638	6.18789	STAT5B;STAT3
Heparan Sulfate Proteoglycan Biosynthetic Process, Polysaccharide Chain Biosynthetic Process (GO:0015014)	2/7	0.162584	0.559826	0	0	3.40638	6.18789	EXT2;NDST1
Interleukin-2-Mediated Signaling Pathway (GO:0038110)	2/7	0.162584	0.559826	0	0	3.40638	6.18789	STAT3;JAK1
Kidney Epithelium Development (GO:0072073)	2/7	0.162584	0.559826	0	0	3.40638	6.18789	KANK2;SALL1
Late Nucleophagy (GO:0044805)	2/7	0.162584	0.559826	0	0	3.40638	6.18789	ULK2;ATG2B
Lymphatic Endothelial Cell Differentiation (GO:0060836)	2/7	0.162584	0.559826	0	0	3.40638	6.18789	PDPN;PROX1
Methionine Metabolic Process (GO:0006555)	2/7	0.162584	0.559826	0	0	3.40638	6.18789	MSRA;MTHFD1
Negative Regulation Of B Cell Apoptotic Process (GO:0002903)	2/7	0.162584	0.559826	0	0	3.40638	6.18789	BCL6;IRS2
Negative Regulation Of Actin Nucleation (GO:0051126)	2/7	0.162584	0.559826	0	0	3.40638	6.18789	GMFB;CORO1B
Negative Regulation Of Amyloid-Beta Clearance (GO:1900222)	2/7	0.162584	0.559826	0	0	3.40638	6.18789	LRPAP1;SRF
Negative Regulation Of Cell Cycle G2/M Phase Transition (GO:1902750)	2/7	0.162584	0.559826	0	0	3.40638	6.18789	AVEN;FHL1
Negative Regulation Of Circadian Rhythm (GO:0042754)	2/7	0.162584	0.559826	0	0	3.40638	6.18789	PER2;SIN3A
Negative Regulation Of Fatty Acid Oxidation (GO:0046322)	2/7	0.162584	0.559826	0	0	3.40638	6.18789	APLP2;MFSD2A
Negative Regulation Of Keratinocyte Proliferation (GO:0010839)	2/7	0.162584	0.559826	0	0	3.40638	6.18789	MED1;KLF9
Negative Regulation Of Microglial Cell Activation (GO:1903979)	2/7	0.162584	0.559826	0	0	3.40638	6.18789	GRN;SYT11
Negative Regulation Of Neural Precursor Cell Proliferation (GO:2000178)	2/7	0.162584	0.559826	0	0	3.40638	6.18789	PTN;SLC16A2
Negative Regulation Of Nitric Oxide Biosynthetic Process (GO:0045019)	2/7	0.162584	0.559826	0	0	3.40638	6.18789	ROCK2;GLA
Negative Regulation Of Nitric Oxide Metabolic Process (GO:1904406)	2/7	0.162584	0.559826	0	0	3.40638	6.18789	ROCK2;GLA
Negative Regulation Of Phospholipase Activity (GO:0010519)	2/7	0.162584	0.559826	0	0	3.40638	6.18789	ANXA1;PLA2R1
Neurotransmitter Receptor Transport, Endosome To Plasma Membrane (GO:0099639)	2/7	0.162584	0.559826	0	0	3.40638	6.18789	GRIPAP1;LRRC7
Phosphatidylserine Acyl-Chain Remodeling (GO:0036150)	2/7	0.162584	0.559826	0	0	3.40638	6.18789	OSBPL8;OSBPL10
Platelet Activating Factor Metabolic Process (GO:0046469)	2/7	0.162584	0.559826	0	0	3.40638	6.18789	PLA2G4A;PLA2G6
Positive Regulation Of Arp2/3 Complex-Mediated Actin Nucleation (GO:2000601)	2/7	0.162584	0.559826	0	0	3.40638	6.18789	BRK1;WASF2
Positive Regulation Of Fibroblast Migration (GO:0010763)	2/7	0.162584	0.559826	0	0	3.40638	6.18789	THBS1;DDR2
Positive Regulation Of Oligodendrocyte Differentiation (GO:0048714)	2/7	0.162584	0.559826	0	0	3.40638	6.18789	TENM4;PTN
Protein Localization To Ciliary Transition Zone (GO:1904491)	2/7	0.162584	0.559826	0	0	3.40638	6.18789	TCTN1;TMEM107
Protein Localization To Presynapse (GO:1905383)	2/7	0.162584	0.559826	0	0	3.40638	6.18789	KIF5B;MAP1A
Pyrimidine Nucleobase Catabolic Process (GO:0006208)	2/7	0.162584	0.559826	0	0	3.40638	6.18789	DPYD;DPYSL3
Regulation Of Chaperone-Mediated Autophagy (GO:1904714)	2/7	0.162584	0.559826	0	0	3.40638	6.18789	GFAP;SNCA
Regulation Of Chemokine-Mediated Signaling Pathway (GO:0070099)	2/7	0.162584	0.559826	0	0	3.40638	6.18789	HIF1A;ROBO1
Regulation Of Heterochromatin Formation (GO:0031445)	2/7	0.162584	0.559826	0	0	3.40638	6.18789	SIN3A;TPR
Regulation Of Lipase Activity (GO:0060191)	2/7	0.162584	0.559826	0	0	3.40638	6.18789	PCSK5;SNCA
Regulation Of Lipoprotein Metabolic Process (GO:0050746)	2/7	0.162584	0.559826	0	0	3.40638	6.18789	RB1CC1;ITGAV
Regulation Of Lysosome Size (GO:0062196)	2/7	0.162584	0.559826	0	0	3.40638	6.18789	BORCS7;BORCS5
Regulation Of Mammary Gland Epithelial Cell Proliferation (GO:0033599)	2/7	0.162584	0.559826	0	0	3.40638	6.18789	GPX1;ROBO1
Regulation Of Microvillus Organization (GO:0032530)	2/7	0.162584	0.559826	0	0	3.40638	6.18789	PODXL;PLD1
Regulation Of Natural Killer Cell Mediated Cytotoxicity Directed Against Tumor Cell Target (GO:0002858)	2/7	0.162584	0.559826	0	0	3.40638	6.18789	PVR;NECTIN2
Regulation Of Nitric Oxide Metabolic Process (GO:0080164)	2/7	0.162584	0.559826	0	0	3.40638	6.18789	RAC1;JAK2
Regulation Of Phospholipase A2 Activity (GO:0032429)	2/7	0.162584	0.559826	0	0	3.40638	6.18789	ANXA1;PLA2R1
Regulation Of Transcription From RNA Polymerase II Promoter In Response To Hypoxia (GO:0061418)	2/7	0.162584	0.559826	0	0	3.40638	6.18789	RBPJ;HIF1A
Store-Operated Calcium Entry (GO:0002115)	2/7	0.162584	0.559826	0	0	3.40638	6.18789	ORAI3;ORAI2
Stress-Induced Premature Senescence (GO:0090400)	2/7	0.162584	0.559826	0	0	3.40638	6.18789	CDKN1A;PLA2R1
Thyroid Hormone Transport (GO:0070327)	2/7	0.162584	0.559826	0	0	3.40638	6.18789	SLCO1C1;SLC16A2
Ventricular Trabecula Myocardium Morphogenesis (GO:0003222)	2/7	0.162584	0.559826	0	0	3.40638	6.18789	NRG1;RBPJ
Protein Localization To Cell Periphery (GO:1990778)	19/142	0.162824	0.559826	0	0	1.31746	2.3913	HYCC1;PSMD10;RAB3C;LRPAP1;CD81;ROCK2;ATP1B3;F11R;TNFRSF1A;EFR3A;RAP1A;RABEP1;RAB34;BSG;RAB13;MYADM;FLOT1;EZR;RAMP1
Cilium Movement (GO:0003341)	9/59	0.162903	0.559826	0	0	1.53413	2.78382	CFAP61;CFAP251;RSPH4A;SPEF2;CCDC103;DNAH5;CFAP70;CFAP53;DNAI1
Transcription Preinitiation Complex Assembly (GO:0070897)	9/59	0.162903	0.559826	0	0	1.53413	2.78382	MED1;GTF2A1;GTF2B;MED21;TAF8;TAF6;MED27;MED4;ESR1
Glycosaminoglycan Metabolic Process (GO:0030203)	5/28	0.165217	0.561946	0	0	1.85207	3.33466	CHST9;EXT2;B3GAT3;HEXA;IDS
Limb Development (GO:0060173)	5/28	0.165217	0.561946	0	0	1.85207	3.33466	KAT2B;SALL1;LRP4;PCSK5;GLI3
Membrane Fusion (GO:0061025)	5/28	0.165217	0.561946	0	0	1.85207	3.33466	NSFL1C;RABEP1;VAPA;VAMP2;VAMP3
Negative Regulation Of Actin Filament Bundle Assembly (GO:0032232)	5/28	0.165217	0.561946	0	0	1.85207	3.33466	RHPN2;F11R;ARHGAP6;WASF2;CLASP1
Phospholipid Catabolic Process (GO:0009395)	5/28	0.165217	0.561946	0	0	1.85207	3.33466	SMPD1;GDE1;PLA2G4A;PLD1;PRDX6
Positive Regulation Of Fibroblast Proliferation (GO:0048146)	5/28	0.165217	0.561946	0	0	1.85207	3.33466	CD74;CDKN1A;CDK6;S100A6;DDR2
Positive Regulation Of mRNA Processing (GO:0050685)	5/28	0.165217	0.561946	0	0	1.85207	3.33466	RBM3;THRAP3;LEO1;CIRBP;PRDX6
Protein Depolymerization (GO:0051261)	5/28	0.165217	0.561946	0	0	1.85207	3.33466	GSN;WDR1;NCKAP5L;MICAL3;DSTN
Regulation Of Nitric-Oxide Synthase Activity (GO:0050999)	5/28	0.165217	0.561946	0	0	1.85207	3.33466	DDAH1;NPR3;HIF1A;GLA;EGFR
Regulation Of Plasma Membrane Bounded Cell Projection Organization (GO:0120035)	5/28	0.165217	0.561946	0	0	1.85207	3.33466	NTNG1;HOMER1;PSEN1;EFHC2;FBXO7
Regulation Of Platelet Activation (GO:0010543)	5/28	0.165217	0.561946	0	0	1.85207	3.33466	FUNDC2;PLA2G4A;NRG1;PRKCA;JAK2
Regulation Of Protein Transport (GO:0051223)	5/28	0.165217	0.561946	0	0	1.85207	3.33466	SNX3;HSPA8;NDFIP2;DNAJC1;STXBP5
Vesicle Coating (GO:0006901)	5/28	0.165217	0.561946	0	0	1.85207	3.33466	TRAPPC3;TRAPPC6A;TMED10;TRAPPC2L;AP3S2
Positive Regulation Of Protein Ubiquitination (GO:0031398)	12/84	0.169089	0.574662	0	0	1.42077	2.52518	ARRDC4;PSMD10;FKBP1A;NDFIP2;PINK1;UBB;RIPK2;DERL1;MARCHF7;COMMD1;PTTG1IP;MALT1
Positive Regulation Of Transferase Activity (GO:0051347)	19/143	0.170373	0.57857	0	0	1.30676	2.31265	ARRDC4;CD74;XRCC5;PIFO;PARN;EGFR;DSTYK;PINK1;RAD50;TNIP1;ERBB2;TSPO;CTNNB1;SERINC1;NBN;MAP2K7;SERINC5;FGFR1;DDR2
DNA Damage Response, Signal Transduction By P53 Class Mediator (GO:0030330)	6/36	0.171797	0.57992	0	0	1.70405	3.00159	CDKN1A;KAT5;PLK2;MDM2;RPS27L;NBN
Negative Regulation Of Organelle Assembly (GO:1902116)	6/36	0.171797	0.57992	0	0	1.70405	3.00159	KAT2B;PINK1;LIMK2;NUPR1;CEP97;NBDY
Positive Regulation Of RNA Splicing (GO:0033120)	6/36	0.171797	0.57992	0	0	1.70405	3.00159	RBM3;POLR2A;THRAP3;CIRBP;HNRNPLL;PRDX6
Modulation By Symbiont Of Entry Into Host (GO:0052372)	4/21	0.173002	0.57992	0	0	2.00432	3.51648	TRIM5;TRIM25;NECTIN2;TRIM22
Negative Regulation Of miRNA Metabolic Process (GO:2000629)	4/21	0.173002	0.57992	0	0	2.00432	3.51648	SRF;PPARA;ESR1;HIF1A
Peptide Catabolic Process (GO:0043171)	4/21	0.173002	0.57992	0	0	2.00432	3.51648	ERAP1;CTSH;ECE1;TPP1
Positive Regulation Of T Cell Cytokine Production (GO:0002726)	4/21	0.173002	0.57992	0	0	2.00432	3.51648	CD81;IL18;HLA-A;MALT1
Positive Regulation Of Interferon-Alpha Production (GO:0032727)	4/21	0.173002	0.57992	0	0	2.00432	3.51648	NMB;MAVS;RIPK2;STAT1
Positive Regulation Of Signal Transduction By P53 Class Mediator (GO:1901798)	4/21	0.173002	0.57992	0	0	2.00432	3.51648	HEXIM1;SPRED2;UBB;PLA2R1
Positive Regulation Of Transcription Regulatory Region DNA Binding (GO:2000679)	4/21	0.173002	0.57992	0	0	2.00432	3.51648	DDRGK1;GTF2B;EP300;LAMTOR5
Positive Regulation Of Vacuole Organization (GO:0044090)	4/21	0.173002	0.57992	0	0	2.00432	3.51648	GRN;SNX18;RALB;PIP4K2A
Regulation Of Steroid Metabolic Process (GO:0019218)	4/21	0.173002	0.57992	0	0	2.00432	3.51648	ASAH1;PANK2;RORA;ABCG1
Regulation Of Transferase Activity (GO:0051338)	4/21	0.173002	0.57992	0	0	2.00432	3.51648	KAT2B;BAG5;FEM1B;NABP2
Cellular Response To Metal Ion (GO:0071248)	18/135	0.174453	0.57992	0	0	1.31194	2.29077	PRNP;CLIC4;PRKAA1;TIGAR;CPNE4;FOS;PKD2;CLU;EGFR;SYT6;MT2A;DLG2;SYT11;SMPD1;CPNE1;B2M;KCNH1;SNCA
Autophagosome Maturation (GO:0097352)	7/44	0.174739	0.57992	0	0	1.61208	2.81221	BECN1;TSG101;CHMP1B;LAMP2;CHMP2B;PIK3C3;WIPI2
Negative Regulation Of Peptidase Activity (GO:0010466)	9/60	0.174966	0.57992	0	0	1.50396	2.62165	CST3;SERPINB1;UBXN1;SERPINH1;SERPINI2;SERPING1;NRG1;TIMP1;SERPINB6
Cell Cycle G1/S Phase Transition (GO:0044843)	8/52	0.175527	0.57992	0	0	1.5494	2.6959	CDKN1A;LATS2;CDK6;CCND1;RPS6KB1;PLK2;CUL2;BCAT1
Negative Regulation Of Innate Immune Response (GO:0045824)	8/52	0.175527	0.57992	0	0	1.5494	2.6959	GRN;YTHDF2;IFI16;STAT2;SERPING1;ISG15;ATG12;ATG5
Positive Regulation Of Transcription Initiation By RNA Polymerase II (GO:0060261)	8/52	0.175527	0.57992	0	0	1.5494	2.6959	MED1;GTF2A1;MED21;SRF;TAF8;TAF6;MED27;MED4
Regulation Of Endothelial Cell Proliferation (GO:0001936)	13/93	0.17603	0.57992	0	0	1.38529	2.40639	SPARC;EGR3;ZNF580;STAT1;PRKCA;PROX1;FGF2;HIF1A;THBS1;ATP5IF1;NR4A1;CDH13;PRKD1
Electron Transport Chain (GO:0022900)	3/14	0.176293	0.57992	0	0	2.32286	4.03157	ENOX2;ETFB;PPARGC1A
Hyaluronan Metabolic Process (GO:0030212)	3/14	0.176293	0.57992	0	0	2.32286	4.03157	CEMIP2;HAS2;FGF2
Membrane Raft Organization (GO:0031579)	3/14	0.176293	0.57992	0	0	2.32286	4.03157	NAXE;FLOT1;MYADM
Microvillus Assembly (GO:0030033)	3/14	0.176293	0.57992	0	0	2.32286	4.03157	RAP1B;RAP1A;EZR
Mitochondrial Calcium Ion Transmembrane Transport (GO:0006851)	3/14	0.176293	0.57992	0	0	2.32286	4.03157	MCUB;MICU1;MCU
Mitochondrion Transport Along Microtubule (GO:0047497)	3/14	0.176293	0.57992	0	0	2.32286	4.03157	UBB;NEFL;HIF1A
Negative Regulation Of Defense Response To Virus (GO:0050687)	3/14	0.176293	0.57992	0	0	2.32286	4.03157	PPM1B;TSPAN6;ATG5
Negative Regulation Of Transcription Regulatory Region DNA Binding (GO:2000678)	3/14	0.176293	0.57992	0	0	2.32286	4.03157	PER2;SIN3A;PSEN1
Positive Regulation Of Endothelial Cell Chemotaxis (GO:2001028)	3/14	0.176293	0.57992	0	0	2.32286	4.03157	PRKD1;FGF2;FGFR1
Positive Regulation Of Type I Interferon-Mediated Signaling Pathway (GO:0060340)	3/14	0.176293	0.57992	0	0	2.32286	4.03157	RBM47;MAVS;TRIM56
Prostanoid Biosynthetic Process (GO:0046457)	3/14	0.176293	0.57992	0	0	2.32286	4.03157	CD74;PNPLA8;PLA2G4A
Protein Homotrimerization (GO:0070207)	3/14	0.176293	0.57992	0	0	2.32286	4.03157	PNPT1;PXDN;ASIC1
Protein Trimerization (GO:0070206)	3/14	0.176293	0.57992	0	0	2.32286	4.03157	PNPT1;PXDN;ASIC1
Regulation Of ATP Biosynthetic Process (GO:2001169)	3/14	0.176293	0.57992	0	0	2.32286	4.03157	PINK1;PPARA;PPARGC1A
Regulation Of Cell Fate Specification (GO:0042659)	3/14	0.176293	0.57992	0	0	2.32286	4.03157	CHD4;RBBP7;FGF2
Regulation Of Feeding Behavior (GO:0060259)	3/14	0.176293	0.57992	0	0	2.32286	4.03157	NR4A3;STAT3;LEPR
Regulation Of Integrin Activation (GO:0033623)	3/14	0.176293	0.57992	0	0	2.32286	4.03157	FARP2;RAP1B;FERMT2
Regulation Of Macrophage Differentiation (GO:0045649)	3/14	0.176293	0.57992	0	0	2.32286	4.03157	ID2;PRKCA;RIPK1
Regulation Of Neuron Projection Arborization (GO:0150011)	3/14	0.176293	0.57992	0	0	2.32286	4.03157	NTNG1;SPRY3;MFSD2A
Regulation Of Phosphate Metabolic Process (GO:0019220)	3/14	0.176293	0.57992	0	0	2.32286	4.03157	IGBP1;PSEN1;CD24
Smooth Muscle Contraction (GO:0006939)	3/14	0.176293	0.57992	0	0	2.32286	4.03157	ROCK2;APBB2;MYH11
Regulation Of Osteoblast Differentiation (GO:0045667)	12/85	0.179287	0.589319	0	0	1.40123	2.40839	WWTR1;CDK6;NBR1;SUCO;TENT5A;PRKD1;TMEM64;BMPR1B;ATRAID;RUNX2;FERMT2;DDR2
Endomembrane System Organization (GO:0010256)	25/196	0.17971	0.590262	0	0	1.24712	2.14057	WASHC4;TMED10;ATL2;MIA3;SYNE1;BAG5;VPS51;MYO18A;CLASP1;SEC31A;TMED9;JAGN1;CSNK1A1;GBF1;PLEKHA3;NSFL1C;TBC1D20;ALS2;VAPA;GOLGB1;CHMP2B;PLEKHM2;PRKD1;SQSTM1;OPTN
Regulation Of Cellular Component Organization (GO:0051128)	20/153	0.181371	0.59393	0	0	1.28242	2.18936	HSPA8;ROCK2;PIFO;JADE1;TNC;DAB2IP;NRG1;MLLT3;GFAP;RUFY1;RAP1B;SOCS2;PINK1;BAG5;RAP1A;NEDD4;AP2S1;STK38L;CDH13;PICALM
Regulation Of GTPase Activity (GO:0043087)	27/214	0.183482	0.59393	0	0	1.23172	2.08856	PLXND1;DOCK7;THY1;RAP1A;CHN2;CHN1;ERBB2;SH3BP4;SNX9;PLXNA4;TBC1D10B;EPHA5;VAV3;EPHA4;DAB2IP;GPR137B;SNX18;TBC1D20;ALS2;ITGA6;GNB5;MAPRE2;SOS2;EPHA3;FERMT2;LIMS1;PICALM
RNA Biosynthetic Process (GO:0032774)	5/29	0.183512	0.59393	0	0	1.77481	3.00914	HELB;POLR2A;RSF1;TAF6;ZFP36L1
Establishment Of Mitotic Spindle Orientation (GO:0000132)	5/29	0.183512	0.59393	0	0	1.77481	3.00914	NSFL1C;GJA1;NUMA1;KAT5;DYNLT1
Glycolytic Process (GO:0006096)	5/29	0.183512	0.59393	0	0	1.77481	3.00914	TPI1;PKM;PGAM1;HKDC1;HK1
Multivesicular Body Assembly (GO:0036258)	5/29	0.183512	0.59393	0	0	1.77481	3.00914	TSG101;IST1;CHMP1B;CHMP2B;MVB12A
Negative Regulation Of Plasma Membrane Bounded Cell Projection Assembly (GO:0120033)	5/29	0.183512	0.59393	0	0	1.77481	3.00914	KANK1;SRGAP2C;LIMK2;NRG1;CEP97
Positive Regulation Of B Cell Proliferation (GO:0030890)	5/29	0.183512	0.59393	0	0	1.77481	3.00914	VAV3;CD74;CD81;NFATC2;IRS2
Positive Regulation Of Endopeptidase Activity (GO:0010950)	5/29	0.183512	0.59393	0	0	1.77481	3.00914	EPHA4;ROCK2;STAT3;PSME2;PICALM
Regulation Of Spindle Assembly (GO:0090169)	5/29	0.183512	0.59393	0	0	1.77481	3.00914	NUMA1;CHMP1B;TPR;CHMP2B;CEP97
Cellular Response To Calcium Ion (GO:0071277)	10/69	0.18512	0.59393	0	0	1.44452	2.43655	CLIC4;PRKAA1;CPNE4;SYT11;SMPD1;CPNE1;PKD2;CLU;KCNH1;SYT6
Regulation Of Endopeptidase Activity (GO:0052548)	10/69	0.18512	0.59393	0	0	1.44452	2.43655	SERPINB1;SERPINH1;SERPINI2;PSME2;SERPING1;NRG1;TIMP1;PSMB8;SERPINB6;PICALM
Sphingolipid Metabolic Process (GO:0006665)	13/94	0.18592	0.59393	0	0	1.36811	2.30177	HACD1;CERS6;SGMS1;TECR;TEX2;HACD2;SPTLC1;SMPD1;DEGS1;SERINC1;PRKD1;KDSR;SPTSSA
Positive Regulation Of Protein Kinase Activity (GO:0045860)	19/145	0.18601	0.59393	0	0	1.28587	2.16277	EPHA4;EGR1;PRNP;CDKN1A;RALB;XRCC5;SYAP1;DAB2IP;NEDD9;CIB1;CLU;TGFBR2;RASSF2;RAP1A;ALS2;SNX9;TAB2;DDR2;SNCA
RNA Metabolic Process (GO:0016070)	15/111	0.187217	0.59393	0	0	1.33209	2.2319	RNASEH2C;PNPT1;RBPMS;DDX24;DIS3;DDX20;PARN;DDX54;LAGE3;RBM3;XRN2;MPHOSPH10;RBMS1;RBMS2;SIDT2
Negative Regulation Of Autophagy (GO:0010507)	9/61	0.187424	0.59393	0	0	1.47496	2.46964	RRAGA;PINK1;STAT3;LEPR;STK38L;TAB2;NUPR1;MCL1;SNCA
Positive Regulation Of Cell Junction Assembly (GO:1901890)	9/61	0.187424	0.59393	0	0	1.47496	2.46964	PTPRD;CLDN5;FLOT1;NRG1;IL1RAP;RAC1;THY1;FERMT2;LIMS1
Regulation Of Pathway-Restricted SMAD Protein Phosphorylation (GO:0060393)	9/61	0.187424	0.59393	0	0	1.47496	2.46964	SDCBP;GDF11;DAB2;RBPMS;SNX25;CSNK2B;PMEPA1;LDLRAD4;TGFBR2
RNA Stabilization (GO:0043489)	6/37	0.188072	0.59393	0	0	1.64899	2.75535	TAF15;TNIP1;THRAP3;PARN;CIRBP;TENT5A
Muscle Cell Differentiation (GO:0042692)	6/37	0.188072	0.59393	0	0	1.64899	2.75535	NINJ1;MRTFB;SPEG;RORA;ACTN4;SYNE1
Negative Regulation Of Endothelial Cell Migration (GO:0010596)	6/37	0.188072	0.59393	0	0	1.64899	2.75535	GADD45A;CSNK2B;DAB2IP;NRG1;FGF2;THBS1
Negative Regulation Of Stress-Activated MAPK Cascade (GO:0032873)	6/37	0.188072	0.59393	0	0	1.64899	2.75535	IGBP1;CYLD;PINK1;EZR;ZMYND11;FOXO1
Positive Regulation Of Signaling (GO:0023056)	6/37	0.188072	0.59393	0	0	1.64899	2.75535	NMB;HOMER1;ILK;ECE1;SNCA;VAMP3
Regulation Of Defense Response To Virus By Host (GO:0050691)	6/37	0.188072	0.59393	0	0	1.64899	2.75535	MAVS;DTX3L;SIN3A;STAT1;PARP9;TRIM22
Epithelium Development (GO:0060429)	20/154	0.189113	0.59393	0	0	1.27278	2.1197	KANK2;CBR1;CPT1A;TAGLN;STAT1;ANXA4;TNC;PROX1;PKD2;DNPH1;DLL1;CNN3;SALL1;BDH2;MTHFD1;TOLLIP;TPP1;JAK2;VCL;MFSD2A
Establishment Of Protein Localization To Extracellular Region (GO:0035592)	7/45	0.189463	0.59393	0	0	1.56957	2.61108	RAB3C;TMEM167A;RAB13;MIA3;TVP23A;TVP23B;COPG1
Positive Regulation Of Innate Immune Response (GO:0045089)	7/45	0.189463	0.59393	0	0	1.56957	2.61108	RBM47;MAVS;PLSCR1;RIOK3;POLR3F;HLA-E;TRIM56
Regulation Of Protein Modification Process (GO:0031399)	7/45	0.189463	0.59393	0	0	1.56957	2.61108	SPRED2;CADM4;RB1CC1;STAT2;FNIP1;FNIP2;CORO1C
Regulation Of Stem Cell Differentiation (GO:2000736)	7/45	0.189463	0.59393	0	0	1.56957	2.61108	MTCH2;YTHDF2;KAT5;CHD4;CHD3;PTN;RBBP7
Negative Regulation Of Angiogenesis (GO:0016525)	12/86	0.18977	0.59393	0	0	1.38222	2.29716	CLDN5;SPARC;COL4A2;NAXE;ROCK2;STAT1;DAB2IP;CTNNB1;NRG1;HSPG2;THBS1;HOXA5
Negative Regulation Of Binding (GO:0051100)	12/86	0.18977	0.59393	0	0	1.38222	2.29716	LRPAP1;CDKN1A;DAB2;RALB;IFI16;LEF1;CPNE1;SYMPK;BAX;RSF1;IFIT1;JAK2
DNA Damage Response (GO:0006974)	46/384	0.193161	0.59393	0	0	1.16173	1.91016	PPP1R15A;NFAT5;BTG2;CDKN1A;SMG1;SETD7;BOD1L1;ZBTB1;SMC5;XPC;MRPL36;CIB1;PDS5B;PSEN1;FOXO1;NPAS2;BABAM2;ENDOV;HELB;KAT5;CCND1;HLTF;UBR5;MACROD2;FNIP2;ZNF385A;IER3;MCL1;VAV3;MBD4;TIGAR;DTX3L;GADD45A;XRCC5;CCDC13;ZBTB38;NFATC2;DDB2;FAM111A;RAD50;RAD51C;BCL6;RRM2B;NABP2;BAX;SPATA18
Cell-Cell Adhesion Via Plasma-Membrane Adhesion Molecules (GO:0098742)	22/172	0.194373	0.59393	0	0	1.25079	2.04877	KIRREL3;NTNG1;CD164;TENM1;CADM3;TENM2;CADM4;TENM4;NEXN;PVR;ROBO1;TGFBR2;CDH6;PTPRD;CLDN5;PCDHB2;CDH11;NPTN;CDH13;DSG2;GPC4;NECTIN2
Fc Receptor Mediated Stimulatory Signaling Pathway (GO:0002431)	4/22	0.195013	0.59393	0	0	1.89286	3.09423	VAV3;YES1;NR4A3;PLA2G6
Fc-epsilon Receptor Signaling Pathway (GO:0038095)	4/22	0.195013	0.59393	0	0	1.89286	3.09423	VAV3;MAP3K1;NR4A3;MAP2K7
Cellular Response To Topologically Incorrect Protein (GO:0035967)	4/22	0.195013	0.59393	0	0	1.89286	3.09423	BAG3;DAB2IP;BAX;OPTN
Membrane Protein Ectodomain Proteolysis (GO:0006509)	4/22	0.195013	0.59393	0	0	1.89286	3.09423	ADAM19;ERAP1;MYH9;PSEN1
Modulation By Host Of Viral Process (GO:0044788)	4/22	0.195013	0.59393	0	0	1.89286	3.09423	ROCK2;PI4KA;RAB5A;IGF2R
Negative Regulation Of Axonogenesis (GO:0050771)	4/22	0.195013	0.59393	0	0	1.89286	3.09423	LRP4;ULK2;THY1;DIP2B
Negative Regulation Of Protein Localization To Nucleus (GO:1900181)	4/22	0.195013	0.59393	0	0	1.89286	3.09423	MFHAS1;LATS2;SIN3A;CTNNA1
Positive Regulation Of Viral Life Cycle (GO:1903902)	4/22	0.195013	0.59393	0	0	1.89286	3.09423	CD74;TSG101;LGALS1;SMPD1
Regulation Of Dopamine Secretion (GO:0014059)	4/22	0.195013	0.59393	0	0	1.89286	3.09423	SYT11;DTNBP1;SYT6;SNCA
Regulation Of Intracellular Steroid Hormone Receptor Signaling Pathway (GO:0033143)	4/22	0.195013	0.59393	0	0	1.89286	3.09423	KDM4C;DDRGK1;EP300;PKN1
Regulation Of Regulatory T Cell Differentiation (GO:0045589)	4/22	0.195013	0.59393	0	0	1.89286	3.09423	BCL6;KAT5;IRF1;FOXO3
Regulation Of Vascular Endothelial Growth Factor Receptor Signaling Pathway (GO:0030947)	4/22	0.195013	0.59393	0	0	1.89286	3.09423	CADM4;NEDD4;DAB2IP;HIF1A
Response To Gamma Radiation (GO:0010332)	4/22	0.195013	0.59393	0	0	1.89286	3.09423	PRKAA1;XRCC5;MDM2;CRYAB
Protein Homooligomerization (GO:0051260)	17/129	0.195738	0.59393	0	0	1.29411	2.11066	PNPT1;APLP2;ATL2;ZBTB1;PKD2;CLU;ACACB;CRYZ;ALS2;NACC2;NINJ1;PXDN;G3BP2;ME1;MICU1;B2M;ASIC1
Small GTPase Mediated Signal Transduction (GO:0007264)	15/112	0.196548	0.59393	0	0	1.31828	2.14465	CDKN1A;RALB;PLK2;PLD1;FGF2;BCR;CNKSR2;MRAS;DOK6;G3BP2;NUCB1;RAC1;RIN2;RGL2;SOS2
Positive Regulation Of Response To External Stimulus (GO:0032103)	20/155	0.197018	0.59393	0	0	1.26328	2.05214	GRN;RIOK3;IL18;PLAT;PRKCA;NRG1;PTN;THBS1;TNFRSF1A;PLSCR1;LGALS1;TNIP1;CAMK2N1;NINJ1;POLR3F;RIPK1;OPTN;SASH1;TRIM56;SNCA
Negative Regulation Of Extrinsic Apoptotic Signaling Pathway (GO:2001237)	10/70	0.197051	0.59393	0	0	1.42037	2.3071	TCF7L2;GPX1;IFI6;ITGAV;ITGA6;RIPK1;CFLAR;ZMYND11;THBS1;MCL1
Positive Regulation Of Protein Polymerization (GO:0032273)	10/70	0.197051	0.59393	0	0	1.42037	2.3071	TENM1;PINK1;TPPP3;NUMA1;CTTN;CDC42EP3;SNX9;RAC1;SLAIN1;CLASP1
Protein K48-linked Ubiquitination (GO:0070936)	10/70	0.197051	0.59393	0	0	1.42037	2.3071	RNF115;UBE2H;DTX3L;UBE2E3;UBR5;ARIH2;PELI1;TRIM25;UBE2G2;FBXO7
Regulation Of Actin Filament Polymerization (GO:0030833)	10/70	0.197051	0.59393	0	0	1.42037	2.3071	TENM1;KANK1;MTPN;PLEKHG2;CTTN;DAAM2;CDC42EP3;MYADM;SNX9;MEGF9
Sulfur Compound Biosynthetic Process (GO:0044272)	10/70	0.197051	0.59393	0	0	1.42037	2.3071	CSGALNACT1;CHST9;EXT2;CHST7;CHPF;CHST11;CHST12;B3GAT3;UST;CHSY3
Positive Regulation Of Apoptotic Signaling Pathway (GO:2001235)	9/62	0.200256	0.59393	0	0	1.44705	2.32708	BCAP31;BECN1;FIS1;CYLD;DAB2IP;CTSH;BAX;RIPK1;NUPR1
Protein-Containing Complex Disassembly (GO:0032984)	9/62	0.200256	0.59393	0	0	1.44705	2.32708	BECN1;HSPA8;TSG101;CHMP1B;LAMP2;CHMP2B;ETF1;PIK3C3;WIPI2
Regulation Of Embryonic Development (GO:0045995)	9/62	0.200256	0.59393	0	0	1.44705	2.32708	KAT2B;PHLDB1;RAB14;TADA3;PLCB1;CLASP1;SEPTIN7;ZBED3;FOXA2
AMP Biosynthetic Process (GO:0006167)	2/8	0.202327	0.59393	0	0	2.83849	4.53554	ADSS2;APRT
DNA Damage Response, Signal Transduction By P53 Class Mediator Resulting In Transcription Of P21 Class Mediator (GO:0006978)	2/8	0.202327	0.59393	0	0	2.83849	4.53554	KAT5;RPS27L
T Cell Mediated Cytotoxicity (GO:0001913)	2/8	0.202327	0.59393	0	0	2.83849	4.53554	CTSH;HLA-A
Actin Filament Network Formation (GO:0051639)	2/8	0.202327	0.59393	0	0	2.83849	4.53554	COBL;PLS3
Brown Fat Cell Differentiation (GO:0050873)	2/8	0.202327	0.59393	0	0	2.83849	4.53554	ZNF516;PPARGC1A
Bundle Of His Cell To Purkinje Myocyte Communication (GO:0086069)	2/8	0.202327	0.59393	0	0	2.83849	4.53554	DSP;DSG2
Cellular Response To Platelet-Derived Growth Factor Stimulus (GO:0036120)	2/8	0.202327	0.59393	0	0	2.83849	4.53554	SYAP1;HAS2
Collagen-Activated Signaling Pathway (GO:0038065)	2/8	0.202327	0.59393	0	0	2.83849	4.53554	JAK2;DDR2
Glucosamine-Containing Compound Catabolic Process (GO:1901072)	2/8	0.202327	0.59393	0	0	2.83849	4.53554	GNPDA1;CTBS
Hyaluronan Catabolic Process (GO:0030214)	2/8	0.202327	0.59393	0	0	2.83849	4.53554	CEMIP2;FGF2
Interleukin-12-Mediated Signaling Pathway (GO:0035722)	2/8	0.202327	0.59393	0	0	2.83849	4.53554	JAK2;PLCB1
Intermembrane Lipid Transfer (GO:0120009)	2/8	0.202327	0.59393	0	0	2.83849	4.53554	BLTP3B;CERT1
Leptin-Mediated Signaling Pathway (GO:0033210)	2/8	0.202327	0.59393	0	0	2.83849	4.53554	STAT3;LEPR
Mesodermal Cell Differentiation (GO:0048333)	2/8	0.202327	0.59393	0	0	2.83849	4.53554	ITGA3;ITGB4
Modification-Dependent Macromolecule Catabolic Process (GO:0043632)	2/8	0.202327	0.59393	0	0	2.83849	4.53554	UBB;ISG15
Negative Regulation Of Alpha-Beta T Cell Differentiation (GO:0046639)	2/8	0.202327	0.59393	0	0	2.83849	4.53554	GLI3;RUNX1
Negative Regulation Of Cholesterol Storage (GO:0010887)	2/8	0.202327	0.59393	0	0	2.83849	4.53554	PPARA;ABCG1
Negative Regulation Of Chromosome Organization (GO:2001251)	2/8	0.202327	0.59393	0	0	2.83849	4.53554	SUB1;TERF2IP
Negative Regulation Of Glycoprotein Biosynthetic Process (GO:0010561)	2/8	0.202327	0.59393	0	0	2.83849	4.53554	ITM2B;ITM2C
Negative Regulation Of Long-Term Synaptic Potentiation (GO:1900272)	2/8	0.202327	0.59393	0	0	2.83849	4.53554	EPHA4;PTN
Negative Regulation Of Retrograde Protein Transport, ER To Cytosol (GO:1904153)	2/8	0.202327	0.59393	0	0	2.83849	4.53554	OS9;UBE2G2
Negative Regulation Of Transporter Activity (GO:0032410)	2/8	0.202327	0.59393	0	0	2.83849	4.53554	NDFIP2;SNCA
Nicotinamide Nucleotide Biosynthetic Process (GO:0019359)	2/8	0.202327	0.59393	0	0	2.83849	4.53554	NAMPT;QPRT
Nuclear Membrane Disassembly (GO:0051081)	2/8	0.202327	0.59393	0	0	2.83849	4.53554	NEK6;PRKCA
Nucleic Acid Transport (GO:0050657)	2/8	0.202327	0.59393	0	0	2.83849	4.53554	RTRAF;SIDT2
Peroxisome Fission (GO:0016559)	2/8	0.202327	0.59393	0	0	2.83849	4.53554	FIS1;MFF
Positive Regulation Of NK T Cell Activation (GO:0051135)	2/8	0.202327	0.59393	0	0	2.83849	4.53554	IL18;JAK2
Positive Regulation Of Cell-Cell Adhesion Mediated By Cadherin (GO:2000049)	2/8	0.202327	0.59393	0	0	2.83849	4.53554	FLOT1;FOXA2
Positive Regulation Of Chromatin Binding (GO:0035563)	2/8	0.202327	0.59393	0	0	2.83849	4.53554	DTX3L;PARP9
Positive Regulation Of Fatty Acid Beta-Oxidation (GO:0032000)	2/8	0.202327	0.59393	0	0	2.83849	4.53554	IRS2;PPARA
Positive Regulation Of Membrane Invagination (GO:1905155)	2/8	0.202327	0.59393	0	0	2.83849	4.53554	RAB31;APLP2
Positive Regulation Of Protein Localization To Early Endosome (GO:1902966)	2/8	0.202327	0.59393	0	0	2.83849	4.53554	ROCK2;EZR
Positive Regulation Of Protein Localization To Endosome (GO:1905668)	2/8	0.202327	0.59393	0	0	2.83849	4.53554	ROCK2;EZR
Positive Regulation Of Sequestering Of Triglyceride (GO:0010890)	2/8	0.202327	0.59393	0	0	2.83849	4.53554	PLIN3;OSBPL11
Presynaptic Membrane Assembly (GO:0097105)	2/8	0.202327	0.59393	0	0	2.83849	4.53554	PTPRD;LRP4
Proteasome Assembly (GO:0043248)	2/8	0.202327	0.59393	0	0	2.83849	4.53554	PSMD10;PSMD5
Protein poly-ADP-ribosylation (GO:0070212)	2/8	0.202327	0.59393	0	0	2.83849	4.53554	TNKS2;PARP9
Pyrimidine-Containing Compound Catabolic Process (GO:0072529)	2/8	0.202327	0.59393	0	0	2.83849	4.53554	DPYD;DPYSL3
Regulation Of CD8-positive, Alpha-Beta T Cell Proliferation (GO:2000564)	2/8	0.202327	0.59393	0	0	2.83849	4.53554	IRF1;HLA-E
Regulation Of DNA-templated Transcription Initiation (GO:2000142)	2/8	0.202327	0.59393	0	0	2.83849	4.53554	THRA;PPM1D
Regulation Of Endothelial Cell Differentiation (GO:0045601)	2/8	0.202327	0.59393	0	0	2.83849	4.53554	BTG1;VEZF1
Regulation Of Epidermis Development (GO:0045682)	2/8	0.202327	0.59393	0	0	2.83849	4.53554	KLF7;MAFF
Regulation Of Mitotic Sister Chromatid Segregation (GO:0033047)	2/8	0.202327	0.59393	0	0	2.83849	4.53554	KAT5;LCMT1
Regulation Of Morphogenesis Of An Epithelium (GO:1905330)	2/8	0.202327	0.59393	0	0	2.83849	4.53554	GJA1;FGF1
Regulation Of Nephron Tubule Epithelial Cell Differentiation (GO:0072182)	2/8	0.202327	0.59393	0	0	2.83849	4.53554	CTNNB1;PROM1
Regulation Of Podosome Assembly (GO:0071801)	2/8	0.202327	0.59393	0	0	2.83849	4.53554	KIF9;GSN
Regulation Of Protein Localization To Early Endosome (GO:1902965)	2/8	0.202327	0.59393	0	0	2.83849	4.53554	ROCK2;EZR
Regulation Of Sister Chromatid Cohesion (GO:0007063)	2/8	0.202327	0.59393	0	0	2.83849	4.53554	RAD21;CTNNB1
Regulation Of Urine Volume (GO:0035809)	2/8	0.202327	0.59393	0	0	2.83849	4.53554	NPR3;HAS2
Response To Magnesium Ion (GO:0032026)	2/8	0.202327	0.59393	0	0	2.83849	4.53554	THBS1;SNCA
Selenocysteine Incorporation (GO:0001514)	2/8	0.202327	0.59393	0	0	2.83849	4.53554	EEFSEC;SELENOT
Semaphorin-Plexin Signaling Pathway Involved In Axon Guidance (GO:1902287)	2/8	0.202327	0.59393	0	0	2.83849	4.53554	PLXND1;PLXNA4
Sensory Organ Morphogenesis (GO:0090596)	2/8	0.202327	0.59393	0	0	2.83849	4.53554	COL5A2;GLI3
Sphingosine-1-Phosphate Receptor Signaling Pathway (GO:0003376)	2/8	0.202327	0.59393	0	0	2.83849	4.53554	RAC1;EZR
succinyl-CoA Metabolic Process (GO:0006104)	2/8	0.202327	0.59393	0	0	2.83849	4.53554	OGDH;SUCLG2
Sympathetic Ganglion Development (GO:0061549)	2/8	0.202327	0.59393	0	0	2.83849	4.53554	SEMA3A;CTNNB1
Translational Readthrough (GO:0006451)	2/8	0.202327	0.59393	0	0	2.83849	4.53554	EEFSEC;SELENOT
Tricarboxylic Acid Metabolic Process (GO:0072350)	2/8	0.202327	0.59393	0	0	2.83849	4.53554	IDH3B;IDH3A
Type B Pancreatic Cell Differentiation (GO:0003309)	2/8	0.202327	0.59393	0	0	2.83849	4.53554	CDK6;DLL1
Tyrosine Phosphorylation Of STAT Protein (GO:0007260)	2/8	0.202327	0.59393	0	0	2.83849	4.53554	JAK2;JAK1
Unsaturated Fatty Acid Biosynthetic Process (GO:0006636)	2/8	0.202327	0.59393	0	0	2.83849	4.53554	SCD5;DEGS1
Protein Glycosylation (GO:0006486)	19/147	0.20234	0.59393	0	0	1.26564	2.02224	GALNT7;GALNT2;ST8SIA2;PLOD3;PLOD2;PLOD1;DDOST;TMEM165;TMEM59;FUT8;TMEM258;DAD1;MGAT4A;B3GALT1;TET3;MAN1C1;MLEC;ST3GAL5;STT3B
GPI Anchor Biosynthetic Process (GO:0006506)	5/30	0.202504	0.59393	0	0	1.70372	2.72083	PIGS;PIGT;GPAA1;PIGK;PIGH
Cytoplasmic Translational Initiation (GO:0002183)	5/30	0.202504	0.59393	0	0	1.70372	2.72083	EIF4A2;EIF5;EIF3K;EIF3F;EIF3B
Extrinsic Apoptotic Signaling Pathway Via Death Domain Receptors (GO:0008625)	5/30	0.202504	0.59393	0	0	1.70372	2.72083	DAB2IP;TNFRSF10B;BAX;GABARAP;TNFRSF1A
Intrinsic Apoptotic Signaling Pathway In Response To Endoplasmic Reticulum Stress (GO:0070059)	5/30	0.202504	0.59393	0	0	1.70372	2.72083	PPP1R15A;TMEM117;DAB2IP;TNFRSF10B;BAX
Mitotic G2 DNA Damage Checkpoint Signaling (GO:0007095)	5/30	0.202504	0.59393	0	0	1.70372	2.72083	BABAM2;CDKN1A;NBN;FOXN3;CDC14B
Negative Regulation Of Carbohydrate Metabolic Process (GO:0045912)	5/30	0.202504	0.59393	0	0	1.70372	2.72083	TIGAR;EP300;NUPR1;PGPEP1;PPARA
Negative Regulation Of Epithelial To Mesenchymal Transition (GO:0010719)	5/30	0.202504	0.59393	0	0	1.70372	2.72083	SPRED2;EPHA4;DAB2IP;LDLRAD4;FOXA2
Negative Regulation Of Myeloid Leukocyte Differentiation (GO:0002762)	5/30	0.202504	0.59393	0	0	1.70372	2.72083	CDK6;TMEM178A;HOXA7;GPR137B;FBN1
Nucleic Acid Metabolic Process (GO:0090304)	5/30	0.202504	0.59393	0	0	1.70372	2.72083	RAD50;DDX24;XRN2;DDX54;DNASE2
Prostaglandin Metabolic Process (GO:0006693)	5/30	0.202504	0.59393	0	0	1.70372	2.72083	CD74;PNPLA8;PLA2G4A;PTGR1;PTGR2
Regulation Of Macrophage Derived Foam Cell Differentiation (GO:0010743)	5/30	0.202504	0.59393	0	0	1.70372	2.72083	IL18;ITGAV;PPARA;NFKB1;ABCG1
Regulation Of Vasculature Development (GO:1901342)	5/30	0.202504	0.59393	0	0	1.70372	2.72083	RNH1;PLXND1;ERBB2;CTNNB1;FGF2
Negative Regulation Of Protein Ubiquitination (GO:0031397)	8/54	0.202911	0.59393	0	0	1.48187	2.36357	PER2;UBXN1;BAG5;DTX3L;MARCHF7;ISG15;SQSTM1;SOX4
Peptidyl-Tyrosine Modification (GO:0018212)	8/54	0.202911	0.59393	0	0	1.48187	2.36357	TPST2;EPHA4;ERBB2;JAK2;EPHA3;EGFR;DDR2;FGFR1
DNA Alkylation (GO:0006305)	3/15	0.204188	0.59393	0	0	2.12917	3.38264	EHMT2;FOS;PPM1D
DNA Double-Strand Break Processing (GO:0000729)	3/15	0.204188	0.59393	0	0	2.12917	3.38264	RAD50;UBE2V2;NBN
Activation Of NF-kappaB-inducing Kinase Activity (GO:0007250)	3/15	0.204188	0.59393	0	0	2.12917	3.38264	IRAK1;TNFRSF10B;MALT1
Anterograde Synaptic Vesicle Transport (GO:0048490)	3/15	0.204188	0.59393	0	0	2.12917	3.38264	BLOC1S1;DTNBP1;AP3S2
Astrocyte Development (GO:0014002)	3/15	0.204188	0.59393	0	0	2.12917	3.38264	CDK6;PSEN1;DLL1
Branched-Chain Amino Acid Metabolic Process (GO:0009081)	3/15	0.204188	0.59393	0	0	2.12917	3.38264	ECHS1;PCCA;BCAT1
Cellular Response To Corticosteroid Stimulus (GO:0071384)	3/15	0.204188	0.59393	0	0	2.12917	3.38264	ANXA1;NR3C1;ZFP36L1
Ceramide Catabolic Process (GO:0046514)	3/15	0.204188	0.59393	0	0	2.12917	3.38264	ASAH1;HEXA;GLA
Ganglioside Biosynthetic Process (GO:0001574)	3/15	0.204188	0.59393	0	0	2.12917	3.38264	ST8SIA2;ST3GAL5;B4GALT6
Glycosaminoglycan Catabolic Process (GO:0006027)	3/15	0.204188	0.59393	0	0	2.12917	3.38264	CEMIP2;IDS;FGF2
Intracellular Sterol Transport (GO:0032366)	3/15	0.204188	0.59393	0	0	2.12917	3.38264	NPC2;OSBP;ABCG1
Negative Regulation Of Cell-Substrate Junction Organization (GO:0150118)	3/15	0.204188	0.59393	0	0	2.12917	3.38264	ARHGAP6;THBS1;CORO1C
Negative Regulation Of Focal Adhesion Assembly (GO:0051895)	3/15	0.204188	0.59393	0	0	2.12917	3.38264	ARHGAP6;THBS1;CORO1C
Negative Regulation Of Phagocytosis (GO:0050765)	3/15	0.204188	0.59393	0	0	2.12917	3.38264	SNX3;PLSCR1;SYT11
Negative Regulation Of Protein Processing (GO:0010955)	3/15	0.204188	0.59393	0	0	2.12917	3.38264	PRNP;PLAT;THBS1
Negative Regulation Of Type I Interferon-Mediated Signaling Pathway (GO:0060339)	3/15	0.204188	0.59393	0	0	2.12917	3.38264	YTHDF2;STAT2;ISG15
Polyol Biosynthetic Process (GO:0046173)	3/15	0.204188	0.59393	0	0	2.12917	3.38264	ISYNA1;FGF2;IP6K2
Positive Regulation Of DNA Damage Response, Signal Transduction By P53 Class Mediator (GO:0043517)	3/15	0.204188	0.59393	0	0	2.12917	3.38264	SPRED2;PLA2R1;ZNF385A
Receptor Catabolic Process (GO:0032801)	3/15	0.204188	0.59393	0	0	2.12917	3.38264	NEDD4;SNX25;MVB12A
Regulation Of Amyloid Fibril Formation (GO:1905906)	3/15	0.204188	0.59393	0	0	2.12917	3.38264	PSEN1;CLU;CRYAB
Regulation Of Amyloid-Beta Clearance (GO:1900221)	3/15	0.204188	0.59393	0	0	2.12917	3.38264	LRPAP1;SRF;CLU
Regulation Of Bicellular Tight Junction Assembly (GO:2000810)	3/15	0.204188	0.59393	0	0	2.12917	3.38264	CLDN5;ROCK2;F11R
Regulation Of Clathrin-Dependent Endocytosis (GO:2000369)	3/15	0.204188	0.59393	0	0	2.12917	3.38264	UNC45A;DAB2;WASL
Regulation Of Interleukin-13 Production (GO:0032656)	3/15	0.204188	0.59393	0	0	2.12917	3.38264	LEF1;IL18;HLA-E
Regulation Of rRNA Processing (GO:2000232)	3/15	0.204188	0.59393	0	0	2.12917	3.38264	KAT2B;YTHDF2;RIOK1
Renal Filtration (GO:0097205)	3/15	0.204188	0.59393	0	0	2.12917	3.38264	MYO1E;KIRREL1;ITGA3
Sphingolipid Catabolic Process (GO:0030149)	3/15	0.204188	0.59393	0	0	2.12917	3.38264	ASAH1;SMPD1;GLA
Sympathetic Nervous System Development (GO:0048485)	3/15	0.204188	0.59393	0	0	2.12917	3.38264	SEMA3A;CTNNB1;SOX4
Synaptic Vesicle Transport Along Microtubule (GO:0099517)	3/15	0.204188	0.59393	0	0	2.12917	3.38264	BLOC1S1;DTNBP1;AP3S2
Cellular Component Disassembly (GO:0022411)	7/46	0.204667	0.59393	0	0	1.52924	2.42594	KIF9;GSN;MMP2;SH3PXD2B;FLOT1;PLAAT3;LAMC1
Mitotic G2/M Transition Checkpoint (GO:0044818)	7/46	0.204667	0.59393	0	0	1.52924	2.42594	BABAM2;CDKN1A;RAD50;NABP2;NBN;FOXN3;CDC14B
Negative Regulation Of Cellular Metabolic Process (GO:0031324)	7/46	0.204667	0.59393	0	0	1.52924	2.42594	MAP3K3;TIGAR;PINK1;CDK6;ITGAV;NUPR1;PPARA
Response To Hydrogen Peroxide (GO:0042542)	7/46	0.204667	0.59393	0	0	1.52924	2.42594	ANXA1;GPX1;PLEKHA1;ZNF580;RIPK1;CLU;RHOB
Fatty Acid Transport (GO:0015908)	6/38	0.204914	0.59393	0	0	1.59737	2.5321	KDM5A;FABP5;FABP7;CRABP1;ARID4A;MFSD2A
Positive Regulation Of Bone Mineralization (GO:0030501)	6/38	0.204914	0.59393	0	0	1.59737	2.5321	SLC20A2;ISG15;PTN;TENT5A;BMPR1B;ATRAID
Regulation Of Telomere Maintenance (GO:0032204)	6/38	0.204914	0.59393	0	0	1.59737	2.5321	SMG1;RAD50;XRCC5;TERF2IP;SMC5;NBN
Cellular Response To UV (GO:0034644)	11/79	0.204965	0.59393	0	0	1.37863	2.18502	CDKN1A;CREBBP;H2AC25;SMPD1;MMP2;NEDD4;ZBTB1;EP300;XPC;TIMP1;DDB2
Negative Regulation Of Cellular Component Organization (GO:0051129)	11/79	0.204965	0.59393	0	0	1.37863	2.18502	HSPA8;RIOK3;XRCC5;SYT11;EP300;WASL;PRKD1;CLU;CRYAB;LCMT1;EPHA3
Positive Regulation Of Endocytosis (GO:0045807)	11/79	0.204965	0.59393	0	0	1.37863	2.18502	DAB2;CD151;SMPD1;LMAN2;FLOT1;GPC3;RAB27A;CLU;B2M;DLL1;SNCA
Positive Regulation Of Protein Modification By Small Protein Conjugation Or Removal (GO:1903322)	11/79	0.204965	0.59393	0	0	1.37863	2.18502	PSMD10;FKBP1A;NDFIP2;PINK1;UBB;TNIP1;RIPK2;DERL1;COMMD1;PTTG1IP;MALT1
Regulation Of Cyclin-Dependent Protein Serine/Threonine Kinase Activity (GO:0000079)	11/79	0.204965	0.59393	0	0	1.37863	2.18502	PSMD10;HEXIM1;CDKN1A;LATS2;CCNI;CCND1;GADD45A;PROX1;PKD2;EGFR;IPO5
Regulation Of Neuron Differentiation (GO:0045664)	11/79	0.204965	0.59393	0	0	1.37863	2.18502	MED1;PCP4;ZFHX2;SIN3A;ID2;CPNE1;NRCAM;HOXD3;GDPD5;DLL1;FGFR1
Fatty Acid Metabolic Process (GO:0006631)	16/122	0.21011	0.608019	0	0	1.28674	2.00748	CPT1A;PHYH;XBP1;ABCD3;GPX1;PNPLA8;ACACB;ADIPOR2;HSD17B8;PER2;PCCA;ACOX1;TSPO;ACSBG1;ACADM;PPARGC1A
Protein Localization To Nucleus (GO:0034504)	16/122	0.21011	0.608019	0	0	1.28674	2.00748	NUP214;MORC3;APLP2;STAT3;CHCHD10;NOL8;PTTG1IP;TOR1AIP1;IPO5;RRP7A;COL1A1;ARL2BP;TPR;FAM53C;MDM2;TAF8
Regulation Of Cell Cycle (GO:0051726)	36/298	0.21133	0.610553	0	0	1.17229	1.82214	PPP1R15A;CDKN1A;BEX1;JADE1;TXLNG;PKD2;HOXD10;SDCBP;MAEA;KAT5;NBN;HOXC9;JUNB;ZNF268;RNF20;PNPT1;GADD45B;GADD45A;NEK6;GBF1;STAT3;DAB2IP;PROX1;RHOB;PER2;CYLD;KAT2B;NR4A1;CDK6;CCPG1;IRF1;TADA3;MDM2;HBP1;TAF6;NUPR1
Intrinsic Apoptotic Signaling Pathway (GO:0097193)	14/105	0.211511	0.610553	0	0	1.31134	2.03713	PPP1R15A;CDKN1A;CUL2;IFI6;DAB2IP;TNFRSF10B;FHIT;IFI16;TMEM117;JMY;BAX;CD24;FNIP2;MCL1
Positive Regulation Of Stress-Activated MAPK Cascade (GO:0032874)	14/105	0.211511	0.610553	0	0	1.31134	2.03713	GADD45B;GADD45A;SEMA3A;TNFRSF19;DAB2IP;MID1;PJA2;SDCBP;MFHAS1;RASSF2;RIPK1;CCN2;PLCB1;SASH1
Negative Regulation Of Protein Kinase Activity (GO:0006469)	12/88	0.211553	0.610553	0	0	1.34569	2.09024	WWTR1;CDKN1A;CAMK2N1;GADD45A;MVP;DAB2IP;DTNBP1;THY1;TRIB2;CORO1C;RTRAF;SNCA
Protein Localization To Membrane (GO:0072657)	24/192	0.21331	0.61518	0	0	1.21824	1.88218	HYCC1;PSMD10;RAB3C;LRPAP1;CD81;ROCK2;ATP1B3;THY1;PTN;F11R;TNFRSF1A;TM9SF3;EFR3A;RAP1A;RABEP1;RAB34;BSG;SH3PXD2B;RAB13;FLOT1;EZR;ARL5A;RAMP1;FERMT2
G1/S Transition Of Mitotic Cell Cycle (GO:0000082)	9/63	0.213441	0.61518	0	0	1.42017	2.1933	CDK17;CDKN1A;LATS2;CDK6;CCND1;RPS6KB1;PLK2;CUL2;BCAT1
Calcium Ion Transmembrane Transport (GO:0070588)	11/80	0.216702	0.622393	0	0	1.35858	2.07758	FKBP1A;SLC24A3;MCUB;ITGAV;TRPM7;CACNA1C;PKD2;MICU1;CLU;MCU;TMEM165
Phosphatidylcholine Metabolic Process (GO:0046470)	8/55	0.217206	0.622393	0	0	1.45026	2.21441	SLC44A3;SLC44A1;PNPLA8;TSPO;PLA2G4A;PLAAT3;PLA2G6;MFSD2A
Artery Development (GO:0060840)	4/23	0.217823	0.622393	0	0	1.79313	2.73287	EFEMP2;PKD2;ROBO1;TGFBR2
Cellular Response To Interleukin-6 (GO:0071354)	4/23	0.217823	0.622393	0	0	1.79313	2.73287	STAT3;JAK2;NFKB1;JAK1
Cytosolic Pattern Recognition Receptor Signaling Pathway (GO:0002753)	4/23	0.217823	0.622393	0	0	1.79313	2.73287	CYLD;MAVS;TRIM25;IPO5
Diacylglycerol Metabolic Process (GO:0046339)	4/23	0.217823	0.622393	0	0	1.79313	2.73287	PGS1;DGKB;DGKI;DGKH
Negative Regulation Of Protein Depolymerization (GO:1901880)	4/23	0.217823	0.622393	0	0	1.79313	2.73287	LIMA1;CKAP2;CIB1;CLASP1
Negative Regulation Of Protein Tyrosine Kinase Activity (GO:0061099)	4/23	0.217823	0.622393	0	0	1.79313	2.73287	TSG101;MVP;THY1;SNX6
Positive Regulation Of Epithelial Cell Apoptotic Process (GO:1904037)	4/23	0.217823	0.622393	0	0	1.79313	2.73287	PRKCI;GSN;PLA2R1;THBS1
Positive Regulation Of mRNA Splicing, Via Spliceosome (GO:0048026)	4/23	0.217823	0.622393	0	0	1.79313	2.73287	RBM3;THRAP3;CIRBP;PRDX6
Protein N-linked Glycosylation Via Asparagine (GO:0018279)	4/23	0.217823	0.622393	0	0	1.79313	2.73287	FUT8;DAD1;STT3B;DDOST
Protein Targeting To ER (GO:0045047)	4/23	0.217823	0.622393	0	0	1.79313	2.73287	SRPRA;MAN1A1;SRP14;GET3
Regulation Of Myotube Differentiation (GO:0010830)	4/23	0.217823	0.622393	0	0	1.79313	2.73287	HDAC5;XBP1;BHLHE41;CCN3
Apoptotic Process (GO:0006915)	28/228	0.218457	0.623791	0	0	1.19401	1.81629	CYFIP2;PPP1R15A;IFI27L2;PRUNE2;IFI6;JADE1;CIB1;TNFAIP1;FOXO1;EP300;RIPK1;JAK2;ZNF385A;IER3;GADD45A;RIPK2;FEM1B;TNFRSF19;EMP1;TNFRSF10B;CFLAR;RHOB;TGFBR2;PLSCR1;IRF1;MDM2;PMP22;BAX
Negative Regulation Of DNA-binding Transcription Factor Activity (GO:0043433)	19/149	0.219326	0.625857	0	0	1.24602	1.89046	PSMD10;PRNP;TCF7L2;ANXA4;FZD6;DAB2IP;KEAP1;COMMD1;PROX1;PKD2;ESR1;CYLD;NWD1;IRAK1;ID2;TAX1BP1;NUPR1;RBCK1;FOXA2
Regulation Of Cell Motility (GO:2000145)	16/123	0.219575	0.626152	0	0	1.27465	1.93244	BEX4;CADM4;PLXND1;CAVIN1;ROCK2;TNC;NEXN;FGF1;FGF2;RHOB;FRMD5;CDK6;AMOTL2;RAC1;PKN1;PLXNA4
Positive Regulation Of TOR Signaling (GO:0032008)	7/47	0.220316	0.627602	0	0	1.49092	2.25531	RRAGA;CLEC16A;SIK3;FNIP1;LAMTOR4;GPR137B;LAMTOR5
Response To Calcium Ion (GO:0051592)	14/106	0.221786	0.627602	0	0	1.29701	1.95336	CLIC4;PRKAA1;HOMER1;CPNE4;PKD2;CLU;THBS1;SYT6;SYT11;SMPD1;NEDD4;CPNE1;KCNH1;SEC31A
Negative Regulation Of Catabolic Process (GO:0009895)	10/72	0.221863	0.627602	0	0	1.3744	2.06942	CST3;SNX3;PRKAA1;TIGAR;CSNK2A1;DAB2IP;NUPR1;PPARA;ATRAID;EGFR
Bile Acid Metabolic Process (GO:0008206)	5/31	0.222116	0.627602	0	0	1.6381	2.46461	OSBPL9;ABCD3;AMACR;OSBPL3;OSBP
Glutamine Family Amino Acid Metabolic Process (GO:0009064)	5/31	0.222116	0.627602	0	0	1.6381	2.46461	ALDH4A1;GCLC;DDAH1;DGLUCY;MTHFS
Negative Regulation Of Cell-Matrix Adhesion (GO:0001953)	5/31	0.222116	0.627602	0	0	1.6381	2.46461	HOXA7;ARHGAP6;THBS1;CORO1C;AJAP1
Negative Regulation Of Microtubule Polymerization Or Depolymerization (GO:0031111)	5/31	0.222116	0.627602	0	0	1.6381	2.46461	CKAP2;CIB1;CLASP1;EML2;SNCA
Positive Regulation Of Glucose Transmembrane Transport (GO:0010828)	5/31	0.222116	0.627602	0	0	1.6381	2.46461	OSBPL8;PRKCI;NR4A3;IRS2;SORBS1
Regulation Of Gluconeogenesis (GO:0006111)	5/31	0.222116	0.627602	0	0	1.6381	2.46461	NNMT;EP300;PGPEP1;PPARGC1A;FOXO1
Triglyceride Homeostasis (GO:0070328)	5/31	0.222116	0.627602	0	0	1.6381	2.46461	FUNDC2;XBP1;PNPLA8;IL18;RORA
Heterochromatin Organization (GO:0070828)	6/39	0.22227	0.627602	0	0	1.54888	2.3293	HDAC5;SETD7;UBR5;PPM1D;SPTY2D1;LOXL2
Negative Regulation Of Cell-Substrate Adhesion (GO:0010812)	6/39	0.22227	0.627602	0	0	1.54888	2.3293	KANK1;ACTN4;HOXA7;THBS1;CORO1C;AJAP1
Nuclear-Transcribed mRNA Catabolic Process, Deadenylation-Dependent Decay (GO:0000288)	6/39	0.22227	0.627602	0	0	1.54888	2.3293	DIS3;CNOT3;PARN;SAMD4A;SAMD4B;DCP1A
Organelle Transport Along Microtubule (GO:0072384)	6/39	0.22227	0.627602	0	0	1.54888	2.3293	UBB;BLOC1S1;KIF5B;COPG1;BORCS7;BORCS5
Positive Regulation Of Intrinsic Apoptotic Signaling Pathway (GO:2001244)	6/39	0.22227	0.627602	0	0	1.54888	2.3293	BCAP31;BECN1;FIS1;UBB;NACC2;NUPR1
ERAD Pathway (GO:0036503)	12/89	0.222828	0.628765	0	0	1.32814	1.99401	XBP1;OS9;RHBDD2;UBXN10;DERL1;TRIM25;MAN1A1;ERLIN2;UBE2G2;STT3B;ATF6;UBXN6
Endocytic Recycling (GO:0032456)	9/64	0.226959	0.634471	0	0	1.39427	2.06768	ARL4C;SNX3;STX12;ATP6AP1;VPS51;RAB14;MICALL1;CMTM6;RAB13
Positive Regulation Of Cysteine-Type Endopeptidase Activity (GO:2001056)	9/64	0.226959	0.634471	0	0	1.39427	2.06768	CYFIP2;BCAP31;FIS1;IFI16;RIPK2;CASC2;CTSD;UACA;MALT1
Protein N-linked Glycosylation (GO:0006487)	9/64	0.226959	0.634471	0	0	1.39427	2.06768	FUT8;TMEM258;DAD1;MGAT4A;MAN1C1;MLEC;STT3B;DDOST;TMEM165
Cytoskeleton-Dependent Cytokinesis (GO:0061640)	11/81	0.228708	0.634471	0	0	1.33909	1.97558	SNX18;BIN3;IST1;ROCK2;DCTN3;CKAP2;EFHC1;SEPTIN6;SNX9;SEPTIN7;RHOB
Histone Modification (GO:0016570)	11/81	0.228708	0.634471	0	0	1.33909	1.97558	KAT2B;HDAC5;CREBBP;KAT5;MBD2;TADA3;JADE1;EP300;CHD4;CHD3;RBBP7
Mitotic DNA Damage Checkpoint Signaling (GO:0044773)	8/56	0.231866	0.634471	0	0	1.41997	2.07542	BABAM2;CDKN1A;CCND1;RPS27L;NBN;FOXN3;CDC14B;NEK11
Positive Regulation Of DNA-templated Transcription Initiation (GO:2000144)	8/56	0.231866	0.634471	0	0	1.41997	2.07542	MED1;GTF2A1;MED21;SRF;TAF8;TAF6;MED27;MED4
DNA Repair-Dependent Chromatin Remodeling (GO:0140861)	3/16	0.232993	0.634471	0	0	1.96527	2.86291	DTX3L;KAT5;UBR5
Activation Of Cysteine-Type Endopeptidase Activity (GO:0097202)	3/16	0.232993	0.634471	0	0	1.96527	2.86291	CYFIP2;IFI16;RIPK2
Cellular Response To Gamma Radiation (GO:0071480)	3/16	0.232993	0.634471	0	0	1.96527	2.86291	XRCC5;MDM2;CRYAB
Endoplasmic Reticulum Tubular Network Organization (GO:0071786)	3/16	0.232993	0.634471	0	0	1.96527	2.86291	RETREG3;RTN1;ATL2
Establishment Of Protein Localization To Endoplasmic Reticulum (GO:0072599)	3/16	0.232993	0.634471	0	0	1.96527	2.86291	SRPRA;MAN1A1;SRP14
Extrinsic Apoptotic Signaling Pathway In Absence Of Ligand (GO:0097192)	3/16	0.232993	0.634471	0	0	1.96527	2.86291	BAX;ITGAV;MCL1
Late Endosome To Lysosome Transport (GO:1902774)	3/16	0.232993	0.634471	0	0	1.96527	2.86291	CHMP1B;CHMP2B;VPS41
Mitophagy (GO:0000423)	3/16	0.232993	0.634471	0	0	1.96527	2.86291	BECN1;PINK1;SQSTM1
Negative Regulation Of ATP-dependent Activity (GO:0032780)	3/16	0.232993	0.634471	0	0	1.96527	2.86291	OXA1L;PXK;IFIT1
Negative Regulation Of Amyloid-Beta Formation (GO:1902430)	3/16	0.232993	0.634471	0	0	1.96527	2.86291	PRNP;RTN1;CLU
Negative Regulation Of Natural Killer Cell Mediated Cytotoxicity (GO:0045953)	3/16	0.232993	0.634471	0	0	1.96527	2.86291	HLA-B;HLA-A;HLA-E
Negative Regulation Of Phosphatase Activity (GO:0010923)	3/16	0.232993	0.634471	0	0	1.96527	2.86291	PPP1R15A;FKBP1A;TIPRL
Negative Regulation Of Release Of Cytochrome C From Mitochondria (GO:0090201)	3/16	0.232993	0.634471	0	0	1.96527	2.86291	PSMD10;GPX1;CLU
Negative Regulation Of Viral-Induced Cytoplasmic Pattern Recognition Receptor Signaling Pathway (GO:0039532)	3/16	0.232993	0.634471	0	0	1.96527	2.86291	SEC14L1;RIOK3;TSPAN6
Neuron Projection Organization (GO:0106027)	3/16	0.232993	0.634471	0	0	1.96527	2.86291	PRNP;MAP1A;PSEN1
Positive Regulation Of Autophagosome Assembly (GO:2000786)	3/16	0.232993	0.634471	0	0	1.96527	2.86291	SNX18;RALB;PIP4K2A
Positive Regulation Of Myeloid Leukocyte Cytokine Production Involved In Immune Response (GO:0061081)	3/16	0.232993	0.634471	0	0	1.96527	2.86291	CD74;MAVS;NR4A3
Positive Regulation Of Smooth Muscle Cell Migration (GO:0014911)	3/16	0.232993	0.634471	0	0	1.96527	2.86291	NR4A3;IGFBP5;DOCK7
Positive Regulation Of Telomere Capping (GO:1904355)	3/16	0.232993	0.634471	0	0	1.96527	2.86291	TNKS2;NABP2;MAP2K7
Regulation Of Fibrinolysis (GO:0051917)	3/16	0.232993	0.634471	0	0	1.96527	2.86291	NRG1;PLAT;THBS1
Regulation Of Nucleocytoplasmic Transport (GO:0046822)	3/16	0.232993	0.634471	0	0	1.96527	2.86291	NUP214;NEDD4;TPR
Regulation Of Presynapse Assembly (GO:1905606)	3/16	0.232993	0.634471	0	0	1.96527	2.86291	IL1RAPL2;GPC4;SNCA
Regulation Of Presynapse Organization (GO:0099174)	3/16	0.232993	0.634471	0	0	1.96527	2.86291	IL1RAPL2;GPC4;SNCA
Mitochondrial Respiratory Chain Complex Assembly (GO:0033108)	12/90	0.234341	0.634471	0	0	1.31104	1.90229	OXA1L;COA3;SURF1;DMAC1;NDUFB5;NDUFS5;NDUFA2;NDUFAF5;NDUFS3;NDUFS2;NDUFAF3;COX14
Regulation Of Programmed Cell Death (GO:0043067)	24/195	0.236296	0.634471	0	0	1.19666	1.72639	KANK2;BNIP3L;BECN1;ASAH1;TIGAR;BEX1;STAT1;ACTN1;DDX42;TNFRSF10B;ACTN4;FBXO10;CLU;MALT1;PSMC5;PINK1;LGALS1;KAT5;BAX;RIPK1;ALPK2;SLC39A7;CRYAB;LCMT1
Cytoplasmic Microtubule Organization (GO:0031122)	7/48	0.23637	0.634471	0	0	1.45448	2.09788	NUMA1;CCDC13;LIMK2;CIB1;SLAIN1;EZR;CLASP1
Negative Regulation Of ERK1 And ERK2 Cascade (GO:0070373)	7/48	0.23637	0.634471	0	0	1.45448	2.09788	SPRED2;EPHA4;TNIP1;DAB2IP;SPRY3;RANBP9;EZR
Positive Regulation Of Reactive Oxygen Species Metabolic Process (GO:2000379)	7/48	0.23637	0.634471	0	0	1.45448	2.09788	CBR1;CDKN1A;GADD45A;RAB27A;RIPK1;THBS1;TGFBR2
Cellular Response To Heat (GO:0034605)	6/40	0.240086	0.634471	0	0	1.50324	2.14476	TCIM;BAG3;TPR;RBBP7;FGF1;THBS1
Positive Regulation Of Wound Healing (GO:0090303)	6/40	0.240086	0.634471	0	0	1.50324	2.14476	KANK1;XBP1;ANXA1;THBS1;FERMT2;HBEGF
Regulation Of Microtubule Polymerization (GO:0031113)	6/40	0.240086	0.634471	0	0	1.50324	2.14476	NUMA1;SLAIN1;RAC1;CLASP1;EML2;SNCA
Brain Development (GO:0007420)	21/169	0.240485	0.634471	0	0	1.20962	1.72383	SLC23A2;GIT2;RTN1;ZFHX2;SPEF2;SHROOM2;SYNJ2;PROX1;SPATA5;HSPG2;TGFBR2;UGP2;SYNJ1;VPS51;COL4A1;UFC1;NRCAM;JHY;TBC1D23;RBBP7;MFSD2A
RNA Splicing, Via Transesterification Reactions (GO:0000375)	4/24	0.241298	0.634471	0	0	1.70338	2.42174	MPHOSPH10;SRSF4;SF3B1;SRSF10
Cell Morphogenesis Involved In Differentiation (GO:0000904)	4/24	0.241298	0.634471	0	0	1.70338	2.42174	YTHDF2;RILPL1;ACTN1;PROX1
Early Endosome To Late Endosome Transport (GO:0045022)	4/24	0.241298	0.634471	0	0	1.70338	2.42174	BECN1;PXK;PIK3C3;RAB5A
Fat-Soluble Vitamin Metabolic Process (GO:0006775)	4/24	0.241298	0.634471	0	0	1.70338	2.42174	KDM5A;CBR1;ARID4A;RPE65
Gliogenesis (GO:0042063)	4/24	0.241298	0.634471	0	0	1.70338	2.42174	VCAN;ANXA1;CDK6;NDUFS2
mRNA Polyadenylation (GO:0006378)	4/24	0.241298	0.634471	0	0	1.70338	2.42174	HEXIM1;PNPT1;LEO1;SYMPK
Multivesicular Body Sorting Pathway (GO:0071985)	4/24	0.241298	0.634471	0	0	1.70338	2.42174	CHMP1B;CHMP2B;RAB27A;SYTL4
Natural Killer Cell Mediated Cytotoxicity (GO:0042267)	4/24	0.241298	0.634471	0	0	1.70338	2.42174	KIF5B;PLEKHM2;LYST;VAMP2
Negative Regulation Of Cell Junction Assembly (GO:1901889)	4/24	0.241298	0.634471	0	0	1.70338	2.42174	ROCK2;ARHGAP6;THBS1;CORO1C
Regulation Of Microtubule Depolymerization (GO:0031114)	4/24	0.241298	0.634471	0	0	1.70338	2.42174	MAP1A;CKAP2;CIB1;CLASP1
Regulation Of Viral Life Cycle (GO:1903900)	4/24	0.241298	0.634471	0	0	1.70338	2.42174	TRIM5;TRIM25;NECTIN2;TRIM22
Response To Copper Ion (GO:0046688)	4/24	0.241298	0.634471	0	0	1.70338	2.42174	PRNP;MT2A;LOXL2;SNCA
Stress Granule Assembly (GO:0034063)	4/24	0.241298	0.634471	0	0	1.70338	2.42174	YTHDF2;CIRBP;G3BP2;LSM14A
Gluconeogenesis (GO:0006094)	5/32	0.242268	0.634471	0	0	1.57734	2.23621	PER2;TPI1;G6PC3;PGAM1;PPARGC1A
Muscle Cell Development (GO:0055001)	5/32	0.242268	0.634471	0	0	1.57734	2.23621	EFEMP2;LRRC27;MYH11;ACTN4;ALPK2
Regulation Of Ubiquitin-Protein Transferase Activity (GO:0051438)	5/32	0.242268	0.634471	0	0	1.57734	2.23621	ARRDC4;PINK1;BAG5;DTX3L;FEM1B
Respiratory System Development (GO:0060541)	5/32	0.242268	0.634471	0	0	1.57734	2.23621	SPEF2;ITGA3;PDPN;PROX1;GLI2
DNA Damage Response, Signal Transduction Resulting In Transcription (GO:0042772)	2/9	0.242973	0.634471	0	0	2.43286	3.44201	KAT5;RPS27L
Golgi Inheritance (GO:0048313)	2/9	0.242973	0.634471	0	0	2.43286	3.44201	GBF1;STX5
NAD Biosynthesis Via Nicotinamide Riboside Salvage Pathway (GO:0034356)	2/9	0.242973	0.634471	0	0	2.43286	3.44201	NNMT;PARP9
T-helper 1 Type Immune Response (GO:0042088)	2/9	0.242973	0.634471	0	0	2.43286	3.44201	LEF1;IL18
Adherens Junction Assembly (GO:0034333)	2/9	0.242973	0.634471	0	0	2.43286	3.44201	CTNNB1;VCL
Aminoglycan Metabolic Process (GO:0006022)	2/9	0.242973	0.634471	0	0	2.43286	3.44201	CHST9;HEXA
Apical Protein Localization (GO:0045176)	2/9	0.242973	0.634471	0	0	2.43286	3.44201	SHROOM2;GOPC
Arachidonate Transport (GO:1903963)	2/9	0.242973	0.634471	0	0	2.43286	3.44201	ANXA1;PNPLA8
Arachidonic Acid Secretion (GO:0050482)	2/9	0.242973	0.634471	0	0	2.43286	3.44201	ANXA1;PNPLA8
Biomineral Tissue Development (GO:0031214)	2/9	0.242973	0.634471	0	0	2.43286	3.44201	COL1A1;DDR2
Calcium Ion Transport Into Cytosol (GO:0060402)	2/9	0.242973	0.634471	0	0	2.43286	3.44201	JPH2;CACNA1C
Carbohydrate Phosphorylation (GO:0046835)	2/9	0.242973	0.634471	0	0	2.43286	3.44201	HKDC1;HK1
Cell Differentiation Involved In Metanephros Development (GO:0072202)	2/9	0.242973	0.634471	0	0	2.43286	3.44201	SALL1;STAT1
Chondroitin Sulfate Proteoglycan Metabolic Process (GO:0050654)	2/9	0.242973	0.634471	0	0	2.43286	3.44201	CSGALNACT1;B3GAT3
Ether Lipid Biosynthetic Process (GO:0008611)	2/9	0.242973	0.634471	0	0	2.43286	3.44201	DHRS7B;PLA2G4A
Glycerolipid Metabolic Process (GO:0046486)	2/9	0.242973	0.634471	0	0	2.43286	3.44201	DGKB;PGPEP1
Glycosphingolipid Catabolic Process (GO:0046479)	2/9	0.242973	0.634471	0	0	2.43286	3.44201	HEXA;GLA
Hormone Transport (GO:0009914)	2/9	0.242973	0.634471	0	0	2.43286	3.44201	SLCO1C1;SLC16A2
Microtubule Anchoring (GO:0034453)	2/9	0.242973	0.634471	0	0	2.43286	3.44201	GCC2;CLASP1
Mitochondrial DNA Replication (GO:0006264)	2/9	0.242973	0.634471	0	0	2.43286	3.44201	MGME1;RRM2B
Mitochondrial RNA Processing (GO:0000963)	2/9	0.242973	0.634471	0	0	2.43286	3.44201	PNPT1;FASTK
Multivesicular Body-Lysosome Fusion (GO:0061763)	2/9	0.242973	0.634471	0	0	2.43286	3.44201	CHMP1B;CHMP2B
Muscle Cell Migration (GO:0014812)	2/9	0.242973	0.634471	0	0	2.43286	3.44201	CCN3;PLAT
Myelin Assembly (GO:0032288)	2/9	0.242973	0.634471	0	0	2.43286	3.44201	TENM4;PMP22
Necroptotic Process (GO:0070266)	2/9	0.242973	0.634471	0	0	2.43286	3.44201	RIPK1;TRPM7
Negative Regulation Of Establishment Of Protein Localization (GO:1904950)	2/9	0.242973	0.634471	0	0	2.43286	3.44201	SNX3;NDFIP2
Negative Regulation Of Extracellular Matrix Organization (GO:1903054)	2/9	0.242973	0.634471	0	0	2.43286	3.44201	CST3;TNFRSF1A
Negative Regulation Of Hormone Secretion (GO:0046888)	2/9	0.242973	0.634471	0	0	2.43286	3.44201	GJA1;RAB11FIP1
Negative Regulation Of Lymphocyte Apoptotic Process (GO:0070229)	2/9	0.242973	0.634471	0	0	2.43286	3.44201	BCL6;IRS2
Negative Regulation Of Protein Exit From Endoplasmic Reticulum (GO:0070862)	2/9	0.242973	0.634471	0	0	2.43286	3.44201	OS9;UBE2G2
Negative Regulation Of Sodium Ion Transmembrane Transport (GO:1902306)	2/9	0.242973	0.634471	0	0	2.43286	3.44201	NEDD4;COMMD1
Negative Regulation Of Toll-Like Receptor 4 Signaling Pathway (GO:0034144)	2/9	0.242973	0.634471	0	0	2.43286	3.44201	MFHAS1;DAB2IP
Negative Regulation Of Transcription By RNA Polymerase I (GO:0016479)	2/9	0.242973	0.634471	0	0	2.43286	3.44201	CREBBP;MAF1
Negative Regulation Of Vascular Endothelial Growth Factor Signaling Pathway (GO:1900747)	2/9	0.242973	0.634471	0	0	2.43286	3.44201	DAB2IP;NRG1
Nerve Growth Factor Signaling Pathway (GO:0038180)	2/9	0.242973	0.634471	0	0	2.43286	3.44201	RAP1A;KIDINS220
Neurotransmitter Receptor Transport To Postsynaptic Membrane (GO:0098969)	2/9	0.242973	0.634471	0	0	2.43286	3.44201	GRIPAP1;LRRC7
Peptidyl-Lysine Dimethylation (GO:0018027)	2/9	0.242973	0.634471	0	0	2.43286	3.44201	EHMT2;SETD7
Pinocytosis (GO:0006907)	2/9	0.242973	0.634471	0	0	2.43286	3.44201	RAB34;SNX5
Positive Regulation Of Keratinocyte Migration (GO:0051549)	2/9	0.242973	0.634471	0	0	2.43286	3.44201	EPB41L4B;MAPRE2
Positive Regulation Of Mesenchymal Cell Proliferation (GO:0002053)	2/9	0.242973	0.634471	0	0	2.43286	3.44201	STAT1;TGFBR2
Positive Regulation Of Monocyte Differentiation (GO:0045657)	2/9	0.242973	0.634471	0	0	2.43286	3.44201	CD74;ZFP36L1
Positive Regulation Of Phagocytosis, Engulfment (GO:0060100)	2/9	0.242973	0.634471	0	0	2.43286	3.44201	RAB31;APLP2
Positive Regulation Of Platelet Activation (GO:0010572)	2/9	0.242973	0.634471	0	0	2.43286	3.44201	PLA2G4A;JAK2
Positive Regulation Of Skeletal Muscle Tissue Development (GO:0048643)	2/9	0.242973	0.634471	0	0	2.43286	3.44201	FLOT1;DLL1
Positive Regulation Of Vasculogenesis (GO:2001214)	2/9	0.242973	0.634471	0	0	2.43286	3.44201	RAP1A;RIN2
Presynaptic Membrane Organization (GO:0097090)	2/9	0.242973	0.634471	0	0	2.43286	3.44201	PTPRD;LRP4
Protein Localization To Microtubule (GO:0035372)	2/9	0.242973	0.634471	0	0	2.43286	3.44201	MAPRE2;MID1
Protein Localization To Microtubule Cytoskeleton (GO:0072698)	2/9	0.242973	0.634471	0	0	2.43286	3.44201	MAPRE2;MID1
Purine Nucleobase Metabolic Process (GO:0006144)	2/9	0.242973	0.634471	0	0	2.43286	3.44201	PRPS1;DPYD
Regulation Of CD4-positive, Alpha-Beta T Cell Proliferation (GO:2000561)	2/9	0.242973	0.634471	0	0	2.43286	3.44201	CD81;TGFBR2
Regulation Of ER To Golgi Vesicle-Mediated Transport (GO:0060628)	2/9	0.242973	0.634471	0	0	2.43286	3.44201	TBC1D20;STX18
Regulation Of Actin Filament Length (GO:0030832)	2/9	0.242973	0.634471	0	0	2.43286	3.44201	EPS8;BRK1
Regulation Of Cardiac Muscle Cell Differentiation (GO:2000725)	2/9	0.242973	0.634471	0	0	2.43286	3.44201	EFNB2;FRS2
Regulation Of Granulocyte Differentiation (GO:0030852)	2/9	0.242973	0.634471	0	0	2.43286	3.44201	LEF1;RUNX1
Regulation Of Inflammatory Response To Wounding (GO:0106014)	2/9	0.242973	0.634471	0	0	2.43286	3.44201	GRN;STAT3
Regulation Of Mast Cell Activation (GO:0033003)	2/9	0.242973	0.634471	0	0	2.43286	3.44201	PLSCR1;NECTIN2
Regulation Of Protein Lipidation (GO:1903059)	2/9	0.242973	0.634471	0	0	2.43286	3.44201	RB1CC1;TSPO
Regulation Of Store-Operated Calcium Entry (GO:2001256)	2/9	0.242973	0.634471	0	0	2.43286	3.44201	HOMER1;SARAF
Regulation Of Tau-Protein Kinase Activity (GO:1902947)	2/9	0.242973	0.634471	0	0	2.43286	3.44201	EGR1;CLU
Regulation Of Transmembrane Transporter Activity (GO:0022898)	2/9	0.242973	0.634471	0	0	2.43286	3.44201	RIPK1;SNCA
Response To Interleukin-4 (GO:0070670)	2/9	0.242973	0.634471	0	0	2.43286	3.44201	XBP1;LEF1
Response To Platelet-Derived Growth Factor (GO:0036119)	2/9	0.242973	0.634471	0	0	2.43286	3.44201	SYAP1;HAS2
Skeletal Muscle Tissue Regeneration (GO:0043403)	2/9	0.242973	0.634471	0	0	2.43286	3.44201	ANXA1;CFLAR
Smooth Muscle Tissue Development (GO:0048745)	2/9	0.242973	0.634471	0	0	2.43286	3.44201	EFEMP2;PROX1
Telomere Maintenance Via Recombination (GO:0000722)	2/9	0.242973	0.634471	0	0	2.43286	3.44201	RAD50;SMC5
Tetrapyrrole Metabolic Process (GO:0033013)	2/9	0.242973	0.634471	0	0	2.43286	3.44201	ABCD4;MMADHC
Vesicle Fusion With Vacuole (GO:0051469)	2/9	0.242973	0.634471	0	0	2.43286	3.44201	CHMP1B;CHMP2B
Regulation Of Actin Cytoskeleton Organization (GO:0032956)	12/91	0.246081	0.642197	0	0	1.29437	1.81483	EPS8;EPHA5;RNH1;DAAM2;ROCK2;NEDD9;NRG1;RAC1;F11R;EZR;CLU;EPHA3
Myeloid Cell Differentiation (GO:0030099)	8/57	0.246859	0.643838	0	0	1.39091	1.9458	ATP5IF1;MFHAS1;MAF;IFI16;CFLAR;JAK2;SLC25A5;RUNX1
Regulation Of mRNA Stability (GO:0043488)	10/74	0.24782	0.645953	0	0	1.3313	1.85723	TAF15;YTHDF2;THRAP3;ROCK2;FASTK;CIRBP;PRKCA;TENT5A;ZFP36L1;PUM2
Erythrocyte Differentiation (GO:0030218)	7/49	0.25279	0.657315	0	0	1.41977	1.95246	ATP5IF1;MED1;MFHAS1;ID2;CFLAR;JAK2;SLC25A5
Heterophilic Cell-Cell Adhesion Via Plasma Membrane Cell Adhesion Molecules (GO:0007157)	7/49	0.25279	0.657315	0	0	1.41977	1.95246	PTPRD;TENM1;CD164;TENM2;CADM3;TENM4;PVR
Neurogenesis (GO:0022008)	7/49	0.25279	0.657315	0	0	1.41977	1.95246	CDK6;BTBD1;BTBD3;ERBB2;NDUFS2;LRP4;EGFR
Regulation Of Mitotic Metaphase/Anaphase Transition (GO:0030071)	7/49	0.25279	0.657315	0	0	1.41977	1.95246	SMARCE1;SMARCC2;BCL7A;NEK6;DPF3;LCMT1;SMARCA2
Regulation Of Cell Division (GO:0051302)	11/83	0.253459	0.65826	0	0	1.30175	1.78672	KAT2B;BECN1;ZFYVE26;TADA3;EFHC1;TXNIP;CIB1;PIK3C3;FGF1;MLLT3;DLL1
Vesicle-Mediated Transport To The Plasma Membrane (GO:0098876)	11/83	0.253459	0.65826	0	0	1.30175	1.78672	ARL4C;SNX3;STX12;RABEP1;VPS51;RAB14;MICALL1;CMTM6;RAB13;GOPC;COMMD1
Cellular Response To Salt (GO:1902075)	14/109	0.253808	0.658373	0	0	1.25584	1.72198	EGR1;CLIC4;PRKAA1;CPNE4;ROCK2;CIB2;PKD2;CLU;SYT6;DLG2;SYT11;SMPD1;CPNE1;KCNH1
Positive Regulation Of Cysteine-Type Endopeptidase Activity Involved In Apoptotic Process (GO:0043280)	14/109	0.253808	0.658373	0	0	1.25584	1.72198	BCAP31;FIS1;PRR7;GSN;RPS27L;CASC2;UACA;MALT1;ROBO1;KHDC1;BAX;JAK2;CTSD;SNCA
Negative Regulation Of Endopeptidase Activity (GO:0010951)	9/66	0.254894	0.660792	0	0	1.3452	1.83876	CST3;SERPINB1;IFI16;SERPINH1;SERPINI2;SERPING1;NRG1;TIMP1;SERPINB6
Protein Autophosphorylation (GO:0046777)	20/162	0.256544	0.664667	0	0	1.20053	1.63327	EPHA4;MAP3K3;SMG1;NEK6;EGFR;STK10;PINK1;IRAK1;PEAK1;RB1CC1;STK17B;STK16;ERBB2;ULK2;RIPK1;PRKD1;JAK2;MARK3;FGFR1;DDR2
Negative Regulation Of Proteolysis (GO:0045861)	6/41	0.258309	0.66625	0	0	1.46021	1.97654	CST3;EPHA4;PRNP;DNAJC1;PLAT;TIMP1
Positive Regulation Of Ossification (GO:0045778)	6/41	0.258309	0.66625	0	0	1.46021	1.97654	SLC20A2;ISG15;PTN;TENT5A;BMPR1B;ATRAID
Positive Regulation Of Viral Process (GO:0048524)	6/41	0.258309	0.66625	0	0	1.46021	1.97654	TBC1D20;RSF1;IFIT1;PPARA;ATG12;ATG5
Regulation Of Release Of Cytochrome C From Mitochondria (GO:0090199)	6/41	0.258309	0.66625	0	0	1.46021	1.97654	PSMD10;PINK1;GPX1;BAX;MFF;CLU
Regulation Of Stress Fiber Assembly (GO:0051492)	10/75	0.26118	0.66625	0	0	1.31074	1.75973	ROCK2;ARHGEF10L;CCN2;RAC1;RHPN2;F11R;ARHGAP6;WASF2;CLASP1;FERMT2
Positive Regulation Of Mitochondrion Organization (GO:0010822)	8/58	0.262156	0.66625	0	0	1.36302	1.82483	FIS1;PINK1;CHCHD10;BAX;MFF;FBXO7;PPARGC1A;MCU
DNA Damage Response, Signal Transduction By P53 Class Mediator Resulting In Cell Cycle Arrest (GO:0006977)	3/17	0.262453	0.66625	0	0	1.8248	2.441	CDKN1A;PLK2;MDM2
Amyloid Precursor Protein Metabolic Process (GO:0042982)	3/17	0.262453	0.66625	0	0	1.8248	2.441	ADAM19;ADAM10;PSEN1
Androgen Receptor Signaling Pathway (GO:0030521)	3/17	0.262453	0.66625	0	0	1.8248	2.441	KDM3A;TMF1;PMEPA1
Cellular Response To Glucocorticoid Stimulus (GO:0071385)	3/17	0.262453	0.66625	0	0	1.8248	2.441	KLF9;NR3C1;ZFP36L1
Embryonic Digit Morphogenesis (GO:0042733)	3/17	0.262453	0.66625	0	0	1.8248	2.441	SALL1;ECE1;GLI3
Hippo Signaling (GO:0035329)	3/17	0.262453	0.66625	0	0	1.8248	2.441	WWTR1;LATS2;AMOTL2
Megakaryocyte Differentiation (GO:0030219)	3/17	0.262453	0.66625	0	0	1.8248	2.441	MED1;MAF;ZNF385A
Negative Regulation Of Fibroblast Proliferation (GO:0048147)	3/17	0.262453	0.66625	0	0	1.8248	2.441	MORC3;DAB2IP;EMD
Negative Regulation Of Oxidative Stress-Induced Intrinsic Apoptotic Signaling Pathway (GO:1902176)	3/17	0.262453	0.66625	0	0	1.8248	2.441	PINK1;BAG5;HIF1A
Negative Regulation Of Vascular Associated Smooth Muscle Cell Proliferation (GO:1904706)	3/17	0.262453	0.66625	0	0	1.8248	2.441	CDKN1A;EFEMP2;TAFA5
Polyol Metabolic Process (GO:0019751)	3/17	0.262453	0.66625	0	0	1.8248	2.441	INPP4A;SYNJ1;IP6K2
Positive Regulation Of SMAD Protein Signal Transduction (GO:0060391)	3/17	0.262453	0.66625	0	0	1.8248	2.441	DAB2;RBPMS;JAK2
Positive Regulation Of Glial Cell Differentiation (GO:0045687)	3/17	0.262453	0.66625	0	0	1.8248	2.441	TENM4;ID2;PTN
Positive Regulation Of Stem Cell Differentiation (GO:2000738)	3/17	0.262453	0.66625	0	0	1.8248	2.441	MTCH2;PTN;SOX5
Positive Regulation Of Transcription From RNA Polymerase II Promoter In Response To Stress (GO:0036003)	3/17	0.262453	0.66625	0	0	1.8248	2.441	RBPJ;HIF1A;ATF6
Purine-Containing Compound Biosynthetic Process (GO:0072522)	3/17	0.262453	0.66625	0	0	1.8248	2.441	SLC4A7;PRPS1;MTHFD1
Regulation Of Aerobic Respiration (GO:1903715)	3/17	0.262453	0.66625	0	0	1.8248	2.441	PINK1;COX7A2;ATP7A
Regulation Of Telomerase RNA Localization To Cajal Body (GO:1904872)	3/17	0.262453	0.66625	0	0	1.8248	2.441	TNIP1;PARN;CCT8
Regulation Of Vacuole Organization (GO:0044088)	3/17	0.262453	0.66625	0	0	1.8248	2.441	SCARB2;IFT20;RAB5A
Regulation Of Viral Transcription (GO:0046782)	3/17	0.262453	0.66625	0	0	1.8248	2.441	HEXIM1;IFITM3;RSF1
Ribosomal Small Subunit Assembly (GO:0000028)	3/17	0.262453	0.66625	0	0	1.8248	2.441	RRP7A;XRCC5;RPS27L
Sulfur Amino Acid Metabolic Process (GO:0000096)	3/17	0.262453	0.66625	0	0	1.8248	2.441	MSRA;GCLC;MTHFD1
Carboxylic Acid Metabolic Process (GO:0019752)	5/33	0.262879	0.66625	0	0	1.52092	2.03204	CSGALNACT1;SLC23A2;GRHPR;PLA2G4A;SLC2A3
Negative Regulation Of Epithelial Cell Migration (GO:0010633)	5/33	0.262879	0.66625	0	0	1.52092	2.03204	DAB2IP;MCC;THBS1;CORO1C;PTPRG
Negative Regulation Of Small Molecule Metabolic Process (GO:0062014)	5/33	0.262879	0.66625	0	0	1.52092	2.03204	TIGAR;EP300;NUPR1;PGPEP1;PPARA
Positive Regulation Of Notch Signaling Pathway (GO:0045747)	5/33	0.262879	0.66625	0	0	1.52092	2.03204	PRKCI;STAT3;CCN3;DLL1;ROBO1
Positive Regulation Of RNA Metabolic Process (GO:0051254)	5/33	0.262879	0.66625	0	0	1.52092	2.03204	PNPT1;POLR2A;RIOK1;HNRNPLL;NFKB1
Positive Regulation Of Chromosome Organization (GO:2001252)	5/33	0.262879	0.66625	0	0	1.52092	2.03204	RAD50;KAT5;RAD21;TERF2IP;NBN
Positive Regulation Of Telomerase Activity (GO:0051973)	5/33	0.262879	0.66625	0	0	1.52092	2.03204	TNIP1;XRCC5;PARN;CTNNB1;MAP2K7
Regulation Of NLRP3 Inflammasome Complex Assembly (GO:1900225)	5/33	0.262879	0.66625	0	0	1.52092	2.03204	HSPA8;MAVS;CSNK1A1;ZDHHC12;PRKD1
Ventricular Cardiac Muscle Tissue Morphogenesis (GO:0055010)	5/33	0.262879	0.66625	0	0	1.52092	2.03204	DSP;FKBP1A;NRG1;PROX1;RBPJ
Regulation Of Nucleic Acid-Templated Transcription (GO:1903506)	52/452	0.264953	0.666908	0	0	1.10902	1.47301	BTG1;NAB1;JADE1;RORA;RSF1;CHD3;NR3C1;ZNF280D;SOX4;TRIM22;ZBTB38;ACTN4;MLF2;KAT2B;KAT6B;THAP7;ZNF516;IRF2;TERF2IP;HOXB7;CREM;SUPT4H1;ZNF22;SPTY2D1;HIF1A;SBNO1;POLR2A;NFIL3;ZBED1;APBB2;GPBP1L1;RBBP7;PATZ1;PPARGC1A;ZNF268;SRSF10;RNF20;WWTR1;CREBBP;CNBP;STAT3;POU6F2;NFATC2;NR1D2;ESRRG;FOXN3;SMARCA2;ESR1;RYBP;GON4L;TADA3;ZNF217
RNA Polyadenylation (GO:0043631)	4/25	0.265307	0.666908	0	0	1.62218	2.15241	HEXIM1;PNPT1;LEO1;SYMPK
Cellular Response To Hexose Stimulus (GO:0071331)	4/25	0.265307	0.666908	0	0	1.62218	2.15241	UNC13B;PRKAA1;XBP1;SOX4
Cellular Response To Steroid Hormone Stimulus (GO:0071383)	4/25	0.265307	0.666908	0	0	1.62218	2.15241	HSPA8;MED1;ATP1A1;NR3C1
Late Endosome To Vacuole Transport Via Multivesicular Body Sorting Pathway (GO:0032511)	4/25	0.265307	0.666908	0	0	1.62218	2.15241	LEPROT;TSG101;TMEM50A;MVB12A
Mitotic Cell Cycle Checkpoint Signaling (GO:0007093)	4/25	0.265307	0.666908	0	0	1.62218	2.15241	BABAM2;RAD50;NABP2;NBN
Negative Regulation Of Intrinsic Apoptotic Signaling Pathway In Response To DNA Damage (GO:1902230)	4/25	0.265307	0.666908	0	0	1.62218	2.15241	CD74;MARCHF7;CLU;ZNF385A
Positive Regulation Of Glucose Import (GO:0046326)	4/25	0.265307	0.666908	0	0	1.62218	2.15241	OSBPL8;PRKCI;IRS2;SORBS1
Regulation Of Biomineral Tissue Development (GO:0070167)	4/25	0.265307	0.666908	0	0	1.62218	2.15241	ROCK2;NBR1;TXLNG;DDR2
Regulation Of Cell Cycle Phase Transition (GO:1901987)	4/25	0.265307	0.666908	0	0	1.62218	2.15241	CDKN1A;TCIM;XPC;NEK11
Regulation Of Chondrocyte Differentiation (GO:0032330)	4/25	0.265307	0.666908	0	0	1.62218	2.15241	BMPR1B;HOXA11;LOXL2;SOX5
Regulation Of Hippo Signaling (GO:0035330)	4/25	0.265307	0.666908	0	0	1.62218	2.15241	FRMD6;MARK3;MOB3B;VGLL4
Regulation Of Platelet Aggregation (GO:0090330)	4/25	0.265307	0.666908	0	0	1.62218	2.15241	PDPN;PRKCA;F11R;JAK2
Vesicle-Mediated Transport Between Endosomal Compartments (GO:0098927)	4/25	0.265307	0.666908	0	0	1.62218	2.15241	BECN1;PXK;PIK3C3;RAB5A
Nitrogen Compound Transport (GO:0071705)	20/163	0.265586	0.66722	0	0	1.19207	1.58046	SCARB2;ARRDC4;ABCD4;SLC23A2;SLC26A2;LMAN2L;CMTM6;MIA3;NRG1;RUFY1;SNX18;CHMP1B;CHMP2B;PDPN;TXNIP;MYH9;CERT1;SLC25A11;RAMP1;VAMP2
Generation Of Neurons (GO:0048699)	21/172	0.266571	0.669303	0	0	1.18539	1.56723	MTPN;RTN1;WNT2B;SEMA3A;CEP85L;EN2;EN1;LRP4;NAV1;CFLAR;RUNX2;RUNX1;PTPRD;CDK6;ERBB2;NRCAM;RAC1;ASTN2;IER2;FGFR1;ITM2C
Cellular Response To Tumor Necrosis Factor (GO:0071356)	15/119	0.267387	0.67057	0	0	1.22907	1.62121	ASAH1;STAT1;ZFAND6;DAB2IP;ILK;CIB1;ACTN4;FOXO3;ZFP36L1;TNFRSF1A;RRAGA;HAS2;RIPK1;JAK2;LIMS1
Regulation Of Protein Kinase Activity (GO:0045859)	15/119	0.267387	0.67057	0	0	1.22907	1.62121	WWTR1;CDKN1A;XRCC5;DTNBP1;THY1;RASSF2;RAP1A;ALS2;CAMK2N1;SNX9;TAB2;TRIB2;DDR2;RTRAF;SNCA
Negative Regulation Of Cellular Catabolic Process (GO:0031330)	9/67	0.269264	0.674884	0	0	1.32193	1.73446	RRAGA;STAT3;LEPR;STK38L;TAB2;TIMP1;NUPR1;MFSD2A;MCL1
Pyruvate Metabolic Process (GO:0006090)	7/50	0.269536	0.675172	0	0	1.38667	1.818	TPI1;PKM;NR4A3;PGAM1;HKDC1;ME1;HK1
Positive Regulation Of Protein Kinase B Signaling (GO:0051897)	12/93	0.27018	0.676394	0	0	1.26227	1.65189	OSBPL8;TCF7L2;MFHAS1;PINK1;CPNE1;IL18;FGF2;THBS1;EGFR;FERMT2;HBEGF;FGFR1
Protein Localization To Plasma Membrane (GO:0072659)	17/137	0.271217	0.678594	0	0	1.20729	1.57532	HYCC1;PSMD10;RAB3C;LRPAP1;CD81;ROCK2;ATP1B3;F11R;TNFRSF1A;EFR3A;RAP1A;RAB34;BSG;RAB13;FLOT1;EZR;RAMP1
Regulation Of RNA Splicing (GO:0043484)	13/102	0.273421	0.679895	0	0	1.24458	1.6139	MBNL1;AHNAK;HOXB-AS3;ILDR2;HNRNPLL;PRDX6;PTBP2;KAT2B;POLR2A;FASTK;TADA3;HNRNPH2;SRSF10
Positive Regulation Of Protein Secretion (GO:0050714)	10/76	0.274767	0.679895	0	0	1.29081	1.66751	UNC13B;TCF7L2;TMED10;MYO18A;IRS2;EZR;SYTL4;SOX4;ABCG1;MCU
Transcription Initiation At RNA Polymerase II Promoter (GO:0006367)	10/76	0.274767	0.679895	0	0	1.29081	1.66751	MED1;GTF2A1;GTF2B;MED21;TAF8;TAF6;MED27;MED4;PPARGC1A;ESR1
Negative Regulation Of Transmembrane Receptor Protein Serine/Threonine Kinase Signaling Pathway (GO:0090101)	14/111	0.276052	0.679895	0	0	1.22981	1.58297	TGFB1I1;ARID4A;ARID4B;LDLRAD4;FKBP1A;SPRED2;SIN3A;SNX25;CAPN5;PMEPA1;CCN3;RBBP7;PPARA;SNX6
DNA Recombination (GO:0006310)	6/42	0.276882	0.679895	0	0	1.41957	1.82296	RAD50;RAD51C;XRCC5;RAD21;MRPL36;NBN
DNA-templated Transcription Initiation (GO:0006352)	8/59	0.277725	0.679895	0	0	1.33622	1.71186	GTF2B;UBTF;TAF8;RSF1;TAF6;MED27;PPARGC1A;ZFP36L1
Chordate Embryonic Development (GO:0043009)	8/59	0.277725	0.679895	0	0	1.33622	1.71186	KIAA1217;COL1A1;MBNL1;FUT8;PROX1;PKD2;PCSK5;FGFR1
Glucose Metabolic Process (GO:0006006)	8/59	0.277725	0.679895	0	0	1.33622	1.71186	PER2;TPI1;G6PC3;PGAM1;HKDC1;IRS2;PPARGC1A;HK1
Regulation Of Cell Death (GO:0010941)	8/59	0.277725	0.679895	0	0	1.33622	1.71186	BNIP3L;CHMP1B;CHMP2B;CCN3;CCN2;CLU;CRYAB;SNCA
Regulation Of DNA Repair (GO:0006282)	16/129	0.279927	0.679895	0	0	1.20656	1.53622	SMARCE1;TIGAR;SMARCC2;SMARCA2;NPAS2;EGFR;BABAM2;KAT2B;KAT5;PPP4R2;BCL7A;UBR5;TADA3;UBE2V2;DPF3;TAF6
Negative Regulation Of Protein Metabolic Process (GO:0051248)	18/147	0.282451	0.679895	0	0	1.18909	1.50331	EPHA4;PRNP;BTG2;CSNK2A1;IGFBP5;DAB2IP;PLAT;CLU;ATRAID;TOB1;NFKB1;EGFR;SNX3;CST3;DNAJC1;ITGAV;LSM14A;CRYAB
Regulation Of mRNA Splicing, Via Spliceosome (GO:0048024)	12/94	0.282511	0.679895	0	0	1.24681	1.57601	RBM3;SMU1;RBM47;KHDRBS3;PUF60;THRAP3;MAGOH;CIRBP;SRSF4;SRSF10;PRDX6;HNRNPA0
DNA Damage Checkpoint Signaling (GO:0000077)	5/34	0.283869	0.679895	0	0	1.46839	1.84906	DTX3L;TIPRL;MRPL36;NBN;PARP9
Cellular Response To Amyloid-Beta (GO:1904646)	5/34	0.283869	0.679895	0	0	1.46839	1.84906	EPHA4;PRNP;GJA1;PSEN1;SNX6
Cellular Response To Glucose Stimulus (GO:0071333)	5/34	0.283869	0.679895	0	0	1.46839	1.84906	UNC13B;PRKAA1;XBP1;SELENOT;SOX4
Membrane Protein Proteolysis (GO:0033619)	5/34	0.283869	0.679895	0	0	1.46839	1.84906	ADAM19;ERAP1;CTSH;MYH9;PSEN1
Microtubule Polymerization (GO:0046785)	5/34	0.283869	0.679895	0	0	1.46839	1.84906	TPPP3;MAP7D3;RANBP9;SLAIN1;CLASP1
Organophosphate Biosynthetic Process (GO:0090407)	5/34	0.283869	0.679895	0	0	1.46839	1.84906	MOCS2;TPI1;FGF2;IP6K2;DDR2
Regulation Of T Cell Receptor Signaling Pathway (GO:0050856)	5/34	0.283869	0.679895	0	0	1.46839	1.84906	PRNP;CD81;THY1;EZR;NECTIN2
Regulation Of calcineurin-NFAT Signaling Cascade (GO:0070884)	5/34	0.283869	0.679895	0	0	1.46839	1.84906	PRNP;RCAN1;FHL2;CIB1;LMCD1
Response To Estrogen (GO:0043627)	5/34	0.283869	0.679895	0	0	1.46839	1.84906	NCOA4;EP300;TRIM25;CD24;ESR1
Smoothened Signaling Pathway (GO:0007224)	5/34	0.283869	0.679895	0	0	1.46839	1.84906	KIAA0586;IFT27;HIPK1;GLI3;GLI2
Rap Protein Signal Transduction (GO:0032486)	2/10	0.283895	0.679895	0	0	2.12863	2.68026	RAP1B;RAP1A
TORC1 Signaling (GO:0038202)	2/10	0.283895	0.679895	0	0	2.12863	2.68026	LAMTOR4;LAMTOR5
Angiogenesis Involved In Wound Healing (GO:0060055)	2/10	0.283895	0.679895	0	0	2.12863	2.68026	SRF;PRCP
Aromatic Amino Acid Family Catabolic Process (GO:0009074)	2/10	0.283895	0.679895	0	0	2.12863	2.68026	GSTZ1;QDPR
calcineurin-NFAT Signaling Cascade (GO:0033173)	2/10	0.283895	0.679895	0	0	2.12863	2.68026	NFAT5;NFATC2
Cellular Response To UV-A (GO:0071492)	2/10	0.283895	0.679895	0	0	2.12863	2.68026	MMP2;TIMP1
Cellular Response To Interleukin-12 (GO:0071349)	2/10	0.283895	0.679895	0	0	2.12863	2.68026	JAK2;PLCB1
Coenzyme A Biosynthetic Process (GO:0015937)	2/10	0.283895	0.679895	0	0	2.12863	2.68026	PANK2;DCAKD
Embryonic Appendage Morphogenesis (GO:0035113)	2/10	0.283895	0.679895	0	0	2.12863	2.68026	MBNL1;HOXA11
Engulfment Of Apoptotic Cell (GO:0043652)	2/10	0.283895	0.679895	0	0	2.12863	2.68026	RAC1;THBS1
Establishment Of Endothelial Intestinal Barrier (GO:0090557)	2/10	0.283895	0.679895	0	0	2.12863	2.68026	F11R;TJP2
Fatty Acid Beta-Oxidation Using acyl-CoA Dehydrogenase (GO:0033539)	2/10	0.283895	0.679895	0	0	2.12863	2.68026	ACADM;ETFB
Fatty Acid Homeostasis (GO:0055089)	2/10	0.283895	0.679895	0	0	2.12863	2.68026	PRKAA1;XBP1
Histone H3-K14 Acetylation (GO:0044154)	2/10	0.283895	0.679895	0	0	2.12863	2.68026	KAT2B;TADA3
Lens Fiber Cell Differentiation (GO:0070306)	2/10	0.283895	0.679895	0	0	2.12863	2.68026	MAF;PLAAT3
Mast Cell Activation Involved In Immune Response (GO:0002279)	2/10	0.283895	0.679895	0	0	2.12863	2.68026	NR4A3;S100A13
Mast Cell Degranulation (GO:0043303)	2/10	0.283895	0.679895	0	0	2.12863	2.68026	NR4A3;S100A13
Megakaryocyte Development (GO:0035855)	2/10	0.283895	0.679895	0	0	2.12863	2.68026	MED1;ZNF385A
Metanephric Mesenchyme Development (GO:0072075)	2/10	0.283895	0.679895	0	0	2.12863	2.68026	STAT1;PKD2
Mitochondrial Respirasome Assembly (GO:0097250)	2/10	0.283895	0.679895	0	0	2.12863	2.68026	COX7A2;HIGD2A
Monocyte Differentiation (GO:0030224)	2/10	0.283895	0.679895	0	0	2.12863	2.68026	IFI16;MYH9
Negative Regulation Of Autophagosome Assembly (GO:1902902)	2/10	0.283895	0.679895	0	0	2.12863	2.68026	PINK1;NUPR1
Negative Regulation Of Dephosphorylation (GO:0035305)	2/10	0.283895	0.679895	0	0	2.12863	2.68026	PPP1R15A;MFHAS1
Negative Regulation Of Interferon-Beta Production (GO:0032688)	2/10	0.283895	0.679895	0	0	2.12863	2.68026	MORC3;PPM1B
Negative Regulation Of Lymphocyte Migration (GO:2000402)	2/10	0.283895	0.679895	0	0	2.12863	2.68026	MIA3;WASL
Negative Regulation Of Oxidoreductase Activity (GO:0051354)	2/10	0.283895	0.679895	0	0	2.12863	2.68026	OXA1L;SNCA
Negative Regulation Of Steroid Biosynthetic Process (GO:0010894)	2/10	0.283895	0.679895	0	0	2.12863	2.68026	PROX1;NFKB1
Negative Regulation Of Vascular Endothelial Growth Factor Receptor Signaling Pathway (GO:0030948)	2/10	0.283895	0.679895	0	0	2.12863	2.68026	NEDD4;DAB2IP
Neuron Projection Fasciculation (GO:0106030)	2/10	0.283895	0.679895	0	0	2.12863	2.68026	EPHA4;NRCAM
Peptidyl-Proline Hydroxylation (GO:0019511)	2/10	0.283895	0.679895	0	0	2.12863	2.68026	P3H2;P4HTM
Positive Regulation Of MHC Class II Biosynthetic Process (GO:0045348)	2/10	0.283895	0.679895	0	0	2.12863	2.68026	XBP1;JAK2
Positive Regulation Of Cellular Respiration (GO:1901857)	2/10	0.283895	0.679895	0	0	2.12863	2.68026	PINK1;NUPR1
Positive Regulation Of Cholesterol Metabolic Process (GO:0090205)	2/10	0.283895	0.679895	0	0	2.12863	2.68026	PRKAA1;FGF1
Positive Regulation Of Integrin Activation (GO:0033625)	2/10	0.283895	0.679895	0	0	2.12863	2.68026	RAP1B;FERMT2
Positive Regulation Of Interleukin-13 Production (GO:0032736)	2/10	0.283895	0.679895	0	0	2.12863	2.68026	IL18;HLA-E
Positive Regulation Of Nitric-Oxide Synthase Biosynthetic Process (GO:0051770)	2/10	0.283895	0.679895	0	0	2.12863	2.68026	NAMPT;JAK2
Progesterone Receptor Signaling Pathway (GO:0050847)	2/10	0.283895	0.679895	0	0	2.12863	2.68026	NEDD4;UBR5
Protein Localization To Endosome (GO:0036010)	2/10	0.283895	0.679895	0	0	2.12863	2.68026	TOLLIP;MICALL1
Protein Prenylation (GO:0018342)	2/10	0.283895	0.679895	0	0	2.12863	2.68026	PTAR1;PGGT1B
Purine Nucleoside Bisphosphate Biosynthetic Process (GO:0034033)	2/10	0.283895	0.679895	0	0	2.12863	2.68026	PANK2;DCAKD
Regulation Of Amyloid Precursor Protein Biosynthetic Process (GO:0042984)	2/10	0.283895	0.679895	0	0	2.12863	2.68026	ITM2B;ITM2C
Regulation Of Chromatin Binding (GO:0035561)	2/10	0.283895	0.679895	0	0	2.12863	2.68026	DTX3L;PARP9
Regulation Of Coagulation (GO:0050818)	2/10	0.283895	0.679895	0	0	2.12863	2.68026	NRG1;FOXA2
Regulation Of Cysteine-Type Endopeptidase Activity Involved In Apoptotic Signaling Pathway (GO:2001267)	2/10	0.283895	0.679895	0	0	2.12863	2.68026	PRR7;GSN
Regulation Of Lipid Transport (GO:0032368)	2/10	0.283895	0.679895	0	0	2.12863	2.68026	ITGAV;PPARA
Regulation Of Long-Term Neuronal Synaptic Plasticity (GO:0048169)	2/10	0.283895	0.679895	0	0	2.12863	2.68026	NPTN;RAB5A
Regulation Of Mitotic Sister Chromatid Separation (GO:0010965)	2/10	0.283895	0.679895	0	0	2.12863	2.68026	TPR;LCMT1
Regulation Of Peptidyl-Lysine Acetylation (GO:2000756)	2/10	0.283895	0.679895	0	0	2.12863	2.68026	PRKAA1;DIP2B
Regulation Of Phagocytosis, Engulfment (GO:0060099)	2/10	0.283895	0.679895	0	0	2.12863	2.68026	RAB31;APLP2
Regulation Of Phospholipase Activity (GO:0010517)	2/10	0.283895	0.679895	0	0	2.12863	2.68026	FGFR1;SNCA
Regulation Of Toll-Like Receptor 2 Signaling Pathway (GO:0034135)	2/10	0.283895	0.679895	0	0	2.12863	2.68026	MFHAS1;PJA2
Response To Sterol (GO:0036314)	2/10	0.283895	0.679895	0	0	2.12863	2.68026	RORA;TGFBR2
Ribonucleoside Bisphosphate Biosynthetic Process (GO:0034030)	2/10	0.283895	0.679895	0	0	2.12863	2.68026	PANK2;DCAKD
Surfactant Homeostasis (GO:0043129)	2/10	0.283895	0.679895	0	0	2.12863	2.68026	NKIRAS2;CTSH
Vacuole Fusion (GO:0097576)	2/10	0.283895	0.679895	0	0	2.12863	2.68026	CHMP1B;CHMP2B
Neuron Projection Development (GO:0031175)	23/192	0.285128	0.682469	0	0	1.15995	1.45552	EPHA4;BTG2;TRIO;DOCK7;DAB2IP;DTNBP1;LAMB1;WASL;FRY;PPP1R9A;UBB;GRM7;ALS2;CTTN;VAPA;BLOC1S1;NEDD4;MICALL1;RAB13;PLP1;TBC1D23;ATP7A;GAS7
Positive Regulation Of Leukocyte Mediated Cytotoxicity (GO:0001912)	7/51	0.286566	0.685148	0	0	1.35508	1.69356	HLA-B;HLA-C;HLA-DRA;HLA-A;PVR;NECTIN2;HLA-E
Regulation Of Smoothened Signaling Pathway (GO:0008589)	7/51	0.286566	0.685148	0	0	1.35508	1.69356	TTC23;CREBBP;RAB34;GPC3;FBXL17;RORA;GLI3
Monoatomic Cation Homeostasis (GO:0055080)	10/77	0.28856	0.688114	0	0	1.27147	1.58025	JPH2;SLC40A1;CIB2;CYBRD1;COMMD1;ATP7A;SLC12A8;CNNM4;SNCA;PICALM
Positive Regulation Of Endothelial Cell Proliferation (GO:0001938)	10/77	0.28856	0.688114	0	0	1.27147	1.58025	NR4A1;EGR3;ZNF580;CDH13;PRKCA;PROX1;PRKD1;FGF2;HIF1A;FGFR1
Cardiac Muscle Cell Development (GO:0055013)	4/26	0.289724	0.688114	0	0	1.54836	1.91815	LRRC27;MYH11;SORBS2;ALPK2
Negative Regulation Of Insulin Receptor Signaling Pathway (GO:0046627)	4/26	0.289724	0.688114	0	0	1.54836	1.91815	KANK1;PTPRE;RPS6KB1;PIP4K2A
Negative Regulation Of Protein Polymerization (GO:0032272)	4/26	0.289724	0.688114	0	0	1.54836	1.91815	KANK1;MYADM;EML2;SNCA
Organelle Fusion (GO:0048284)	4/26	0.289724	0.688114	0	0	1.54836	1.91815	FIS1;CHCHD3;MFF;MCL1
Plasma Membrane Invagination (GO:0099024)	4/26	0.289724	0.688114	0	0	1.54836	1.91815	SNX18;GSN;MYH9;SNX9
Positive Regulation Of Microtubule Polymerization Or Depolymerization (GO:0031112)	4/26	0.289724	0.688114	0	0	1.54836	1.91815	NUMA1;SLAIN1;RAC1;CLASP1
Regulation Of Cardiac Muscle Cell Contraction (GO:0086004)	4/26	0.289724	0.688114	0	0	1.54836	1.91815	DSP;CTNNA3;DSG2;CACNA1C
Regulation Of Interferon-Alpha Production (GO:0032647)	4/26	0.289724	0.688114	0	0	1.54836	1.91815	NMB;MAVS;RIPK2;STAT1
Regulation Of Potassium Ion Transmembrane Transporter Activity (GO:1901016)	4/26	0.289724	0.688114	0	0	1.54836	1.91815	NEDD4;FHL1;ATP1B3;VAMP2
Regulation Of Transcription By RNA Polymerase III (GO:0006359)	4/26	0.289724	0.688114	0	0	1.54836	1.91815	TENM1;POLR3F;MAF1;SF3B1
Central Nervous System Development (GO:0007417)	33/283	0.29014	0.688236	0	0	1.12532	1.39246	SLC23A2;RTN1;JRKL;SPATA5;PKD2;DLL1;NPAS2;UGP2;JHY;NRCAM;RBBP7;JARID2;SOX4;MFSD2A;GIT2;GSN;ZFHX2;APLP2;STAT3;ATP6AP2;POU6F2;SHROOM2;PROX1;SYNJ2;S100B;HSPG2;TGFBR2;SYNJ1;COL4A1;IL1RAPL2;UFC1;TPP1;TBC1D23
Antigen Processing And Presentation Of Peptide Antigen Via MHC Class I (GO:0002474)	3/18	0.292332	0.688236	0	0	1.70305	2.09452	ERAP1;HLA-A;B2M
Cell Junction Maintenance (GO:0034331)	3/18	0.292332	0.688236	0	0	1.70305	2.09452	KIRREL1;MYADM;CHCHD10
Heart Trabecula Morphogenesis (GO:0061384)	3/18	0.292332	0.688236	0	0	1.70305	2.09452	FKBP1A;NRG1;RBPJ
Negative Regulation Of DNA-templated Transcription, Elongation (GO:0032785)	3/18	0.292332	0.688236	0	0	1.70305	2.09452	HEXIM1;TCERG1;SUPT4H1
Negative Regulation Of T Cell Receptor Signaling Pathway (GO:0050860)	3/18	0.292332	0.688236	0	0	1.70305	2.09452	PRNP;THY1;EZR
Negative Regulation Of Peptide Hormone Secretion (GO:0090278)	3/18	0.292332	0.688236	0	0	1.70305	2.09452	MIDN;CCN3;FOXO1
Nucleosome Disassembly (GO:0006337)	3/18	0.292332	0.688236	0	0	1.70305	2.09452	SMARCE1;SMARCC2;H2AC25
Positive Regulation Of Chromosome Segregation (GO:0051984)	3/18	0.292332	0.688236	0	0	1.70305	2.09452	NUMA1;KAT5;SMC5
Positive Regulation Of Glycolytic Process (GO:0045821)	3/18	0.292332	0.688236	0	0	1.70305	2.09452	PRKAA1;PSEN1;HIF1A
Positive Regulation Of Neutrophil Chemotaxis (GO:0090023)	3/18	0.292332	0.688236	0	0	1.70305	2.09452	CD74;RAC1;MCU
Protein Import Into Mitochondrial Matrix (GO:0030150)	3/18	0.292332	0.688236	0	0	1.70305	2.09452	TIMM23B;GRPEL1;TOMM20
Regulation Of Establishment Or Maintenance Of Cell Polarity (GO:0032878)	3/18	0.292332	0.688236	0	0	1.70305	2.09452	RAP1B;KANK1;ROCK2
Regulation Of Oligodendrocyte Differentiation (GO:0048713)	3/18	0.292332	0.688236	0	0	1.70305	2.09452	TENM4;DAAM2;PTN
Regulation Of Synaptic Vesicle Exocytosis (GO:2000300)	3/18	0.292332	0.688236	0	0	1.70305	2.09452	RAP1B;RAP1A;RAB5A
Ureteric Bud Development (GO:0001657)	3/18	0.292332	0.688236	0	0	1.70305	2.09452	SALL1;GPC3;PKD2
Proteasomal Protein Catabolic Process (GO:0010498)	26/220	0.293338	0.690226	0	0	1.1423	1.40096	PSMD12;UBXN1;DERL1;TNFAIP1;MAEA;KAT5;PSMB3;SPOP;FBXO7;UBXN6;XBP1;CRBN;CSNK1A1;FEM1B;FBXL17;PJA2;KLHL20;NSFL1C;PSMC5;SPSB1;APPBP2;PELI1;MDM2;CTNNB1;RBCK1;ATF6
Cell Junction Assembly (GO:0034329)	12/95	0.295009	0.69378	0	0	1.23172	1.50361	CDH6;KIRREL3;CLDN5;FARP1;PLXND1;PCDHB2;CTNND1;CDH11;CDH13;NRCAM;ITGA6;TLN1
mRNA Catabolic Process (GO:0006402)	6/43	0.29575	0.694384	0	0	1.38112	1.68254	RNH1;PNPT1;YTHDF2;THRAP3;XRN2;NBDY
Positive Regulation Of Biomineral Tissue Development (GO:0070169)	6/43	0.29575	0.694384	0	0	1.38112	1.68254	SLC20A2;ISG15;PTN;TENT5A;BMPR1B;ATRAID
Response To Amyloid-Beta (GO:1904645)	6/43	0.29575	0.694384	0	0	1.38112	1.68254	EPHA4;PRNP;GJA1;MMP2;PSEN1;SNX6
Response To Molecule Of Bacterial Origin (GO:0002237)	9/69	0.29868	0.70088	0	0	1.27772	1.54398	IRAK1;PELI1;FBXO3;TAB2;JAK2;CD24;IFNAR1;HNRNPA0;SNCA
Axon Guidance (GO:0007411)	18/149	0.302416	0.709162	0	0	1.17081	1.40023	CYFIP2;EPHA5;EPHA4;TRIO;PLXND1;SEMA3A;SEMA4B;NEXN;KALRN;GLI2;EFNB2;KLF7;KIF5B;CHN1;NRCAM;RAC1;EPHA3;PLXNA4
Organonitrogen Compound Catabolic Process (GO:1901565)	10/78	0.302538	0.709162	0	0	1.25271	1.49767	GNPDA1;PNPLA8;ERAP1;DAB2IP;PLA2G4A;RIPK1;TPP1;ETFB;PLA2G6;SQSTM1
Negative Regulation Of Response To Stimulus (GO:0048585)	7/52	0.303838	0.711434	0	0	1.32489	1.57829	EPHA4;KLF7;DDAH1;APLP2;VPS13C;THY1;CLU
Positive Regulation Of Telomere Maintenance (GO:0032206)	7/52	0.303838	0.711434	0	0	1.32489	1.57829	RAD50;TNKS2;TNIP1;NABP2;TERF2IP;NBN;MAP2K7
Hexose Biosynthetic Process (GO:0019319)	5/35	0.305157	0.713359	0	0	1.41937	1.68469	PER2;TPI1;G6PC3;PGAM1;PPARGC1A
Regulation Of Axon Extension (GO:0030516)	5/35	0.305157	0.713359	0	0	1.41937	1.68469	CTTN;SIN3A;SEMA3A;NRCAM;DIP2B
Regulation Of Regulated Secretory Pathway (GO:1903305)	5/35	0.305157	0.713359	0	0	1.41937	1.68469	SYT11;DTNBP1;RAB27A;RAB5A;SYT6
Regulation Of Insulin Secretion (GO:0050796)	11/87	0.305454	0.713666	0	0	1.23296	1.46224	EPHA5;PER2;HADHA;TCF7L2;MIDN;IRS2;CCN3;SOX4;FOXO1;MCU;FOXA2
Negative Regulation Of Signal Transduction (GO:0009968)	31/267	0.306234	0.7151	0	0	1.11963	1.32498	KANK2;LRPAP1;KANK1;LEPROT;FGF2;THBS1;GLI3;NKD1;TSPAN6;SMPD1;GPC3;PIP4K2A;SNCA;ACVR1;CADM4;YTHDF2;TLE1;CSNK2A1;IGFBP5;DAB2IP;NRG1;SMAD5;DKK3;MFHAS1;PTPRE;RPS6KB1;TCIM;NEDD4;SPRY3;TAX1BP3;VGLL4
Cellular Response To Transforming Growth Factor Beta Stimulus (GO:0071560)	12/96	0.307659	0.718039	0	0	1.21698	1.43453	CLDN5;ITGB5;APLP2;STAT3;FOS;NR3C1;SMAD5;FERMT2;SOX5;TGFBR2;ZFP36L1;LIMS1
Positive Regulation Of Organelle Assembly (GO:1902117)	8/61	0.309551	0.721933	0	0	1.28565	1.50759	IFT20;SDCBP;SNX18;RALB;NUMA1;STX18;G3BP2;PIP4K2A
Positive Regulation Of Protein Transport (GO:0051222)	9/70	0.313674	0.721933	0	0	1.25671	1.45702	UNC13B;TENM1;TMED10;B3GAT3;TPR;MYO18A;EZR;SYTL4;VAMP2
Regulation Of Actin Filament-Based Process (GO:0032970)	9/70	0.313674	0.721933	0	0	1.25671	1.45702	EPHA5;DAAM2;ROCK2;NEDD9;NRG1;RAC1;F11R;EZR;EPHA3
Cardiac Muscle Cell Differentiation (GO:0055007)	4/27	0.314424	0.721933	0	0	1.48095	1.71348	LRRC27;MYH11;NRG1;ALPK2
Cell Surface Receptor Signaling Pathway Involved In Cell-Cell Signaling (GO:1905114)	4/27	0.314424	0.721933	0	0	1.48095	1.71348	CSNK1A1;GPC4;CD24;FERMT2
Cortical Cytoskeleton Organization (GO:0030865)	4/27	0.314424	0.721933	0	0	1.48095	1.71348	ROCK2;RAB13;RAC1;EZR
Peptide Cross-Linking (GO:0018149)	4/27	0.314424	0.721933	0	0	1.48095	1.71348	DSP;ANXA1;THBS1;FGFR1
Peptidyl-Proline Modification (GO:0018208)	4/27	0.314424	0.721933	0	0	1.48095	1.71348	FKBP1A;NTMT1;P3H2;PPIC
Regulation Of Catecholamine Secretion (GO:0050433)	4/27	0.314424	0.721933	0	0	1.48095	1.71348	SYT11;DTNBP1;SNCA;SYT6
Regulation Of Immunoglobulin Production (GO:0002637)	4/27	0.314424	0.721933	0	0	1.48095	1.71348	XBP1;SUPT6H;HLA-E;VAMP3
Regulation Of Insulin Secretion Involved In Cellular Response To Glucose Stimulus (GO:0061178)	4/27	0.314424	0.721933	0	0	1.48095	1.71348	EPHA5;KLF7;PLA2G6;FOXA2
Regulation Of Peptidase Activity (GO:0052547)	4/27	0.314424	0.721933	0	0	1.48095	1.71348	CST3;PINK1;CTSH;PSMB8
Ventricular Septum Morphogenesis (GO:0060412)	4/27	0.314424	0.721933	0	0	1.48095	1.71348	PROX1;SOX4;ROBO1;TGFBR2
Extracellular Matrix Disassembly (GO:0022617)	6/44	0.314857	0.721933	0	0	1.3447	1.55399	KIF9;GSN;MMP2;SH3PXD2B;FLOT1;LAMC1
Positive Regulation Of Biosynthetic Process (GO:0009891)	6/44	0.314857	0.721933	0	0	1.3447	1.55399	MTPN;RAB27A;SUCO;SORBS1;PPARA;RUNX1
Positive Regulation Of Chemotaxis (GO:0050921)	6/44	0.314857	0.721933	0	0	1.3447	1.55399	ZNF580;CDH13;PTN;PRKD1;FGF2;THBS1
Positive Regulation Of Leukocyte Cell-Cell Adhesion (GO:1903039)	6/44	0.314857	0.721933	0	0	1.3447	1.55399	NFAT5;NR4A3;IRAK1;HAS2;HLA-DRA;THY1
Regulation Of Insulin Receptor Signaling Pathway (GO:0046626)	6/44	0.314857	0.721933	0	0	1.3447	1.55399	KANK1;PTPRE;RPS6KB1;PIP4K2A;SORBS1;SNX5
Protein Homotetramerization (GO:0051289)	7/53	0.321312	0.721933	0	0	1.29602	1.47142	APLP2;ME1;PKD2;CLU;B2M;ACACB;CRYZ
Regulation Of Alternative mRNA Splicing, Via Spliceosome (GO:0000381)	7/53	0.321312	0.721933	0	0	1.29602	1.47142	SMU1;RBM47;KHDRBS3;PUF60;THRAP3;MAGOH;HNRNPA0
Dopamine Metabolic Process (GO:0042417)	3/19	0.322414	0.721933	0	0	1.59652	1.80713	MAOB;ATP7A;SNCA
Dopaminergic Neuron Differentiation (GO:0071542)	3/19	0.322414	0.721933	0	0	1.59652	1.80713	EN1;CTNNB1;FOXA2
Ganglioside Metabolic Process (GO:0001573)	3/19	0.322414	0.721933	0	0	1.59652	1.80713	ST8SIA2;HEXA;ST3GAL5
Glycosphingolipid Biosynthetic Process (GO:0006688)	3/19	0.322414	0.721933	0	0	1.59652	1.80713	ST8SIA2;ST3GAL5;B4GALT6
Heme Biosynthetic Process (GO:0006783)	3/19	0.322414	0.721933	0	0	1.59652	1.80713	ATP5IF1;PGRMC1;TSPO
Insulin Secretion (GO:0030073)	3/19	0.322414	0.721933	0	0	1.59652	1.80713	ANXA1;SNX19;SELENOT
Mitotic Sister Chromatid Cohesion (GO:0007064)	3/19	0.322414	0.721933	0	0	1.59652	1.80713	NAA50;RAD21;PDS5B
Negative Regulation Of RNA Splicing (GO:0033119)	3/19	0.322414	0.721933	0	0	1.59652	1.80713	SRSF4;SRSF10;PTBP2
Negative Regulation Of Leukocyte Cell-Cell Adhesion (GO:1903038)	3/19	0.322414	0.721933	0	0	1.59652	1.80713	ILDR2;MIA3;PPARA
Phosphate Ion Transport (GO:0006817)	3/19	0.322414	0.721933	0	0	1.59652	1.80713	SLC25A3;SLC20A2;SLC25A11
Phosphatidylcholine Biosynthetic Process (GO:0006656)	3/19	0.322414	0.721933	0	0	1.59652	1.80713	SLC44A3;SLC44A1;MFSD2A
Pore Complex Assembly (GO:0046931)	3/19	0.322414	0.721933	0	0	1.59652	1.80713	AHCTF1;TPR;PLEKHA7
Positive Regulation Of Activated T Cell Proliferation (GO:0042104)	3/19	0.322414	0.721933	0	0	1.59652	1.80713	IGFBP2;IL18;CD24
Purine Ribonucleotide Transport (GO:0015868)	3/19	0.322414	0.721933	0	0	1.59652	1.80713	LRRC8C;SLC25A4;SLC25A25
Receptor Clustering (GO:0043113)	3/19	0.322414	0.721933	0	0	1.59652	1.80713	LRP4;PTN;THY1
Regulation Of B Cell Differentiation (GO:0045577)	3/19	0.322414	0.721933	0	0	1.59652	1.80713	XBP1;ID2;ZFP36L1
Regulation Of Early Endosome To Late Endosome Transport (GO:2000641)	3/19	0.322414	0.721933	0	0	1.59652	1.80713	SNX3;DAB2;EZR
Regulation Of Protein-Containing Complex Disassembly (GO:0043244)	3/19	0.322414	0.721933	0	0	1.59652	1.80713	CLEC16A;ETF1;ATG5
Sphingosine Metabolic Process (GO:0006670)	3/19	0.322414	0.721933	0	0	1.59652	1.80713	ASAH1;SPTLC1;SPTSSA
Positive Regulation Of Defense Response (GO:0031349)	15/124	0.322728	0.721933	0	0	1.17236	1.32588	GRN;RIOK3;IL18;NPAS2;TNFRSF1A;PLSCR1;LGALS1;TNIP1;CAMK2N1;NINJ1;POLR3F;RIPK1;OPTN;TRIM56;SNCA
Regulation Of DNA Metabolic Process (GO:0051052)	15/124	0.322728	0.721933	0	0	1.17236	1.32588	SMG1;XRCC5;EHMT2;ZBTB38;JADE1;SMC5;BABAM2;KAT2B;HELB;SUB1;TADA3;UBE2V2;TERF2IP;TAF6;MPV17
Actin Crosslink Formation (GO:0051764)	2/11	0.324585	0.721933	0	0	1.89201	2.1289	EPS8;DPYSL3
Aspartate Family Amino Acid Catabolic Process (GO:0009068)	2/11	0.324585	0.721933	0	0	1.89201	2.1289	PIPOX;SDSL
Brain Morphogenesis (GO:0048854)	2/11	0.324585	0.721933	0	0	1.89201	2.1289	SPEF2;VPS51
Calcineurin-Mediated Signaling (GO:0097720)	2/11	0.324585	0.721933	0	0	1.89201	2.1289	NFAT5;NFATC2
Cell Differentiation In Hindbrain (GO:0021533)	2/11	0.324585	0.721933	0	0	1.89201	2.1289	PROX1;ATP7A
Cellular Response To Fluid Shear Stress (GO:0071498)	2/11	0.324585	0.721933	0	0	1.89201	2.1289	HAS2;PKD2
Central Nervous System Projection Neuron Axonogenesis (GO:0021952)	2/11	0.324585	0.721933	0	0	1.89201	2.1289	EPHA4;GLI2
Cytidine To Uridine Editing (GO:0016554)	2/11	0.324585	0.721933	0	0	1.89201	2.1289	APOBEC3C;RBM47
Digestive System Development (GO:0055123)	2/11	0.324585	0.721933	0	0	1.89201	2.1289	CLMP;COBL
Endoplasmic Reticulum Membrane Organization (GO:0090158)	2/11	0.324585	0.721933	0	0	1.89201	2.1289	ATL2;STX18
Exit From Mitosis (GO:0010458)	2/11	0.324585	0.721933	0	0	1.89201	2.1289	EPS8;CLASP1
Fatty Acid Beta-Oxidation Using acyl-CoA Oxidase (GO:0033540)	2/11	0.324585	0.721933	0	0	1.89201	2.1289	AMACR;ACOX1
Ganglion Development (GO:0061548)	2/11	0.324585	0.721933	0	0	1.89201	2.1289	SEMA3A;CTNNB1
Glycerol Metabolic Process (GO:0006071)	2/11	0.324585	0.721933	0	0	1.89201	2.1289	TPI1;PGPEP1
Heterocycle Biosynthetic Process (GO:0018130)	2/11	0.324585	0.721933	0	0	1.89201	2.1289	MOCS2;PYCR2
Intestinal Absorption (GO:0050892)	2/11	0.324585	0.721933	0	0	1.89201	2.1289	F11R;TJP2
Lysosomal Membrane Organization (GO:0097212)	2/11	0.324585	0.721933	0	0	1.89201	2.1289	CHMP1B;CHMP2B
Mast Cell Mediated Immunity (GO:0002448)	2/11	0.324585	0.721933	0	0	1.89201	2.1289	NR4A3;S100A13
Negative Regulation Of RNA Metabolic Process (GO:0051253)	2/11	0.324585	0.721933	0	0	1.89201	2.1289	KAT2B;PTBP2
Negative Regulation Of Amyloid Fibril Formation (GO:1905907)	2/11	0.324585	0.721933	0	0	1.89201	2.1289	CLU;CRYAB
Negative Regulation Of Leukocyte Chemotaxis (GO:0002689)	2/11	0.324585	0.721933	0	0	1.89201	2.1289	CCN3;RIN3
Negative Regulation Of Microtubule Polymerization (GO:0031115)	2/11	0.324585	0.721933	0	0	1.89201	2.1289	EML2;SNCA
Negative Regulation Of Release Of Sequestered Calcium Ion Into Cytosol (GO:0051280)	2/11	0.324585	0.721933	0	0	1.89201	2.1289	FKBP1A;PKD2
Negative Regulation Of Ryanodine-Sensitive Calcium-Release Channel Activity (GO:0060315)	2/11	0.324585	0.721933	0	0	1.89201	2.1289	FKBP1A;PKD2
Neutrophil Activation Involved In Immune Response (GO:0002283)	2/11	0.324585	0.721933	0	0	1.89201	2.1289	STXBP3;VAMP2
Phosphatidylinositol-3-Phosphate Biosynthetic Process (GO:0036092)	2/11	0.324585	0.721933	0	0	1.89201	2.1289	BECN1;PIK3C3
Positive Regulation Of Behavior (GO:0048520)	2/11	0.324585	0.721933	0	0	1.89201	2.1289	NR4A3;NPAS2
Positive Regulation Of Lipid Transport (GO:0032370)	2/11	0.324585	0.721933	0	0	1.89201	2.1289	NMB;TSPO
Positive Regulation Of Muscle Contraction (GO:0045933)	2/11	0.324585	0.721933	0	0	1.89201	2.1289	CTTN;SRF
Positive Regulation Of Triglyceride Biosynthetic Process (GO:0010867)	2/11	0.324585	0.721933	0	0	1.89201	2.1289	KAT5;MFSD2A
Post-Transcriptional Gene Silencing (GO:0016441)	2/11	0.324585	0.721933	0	0	1.89201	2.1289	HEXIM1;HELZ
Protein Polyglutamylation (GO:0018095)	2/11	0.324585	0.721933	0	0	1.89201	2.1289	TTLL7;TPGS1
Regulation Of CD4-positive, Alpha-Beta T Cell Differentiation (GO:0043370)	2/11	0.324585	0.721933	0	0	1.89201	2.1289	HLA-DRA;RUNX1
Regulation Of RNA Export From Nucleus (GO:0046831)	2/11	0.324585	0.721933	0	0	1.89201	2.1289	TPR;SUPT6H
Regulation Of T-helper 17 Cell Differentiation (GO:2000319)	2/11	0.324585	0.721933	0	0	1.89201	2.1289	JUNB;MALT1
Regulation Of Adipose Tissue Development (GO:1904177)	2/11	0.324585	0.721933	0	0	1.89201	2.1289	PRKAA1;PLAAT3
Regulation Of Astrocyte Differentiation (GO:0048710)	2/11	0.324585	0.721933	0	0	1.89201	2.1289	EPHA4;ID2
Regulation Of Cell Activation (GO:0050865)	2/11	0.324585	0.721933	0	0	1.89201	2.1289	FUNDC2;NRG1
Regulation Of Epithelial Cell Apoptotic Process (GO:1904035)	2/11	0.324585	0.721933	0	0	1.89201	2.1289	NUPR1;ZFP36L1
Regulation Of Fatty Acid Metabolic Process (GO:0019217)	2/11	0.324585	0.721933	0	0	1.89201	2.1289	PANK2;PPARA
Regulation Of Homotypic Cell-Cell Adhesion (GO:0034110)	2/11	0.324585	0.721933	0	0	1.89201	2.1289	PRKCA;JAK1
Regulation Of Keratinocyte Migration (GO:0051547)	2/11	0.324585	0.721933	0	0	1.89201	2.1289	EPB41L4B;MAPRE2
Regulation Of Leukocyte Cell-Cell Adhesion (GO:1903037)	2/11	0.324585	0.721933	0	0	1.89201	2.1289	MIA3;PPARA
Regulation Of mRNA 3'-End Processing (GO:0031440)	2/11	0.324585	0.721933	0	0	1.89201	2.1289	LEO1;ZFP36L1
Regulation Of Mesenchymal Cell Proliferation (GO:0010464)	2/11	0.324585	0.721933	0	0	1.89201	2.1289	STAT1;TGFBR2
Regulation Of Protein K63-linked Ubiquitination (GO:1900044)	2/11	0.324585	0.721933	0	0	1.89201	2.1289	UBE2V2;SASH1
Regulation Of Protein Exit From Endoplasmic Reticulum (GO:0070861)	2/11	0.324585	0.721933	0	0	1.89201	2.1289	CD81;GCC2
Retinoic Acid Receptor Signaling Pathway (GO:0048384)	2/11	0.324585	0.721933	0	0	1.89201	2.1289	THRB;THRA
Sulfate Transport (GO:0008272)	2/11	0.324585	0.721933	0	0	1.89201	2.1289	SLC26A2;SLC25A11
Tetrahydrofolate Metabolic Process (GO:0046653)	2/11	0.324585	0.721933	0	0	1.89201	2.1289	MTHFD1;MTHFS
Cell Junction Organization (GO:0034330)	8/62	0.325743	0.723762	0	0	1.26177	1.41526	PRKCI;LRP4;APBB2;PSEN1;PPFIA2;SNCA;LIMS1;TJP2
Negative Regulation Of Kinase Activity (GO:0033673)	8/62	0.325743	0.723762	0	0	1.26177	1.41526	WWTR1;CAMK2N1;DTNBP1;IRS2;THY1;TRIB2;RTRAF;SNCA
Histone Deacetylation (GO:0016575)	5/36	0.326667	0.723947	0	0	1.3735	1.5367	HDAC5;MBD2;CHD4;CHD3;RBBP7
Positive Regulation Of Phospholipase C Activity (GO:0010863)	5/36	0.326667	0.723947	0	0	1.3735	1.5367	ARHGAP6;FGF2;ESR1;EGFR;FGFR1
Regulation Of T Cell Mediated Cytotoxicity (GO:0001914)	5/36	0.326667	0.723947	0	0	1.3735	1.5367	HLA-B;HLA-C;HLA-DRA;HLA-A;HLA-E
Regulation Of Glucose Import (GO:0046324)	5/36	0.326667	0.723947	0	0	1.3735	1.5367	OSBPL8;PRKCI;APLP2;IRS2;SORBS1
Regulation Of Intracellular Protein Transport (GO:0033157)	5/36	0.326667	0.723947	0	0	1.3735	1.5367	TENM1;B3GAT3;TPR;GCC2;VAMP2
Protein Autoubiquitination (GO:0051865)	9/71	0.328825	0.728353	0	0	1.23637	1.37512	BABAM2;RNF11;RNF115;DTX3L;NFX1;MDM2;MARCHF7;KLHL24;DDB2
Axonogenesis (GO:0007409)	22/188	0.330299	0.731244	0	0	1.12921	1.25089	CYFIP2;EPHA5;NTNG1;EPHA4;TRIO;APLP2;SEMA3A;SEMA4B;DOCK7;NEXN;S100B;KALRN;GLI2;EFNB2;KLF7;KIF5B;MAP1A;S100A6;ULK2;NRCAM;B4GALT6;EPHA3
Negative Regulation Of Protein Serine/Threonine Kinase Activity (GO:0071901)	10/80	0.330962	0.732334	0	0	1.21678	1.34545	HEXIM1;CDKN1A;LATS2;PRKAR2B;GADD45A;SMPD1;HEG1;DAB2IP;SPRY3;IPO5
Positive Regulation Of DNA Repair (GO:0045739)	11/89	0.332413	0.735167	0	0	1.20121	1.32299	SMARCE1;BABAM2;TIGAR;SMARCC2;FAM168A;BCL7A;UBE2V2;DPF3;SMARCA2;EGFR;NPAS2
I-kappaB kinase/NF-kappaB Signaling (GO:0007249)	6/45	0.334149	0.736359	0	0	1.31015	1.43615	ROCK2;RIPK2;NKIRAS2;DAB2IP;MAP3K14;NFKB1
Determination Of Left/Right Symmetry (GO:0007368)	6/45	0.334149	0.736359	0	0	1.31015	1.43615	CCDC103;DNAH5;PKD2;DLL1;DNAI1;CFAP53
Organic Hydroxy Compound Transport (GO:0015850)	6/45	0.334149	0.736359	0	0	1.31015	1.43615	SLCO1C1;ABCD3;SLC16A1;SLC44A1;VAPA;OSBP
Positive Regulation Of mRNA Catabolic Process (GO:0061014)	6/45	0.334149	0.736359	0	0	1.31015	1.43615	BTG2;PNPT1;YTHDF2;ROCK2;TOB1;ZFP36L1
Regulation Of Apoptotic Signaling Pathway (GO:2001233)	6/45	0.334149	0.736359	0	0	1.31015	1.43615	CYLD;SGMS1;CSNK2A1;PTPMT1;DAB2IP;CTSH
Regulation Of Telomerase Activity (GO:0051972)	6/45	0.334149	0.736359	0	0	1.31015	1.43615	TNIP1;XRCC5;PARN;NABP2;CTNNB1;MAP2K7
Zymogen Activation (GO:0031638)	6/45	0.334149	0.736359	0	0	1.31015	1.43615	CYFIP2;IFI16;RIPK2;C1RL;CTSH;PLAT
Negative Regulation Of Protein Modification By Small Protein Conjugation Or Removal (GO:1903321)	7/54	0.338946	0.744265	0	0	1.26837	1.37227	PER2;UBXN1;BAG5;CTNNB1;ISG15;SQSTM1;SOX4
Apoptotic Cell Clearance (GO:0043277)	4/28	0.339292	0.744265	0	0	1.41917	1.53397	ANXA1;ITGAV;RAC1;THBS1
Cellular Response To Osmotic Stress (GO:0071470)	4/28	0.339292	0.744265	0	0	1.41917	1.53397	NFAT5;PKD2;ZFP36L1;SERPINB6
Negative Regulation Of Cytoskeleton Organization (GO:0051494)	4/28	0.339292	0.744265	0	0	1.41917	1.53397	KANK1;LIMA1;MYADM;CLASP1
Protein Insertion Into Mitochondrial Membrane (GO:0051204)	4/28	0.339292	0.744265	0	0	1.41917	1.53397	MTCH2;HSPA4;TIMM10;TOMM20
Regulation Of Bone Resorption (GO:0045124)	4/28	0.339292	0.744265	0	0	1.41917	1.53397	SPP1;PRKCA;TMEM64;GPR137B
Regulation Of Cardiac Muscle Cell Action Potential (GO:0098901)	4/28	0.339292	0.744265	0	0	1.41917	1.53397	DSP;CTNNA3;DSG2;CACNA1C
Regulation Of Chromosome Segregation (GO:0051983)	4/28	0.339292	0.744265	0	0	1.41917	1.53397	NUMA1;CSNK2A1;SMC5;PUM2
Regulation Of Lipid Biosynthetic Process (GO:0046890)	4/28	0.339292	0.744265	0	0	1.41917	1.53397	ASAH1;ASXL3;SORBS1;PPARA
Oxidative Phosphorylation (GO:0006119)	8/63	0.342078	0.749994	0	0	1.23876	1.32884	ATP5PF;UQCRB;NDUFB5;NDUFS5;NDUFA2;NDUFS3;NDUFS2;CHCHD10
Negative Regulation Of Cell Adhesion (GO:0007162)	9/72	0.344105	0.75367	0	0	1.21667	1.29796	EPHA4;CD164;PLXND1;PODXL;ADAM10;CDH13;MIA3;NRG1;PLXNA4
Regulation Of Cellular Localization (GO:0060341)	9/72	0.344105	0.75367	0	0	1.21667	1.29796	FKBP1A;GSN;RAB14;TRIM5;TPR;TRIM25;PLEKHM2;TRIM22;PICALM
Activation Of Protein Kinase Activity (GO:0032147)	10/81	0.345364	0.755275	0	0	1.19957	1.27533	OSBPL8;PINK1;IRAK1;IL18;TNFRSF10B;NRG1;FGF1;JAK2;MALT1;TGFBR2
Negative Regulation Of NF-kappaB Transcription Factor Activity (GO:0032088)	10/81	0.345364	0.755275	0	0	1.19957	1.27533	PSMD10;CYLD;NWD1;IRAK1;ANXA4;TAX1BP1;G3BP2;DAB2IP;COMMD1;RBCK1
Positive Regulation Of Growth (GO:0045927)	10/81	0.345364	0.755275	0	0	1.19957	1.27533	PSMD10;MTPN;SDCBP;CSNK2A1;ERBB2;CIB1;PLCB1;DNPH1;EGFR;MFSD2A
Negative Regulation Of Smooth Muscle Cell Proliferation (GO:0048662)	5/37	0.348323	0.759816	0	0	1.33051	1.40319	CDKN1A;EFEMP2;TAFA5;IGFBP5;PPARGC1A
Positive Regulation Of Immune Effector Process (GO:0002699)	5/37	0.348323	0.759816	0	0	1.33051	1.40319	XBP1;CD81;APLP2;MYO18A;HLA-DRA
Regulation Of Phosphoprotein Phosphatase Activity (GO:0043666)	5/37	0.348323	0.759816	0	0	1.33051	1.40319	PPP1R15A;FKBP1A;NUAK1;CSNK2B;TIPRL
Synaptic Vesicle Cycle (GO:0099504)	5/37	0.348323	0.759816	0	0	1.33051	1.40319	GIT2;AP3S2;RAB5A;VAMP2;SNCA
Ventricular Septum Development (GO:0003281)	5/37	0.348323	0.759816	0	0	1.33051	1.40319	SALL1;PROX1;SOX4;ROBO1;TGFBR2
Proteasome-Mediated Ubiquitin-Dependent Protein Catabolic Process (GO:0043161)	36/319	0.351827	0.761984	0	0	1.08401	1.13237	PSMD12;UBXN1;CUL2;DERL1;TNFAIP1;FBXL20;MAEA;KAT5;OS9;PSMB3;SPOP;FBXO3;TRIM25;MAN1A1;ASCC3;FBXO7;CRBN;CSNK1A1;RHBDD2;FEM1B;FBXL17;FBXL15;ERLIN2;UBE2G2;PJA2;KLHL20;NSFL1C;PSMC5;SPSB1;APPBP2;UBXN10;PELI1;MDM2;CTNNB1;RBCK1;STT3B
DNA Methylation (GO:0006306)	3/20	0.352502	0.761984	0	0	1.50252	1.56668	EHMT2;FOS;PPM1D
Fc-gamma Receptor Signaling Pathway Involved In Phagocytosis (GO:0038096)	3/20	0.352502	0.761984	0	0	1.50252	1.56668	VAV3;YES1;PLA2G6
Cellular Response To Copper Ion (GO:0071280)	3/20	0.352502	0.761984	0	0	1.50252	1.56668	PRNP;MT2A;SNCA
Endothelial Cell Development (GO:0001885)	3/20	0.352502	0.761984	0	0	1.50252	1.56668	RAP1B;RAP1A;MYADM
Epithelial Cilium Movement Involved In Extracellular Fluid Movement (GO:0003351)	3/20	0.352502	0.761984	0	0	1.50252	1.56668	SPEF2;CCDC103;CFAP53
Glutamate Metabolic Process (GO:0006536)	3/20	0.352502	0.761984	0	0	1.50252	1.56668	GCLC;DGLUCY;MTHFS
Long-Term Memory (GO:0007616)	3/20	0.352502	0.761984	0	0	1.50252	1.56668	PRNP;CAMK2N1;PJA2
Long-Term Synaptic Potentiation (GO:0060291)	3/20	0.352502	0.761984	0	0	1.50252	1.56668	PLK2;NPTN;VAMP2
Maturation Of LSU-rRNA (GO:0000470)	3/20	0.352502	0.761984	0	0	1.50252	1.56668	NEDD4;RPL7L1;FTSJ3
Negative Regulation Of Cytokine Production Involved In Inflammatory Response (GO:1900016)	3/20	0.352502	0.761984	0	0	1.50252	1.56668	CHID1;APLP2;PPARA
Negative Regulation Of Microtubule Depolymerization (GO:0007026)	3/20	0.352502	0.761984	0	0	1.50252	1.56668	CKAP2;CIB1;CLASP1
Positive Regulation Of Epithelial Cell Differentiation (GO:0030858)	3/20	0.352502	0.761984	0	0	1.50252	1.56668	BTG1;VEZF1;FGF2
Positive Regulation Of Lipid Storage (GO:0010884)	3/20	0.352502	0.761984	0	0	1.50252	1.56668	PLIN3;OSBPL11;NFKB1
Positive Regulation Of Phospholipase Activity (GO:0010518)	3/20	0.352502	0.761984	0	0	1.50252	1.56668	ESR1;FGF2;FGFR1
Positive Regulation Of Protein Processing (GO:0010954)	3/20	0.352502	0.761984	0	0	1.50252	1.56668	GSN;PLGRKT;MYH9
protein-DNA Complex Disassembly (GO:0032986)	3/20	0.352502	0.761984	0	0	1.50252	1.56668	SMARCE1;SMARCC2;H2AC25
Pulmonary Valve Development (GO:0003177)	3/20	0.352502	0.761984	0	0	1.50252	1.56668	RBPJ;ROBO1;TNFRSF1A
Antiviral Innate Immune Response (GO:0140374)	6/46	0.353571	0.763147	0	0	1.27732	1.328	MARCHF2;MORC3;NMB;MAVS;TRIM25;IFIT1
Positive Regulation Of Cell-Cell Adhesion (GO:0022409)	6/46	0.353571	0.763147	0	0	1.27732	1.328	MAGI1;PODXL;FLOT1;THY1;JAK1;FOXA2
Regulation Of mRNA Catabolic Process (GO:0061013)	6/46	0.353571	0.763147	0	0	1.27732	1.328	PNPT1;YTHDF2;MAGOH;PRKCA;ZFP36L1;PUM2
Regulation Of Protein Kinase B Signaling (GO:0051896)	16/136	0.356218	0.7648	0	0	1.13573	1.17231	OSBPL8;TCF7L2;PLEKHA1;IL18;CIB1;FGF2;THBS1;EGFR;MFHAS1;PINK1;CPNE1;PPARA;FERMT2;PHLDA3;FGFR1;HBEGF
Ceramide Metabolic Process (GO:0006672)	7/55	0.3567	0.7648	0	0	1.24188	1.2802	ASAH1;SPTLC1;CERS6;SGMS1;SMPD1;DEGS1;SPTSSA
Neuron Migration (GO:0001764)	7/55	0.3567	0.7648	0	0	1.24188	1.2802	SEMA3A;CEP85L;NRCAM;NAV1;RAC1;ASTN2;FGFR1
[truncated: 2,308 more rows]

## Sheet: GO_iCEP_up
Term	Overlap	P-value	Adjusted P-value	Old P-value	Old Adjusted P-value	Odds Ratio	Combined Score	Genes
Axon Guidance (GO:0007411)	8/149	1.53621e-05	0.0142253	0	0	7.98825	88.5386	GAP43;DSCAM;SEMA6D;NRXN1;PLXNA2;PTPRM;CNTN4;SLIT2
Cell-Cell Adhesion Via Plasma-Membrane Adhesion Molecules (GO:0098742)	8/172	4.30999e-05	0.0199553	0	0	6.85993	68.9559	SDK1;GRID2;VCAM1;DSCAM;PTPRM;CNTN4;LRRC4C;NECTIN3
Homophilic Cell Adhesion Via Plasma Membrane Adhesion Molecules (GO:0007156)	5/60	8.16118e-05	0.0251908	0	0	12.5855	118.474	SDK1;DSCAM;PTPRM;CNTN4;NECTIN3
Neuron Cell-Cell Adhesion (GO:0007158)	3/14	0.000136139	0.0315162	0	0	37.3185	332.203	NLGN4Y;NRXN1;CNTN4
Synapse Assembly (GO:0007416)	5/71	0.000182275	0.0337574	0	0	10.4821	90.2508	NLGN4Y;SDK1;GRID2;DSCAM;NRXN1
Positive Regulation Of Neurogenesis (GO:0050769)	5/75	0.000235971	0.0364181	0	0	9.88112	82.5252	BCAN;NCAN;PLXNA2;LRP2;SLIT2
Regulation Of Cell Communication (GO:0010646)	4/49	0.000470947	0.0617423	0	0	12.2265	93.6647	RYR2;GRK5;VEPH1;SLC8A1
Retinal Ganglion Cell Axon Guidance (GO:0031290)	2/5	0.000536013	0.0617423	0	0	90.6347	682.602	PTPRM;SLIT2
Cellular Response To Caffeine (GO:0071313)	2/6	0.000800116	0.0617423	0	0	67.9726	484.696	RYR2;SLC8A1
Response To Caffeine (GO:0031000)	2/6	0.000800116	0.0617423	0	0	67.9726	484.696	RYR2;SLC8A1
Excitatory Chemical Synaptic Transmission (GO:0098976)	2/6	0.000800116	0.0617423	0	0	67.9726	484.696	GRIN2A;SHISA6
Vascular Associated Smooth Muscle Contraction (GO:0014829)	2/6	0.000800116	0.0617423	0	0	67.9726	484.696	EDNRB;SLC8A1
Chemical Synaptic Transmission (GO:0007268)	8/273	0.000988729	0.0704279	0	0	4.22361	29.2236	NLGN4Y;GRIN2A;GRID2;SYT1;NRXN1;KCNQ2;SYN3;SHISA6
Postsynaptic Membrane Assembly (GO:0097104)	2/7	0.00111473	0.0737311	0	0	54.3753	369.706	NLGN4Y;NRXN1
Positive Regulation Of Neural Precursor Cell Proliferation (GO:2000179)	3/29	0.00125992	0.0774885	0	0	15.7767	105.336	BCAN;NCAN;LRP2
Nervous System Development (GO:0007399)	10/433	0.00146307	0.0774885	0	0	3.32837	21.725	SDK1;EDNRB;PLPPR1;DSCAM;NRXN1;KCNQ2;PDGFC;CNTN4;LDB2;HES5
Ventricular Cardiac Muscle Tissue Morphogenesis (GO:0055010)	3/33	0.00184105	0.0774885	0	0	13.6703	86.0879	RYR2;LRP2;FGFR2
Calcium Ion Transport Into Cytosol (GO:0060402)	2/9	0.00189247	0.0774885	0	0	38.8356	243.494	RYR2;SLC8A1
Cellular Response To Purine-Containing Compound (GO:0071415)	2/9	0.00189247	0.0774885	0	0	38.8356	243.494	RYR2;SLC8A1
Positive Regulation Of Lipase Activity (GO:0060193)	2/9	0.00189247	0.0774885	0	0	38.8356	243.494	FGFR3;FGFR2
Vasoconstriction (GO:0042310)	2/9	0.00189247	0.0774885	0	0	38.8356	243.494	EDNRB;SLC8A1
Postsynapse Assembly (GO:0099068)	2/9	0.00189247	0.0774885	0	0	38.8356	243.494	NLGN4Y;NRXN1
Cellular Response To Amyloid-Beta (GO:1904646)	3/34	0.00200834	0.0774885	0	0	13.2287	82.1561	GRIN2A;VCAM1;CD36
Glial Cell Differentiation (GO:0010001)	3/34	0.00200834	0.0774885	0	0	13.2287	82.1561	BCAN;NCAN;HES5
Modulation Of Chemical Synaptic Transmission (GO:0050804)	5/123	0.00222569	0.078399	0	0	5.84746	35.7145	NLGN4Y;GRID2;SYT1;LRRC4C;SYN3
Neuron Projection Guidance (GO:0097485)	5/124	0.00230562	0.078399	0	0	5.79803	35.208	DSCAM;SEMA6D;NRXN1;CNTN4;SLIT2
Regulation Of Phospholipase Activity (GO:0010517)	2/10	0.00235412	0.078399	0	0	33.9795	205.63	FGFR3;FGFR2
Regulation Of Trans-Synaptic Signaling (GO:0099177)	3/36	0.0023706	0.078399	0	0	12.4257	75.1086	NLGN4Y;GRID2;LRRC4C
Signal Release From Synapse (GO:0099643)	3/38	0.00277085	0.0832753	0	0	11.7145	68.9819	SYT1;NRXN1;SYN3
Membrane Assembly (GO:0071709)	3/38	0.00277085	0.0832753	0	0	11.7145	68.9819	NLGN4Y;NRXN1;S100A10
Axonogenesis (GO:0007409)	6/188	0.00278783	0.0832753	0	0	4.56663	26.8632	DSCAM;SEMA6D;NRXN1;CNTN4;SLIT2;FGFR2
Digestive Tract Development (GO:0048565)	3/39	0.00298562	0.0854304	0	0	11.3885	66.2122	EDNRB;RARB;FGFR2
Regulation Of Signal Transduction (GO:0009966)	6/193	0.00317371	0.0854304	0	0	4.4434	25.5622	GRK5;VEPH1;CD36;RGS6;FGFR2;KCTD16
Calcium Ion Transmembrane Import Into Cytosol (GO:0097553)	4/83	0.00336469	0.0854304	0	0	6.95253	39.5906	RYR2;GRIN2A;PLCH1;SLC8A1
Dendrite Self-Avoidance (GO:0070593)	2/12	0.00341935	0.0854304	0	0	27.1808	154.341	DSCAM;CNTN4
Detection Of Calcium Ion (GO:0005513)	2/12	0.00341935	0.0854304	0	0	27.1808	154.341	RYR2;SYT1
Calcium-Mediated Signaling (GO:0019722)	4/85	0.00366552	0.0854304	0	0	6.78018	38.0286	RYR2;EDNRB;VCAM1;SLC8A1
Transport Across Blood-Brain Barrier (GO:0150104)	4/85	0.00366552	0.0854304	0	0	6.78018	38.0286	ATP8A1;CD36;LRP2;SLC4A4
Monoatomic Cation Transport (GO:0006812)	3/42	0.0036903	0.0854304	0	0	10.5109	58.8824	GRIN2A;LRP2;TRPM3
Regulation Of Axonogenesis (GO:0050770)	3/42	0.0036903	0.0854304	0	0	10.5109	58.8824	PLXNA2;SLIT2;LRRC4C
Neurotransmitter Secretion (GO:0007269)	3/43	0.00394578	0.086995	0	0	10.2476	56.7215	SYT1;NRXN1;SYN3
Response To Amyloid-Beta (GO:1904645)	3/43	0.00394578	0.086995	0	0	10.2476	56.7215	GRIN2A;VCAM1;CD36
Bone Morphogenesis (GO:0060349)	2/14	0.00466906	0.0982625	0	0	22.6484	121.549	FGFR3;FGFR2
Response To Muscle Stretch (GO:0035994)	2/14	0.00466906	0.0982625	0	0	22.6484	121.549	RYR2;SLC8A1
Monoatomic Cation Transmembrane Transport (GO:0098655)	7/281	0.00499397	0.102765	0	0	3.54729	18.799	GRIN2A;KCNH5;KCNQ2;SLC4A4;SLC8A1;SLC9C2;TRPM3
Positive Regulation Of Nervous System Development (GO:0051962)	3/49	0.00570375	0.112376	0	0	8.90825	46.0256	GRID2;NRXN1;LRP2
Heterophilic Cell-Cell Adhesion Via Plasma Membrane Cell Adhesion Molecules (GO:0007157)	3/49	0.00570375	0.112376	0	0	8.90825	46.0256	GRID2;VCAM1;NECTIN3
Cell Communication By Electrical Coupling Involved In Cardiac Conduction (GO:0086064)	2/16	0.00609765	0.112928	0	0	19.411	98.993	RYR2;SLC8A1
Mesonephric Tubule Development (GO:0072164)	2/16	0.00609765	0.112928	0	0	19.411	98.993	SLIT2;FGFR2
Regulation Of Cardiac Muscle Contraction By Regulation Of The Release Of Sequestered Calcium Ion (GO:0010881)	2/16	0.00609765	0.112928	0	0	19.411	98.993	RYR2;SLC8A1
Neurotransmitter Transport (GO:0006836)	3/52	0.00673251	0.120158	0	0	8.36158	41.8146	SYT1;NRXN1;SYN3
Cellular Response To Alkaloid (GO:0071312)	2/17	0.00687731	0.120158	0	0	18.116	90.209	RYR2;SLC8A1
Postsynaptic Membrane Organization (GO:0001941)	2/17	0.00687731	0.120158	0	0	18.116	90.209	NLGN4Y;NRXN1
Excitatory Postsynaptic Potential (GO:0060079)	2/18	0.00769965	0.127319	0	0	16.9829	82.6485	GRID2;GRIN2A
Positive Regulation Of Neuroblast Proliferation (GO:0002052)	2/18	0.00769965	0.127319	0	0	16.9829	82.6485	BCAN;NCAN
Ureteric Bud Development (GO:0001657)	2/18	0.00769965	0.127319	0	0	16.9829	82.6485	SLIT2;FGFR2
Regulation Of Synaptic Transmission, Glutamatergic (GO:0051966)	3/55	0.00786468	0.127767	0	0	7.87798	38.1718	GRIN2A;SYT1;NRXN1
Cellular Response To Peptide (GO:1901653)	3/56	0.00826546	0.131962	0	0	7.72895	37.0655	GRIN2A;VCAM1;CD36
Brain Development (GO:0007420)	5/169	0.00851603	0.132171	0	0	4.19751	20.0045	GRIN2A;NNAT;CNTN4;MEIS2;HES5
Embryonic Digestive Tract Development (GO:0048566)	2/19	0.008564	0.132171	0	0	15.9831	76.0825	RARB;FGFR2
Calcium-Mediated Signaling Using Intracellular Calcium Source (GO:0035584)	2/20	0.0094697	0.13919	0	0	15.0944	70.3346	RYR2;VCAM1
Positive Regulation Of Phospholipase Activity (GO:0010518)	2/20	0.0094697	0.13919	0	0	15.0944	70.3346	FGFR3;FGFR2
Regulation Of Cardiac Muscle Contraction By Calcium Ion Signaling (GO:0010882)	2/20	0.0094697	0.13919	0	0	15.0944	70.3346	RYR2;SLC8A1
Regulation Of ERK1 And ERK2 Cascade (GO:0070372)	6/244	0.00971581	0.140576	0	0	3.48219	16.1365	WNK2;PDGFC;TIMP3;CD36;FGFR3;FGFR2
Positive Regulation Of Cell Population Proliferation (GO:0008284)	9/483	0.00992405	0.14138	0	0	2.64703	12.2102	GRK5;EGF;PDGFC;IL5RA;LIFR;FGFR3;MEIS2;FGFR2;HES5
Sodium Ion Import Across Plasma Membrane (GO:0098719)	2/21	0.0104161	0.142278	0	0	14.2992	65.2673	SLC8A1;SLC9C2
Regulation Of Cardiac Conduction (GO:1903779)	2/21	0.0104161	0.142278	0	0	14.2992	65.2673	RYR2;SLC8A1
Positive Regulation Of Cell Junction Assembly (GO:1901890)	3/61	0.0104481	0.142278	0	0	7.06088	32.2071	GRID2;NRXN1;S100A10
Regulation Of Release Of Sequestered Calcium Ion Into Cytosol By Sarcoplasmic Reticulum (GO:0010880)	2/22	0.0114026	0.148715	0	0	13.5836	60.7717	RYR2;SLC8A1
Positive Regulation Of Excitatory Postsynaptic Potential (GO:2000463)	2/22	0.0114026	0.148715	0	0	13.5836	60.7717	GRIN2A;NRXN1
Positive Regulation Of Synaptic Transmission, Glutamatergic (GO:0051968)	2/22	0.0114026	0.148715	0	0	13.5836	60.7717	GRIN2A;NRXN1
Negative Regulation Of Neuron Differentiation (GO:0045665)	2/23	0.0124285	0.159844	0	0	12.9361	56.7605	CNTN4;HES5
Regulation Of Neurogenesis (GO:0050767)	3/67	0.0134685	0.161738	0	0	6.39698	27.5544	LRP2;HES5;S100A10
Regulation Of Neuroblast Proliferation (GO:1902692)	2/24	0.0134931	0.161738	0	0	12.3474	53.1629	BCAN;NCAN
Outflow Tract Septum Morphogenesis (GO:0003148)	2/24	0.0134931	0.161738	0	0	12.3474	53.1629	LRP2;FGFR2
Secondary Alcohol Biosynthetic Process (GO:1902653)	2/24	0.0134931	0.161738	0	0	12.3474	53.1629	HMGCS1;MSMO1
Gliogenesis (GO:0042063)	2/24	0.0134931	0.161738	0	0	12.3474	53.1629	BCAN;NCAN
Enzyme-Linked Receptor Protein Signaling Pathway (GO:0007167)	4/124	0.0136237	0.161738	0	0	4.56759	19.6221	LIFR;FGFR3;FGFR2;ANGPTL1
Chemical Synaptic Transmission, Postsynaptic (GO:0099565)	2/25	0.014596	0.166863	0	0	11.81	49.921	GRIN2A;GRID2
Cholesterol Biosynthetic Process (GO:0006695)	2/25	0.014596	0.166863	0	0	11.81	49.921	HMGCS1;MSMO1
Sterol Transport (GO:0015918)	2/25	0.014596	0.166863	0	0	11.81	49.921	GRAMD1B;CD36
Regulation Of G Protein-Coupled Receptor Signaling Pathway (GO:0008277)	3/70	0.0151459	0.171038	0	0	6.10962	25.5995	GRK5;RGS6;KCTD16
Second-Messenger-Mediated Signaling (GO:0019932)	3/72	0.0163268	0.178216	0	0	5.93193	24.4096	RYR2;EDNRB;CD36
Anterograde Trans-Synaptic Signaling (GO:0098916)	5/199	0.0163395	0.178216	0	0	3.543	14.5765	NLGN4Y;GRIN2A;SYT1;NRXN1;KCNQ2
Synapse Organization (GO:0050808)	4/131	0.0163589	0.178216	0	0	4.3143	17.7447	SDK1;DSCAM;NRXN1;LRRC4C
Synaptic Transmission, Glutamatergic (GO:0035249)	2/27	0.0169137	0.182118	0	0	10.8641	44.3215	GRIN2A;GRID2
Sterol Biosynthetic Process (GO:0016126)	2/28	0.0181274	0.18809	0	0	10.4457	41.8908	HMGCS1;MSMO1
Primary Neural Tube Formation (GO:0014020)	2/28	0.0181274	0.18809	0	0	10.4457	41.8908	LRP2;PRICKLE1
Central Nervous System Development (GO:0007417)	6/283	0.0189259	0.18809	0	0	2.98597	11.846	GRIN2A;PDGFC;NNAT;CNTN4;MEIS2;HES5
Regulation Of Canonical Wnt Signaling Pathway (GO:0060828)	5/207	0.0190347	0.18809	0	0	3.4013	13.4742	EGF;WNK2;PRICKLE1;FGFR2;SHISA6
Inorganic Cation Transmembrane Transport (GO:0098662)	6/284	0.0192203	0.18809	0	0	2.97507	11.7569	KCNH5;KCNQ2;SLC4A4;SLC8A1;SLC9C2;TRPM3
Negative Regulation Of Plasma Membrane Bounded Cell Projection Assembly (GO:0120033)	2/29	0.0193769	0.18809	0	0	10.0583	39.6668	SLIT2;ARHGAP24
Chondrocyte Differentiation (GO:0002062)	2/29	0.0193769	0.18809	0	0	10.0583	39.6668	FGFR3;HES5
Response To Alcohol (GO:0097305)	2/29	0.0193769	0.18809	0	0	10.0583	39.6668	GRIN2A;SLIT2
Tube Closure (GO:0060606)	2/29	0.0193769	0.18809	0	0	10.0583	39.6668	LRP2;PRICKLE1
Positive Regulation Of Synaptic Transmission (GO:0050806)	3/77	0.0194996	0.18809	0	0	5.52973	21.7725	GRIN2A;SYT1;NRXN1
Positive Regulation Of Lipid Kinase Activity (GO:0090218)	2/30	0.0206615	0.19523	0	0	9.69863	37.6257	EEF1A2;FGFR3
Positive Regulation Of Phosphate Metabolic Process (GO:0045937)	2/30	0.0206615	0.19523	0	0	9.69863	37.6257	DSCAM;EGF
Calcium Ion Transmembrane Transport (GO:0070588)	3/80	0.0215551	0.197613	0	0	5.31348	20.3886	GRIN2A;SLC8A1;TRPM3
Presynaptic Endocytosis (GO:0140238)	2/31	0.0219807	0.197613	0	0	9.36372	35.7469	NLGN4Y;SYT1
Modulation Of Excitatory Postsynaptic Potential (GO:0098815)	2/31	0.0219807	0.197613	0	0	9.36372	35.7469	GRIN2A;NRXN1
Negative Chemotaxis (GO:0050919)	2/31	0.0219807	0.197613	0	0	9.36372	35.7469	SEMA6D;SLIT2
Negative Regulation Of Chemotaxis (GO:0050922)	2/31	0.0219807	0.197613	0	0	9.36372	35.7469	SEMA6D;SLIT2
Regulation Of Phosphorylation (GO:0042325)	3/82	0.0229889	0.201936	0	0	5.17844	19.5369	DSCAM;EGF;LDB2
Sodium Ion Transmembrane Transport (GO:0035725)	3/82	0.0229889	0.201936	0	0	5.17844	19.5369	SLC4A4;SLC8A1;SLC9C2
Neural Tube Closure (GO:0001843)	2/32	0.0233339	0.201936	0	0	9.05114	34.0128	LRP2;PRICKLE1
Positive Regulation Of Synapse Assembly (GO:0051965)	2/32	0.0233339	0.201936	0	0	9.05114	34.0128	GRID2;NRXN1
Vascular Transport (GO:0010232)	3/83	0.0237248	0.203418	0	0	5.11345	19.1306	ATP8A1;LRP2;SLC4A4
Negative Regulation Of Epithelial Cell Migration (GO:0010633)	2/33	0.0247205	0.206227	0	0	8.75873	32.4084	PTPRM;SLIT2
Cardiac Muscle Contraction (GO:0060048)	2/33	0.0247205	0.206227	0	0	8.75873	32.4084	RYR2;SLC8A1
Epithelial Tube Morphogenesis (GO:0060562)	2/33	0.0247205	0.206227	0	0	8.75873	32.4084	RYR2;SLIT2
Regulation Of Kinase Activity (GO:0043549)	3/85	0.0252347	0.20679	0	0	4.98823	18.3544	LDB2;FGFR3;FGFR2
Positive Regulation Of Canonical Wnt Signaling Pathway (GO:0090263)	3/85	0.0252347	0.20679	0	0	4.98823	18.3544	EGF;WNK2;FGFR2
Regulation Of Neuronal Synaptic Plasticity (GO:0048168)	2/34	0.02614	0.208406	0	0	8.48459	30.9203	GRIN2A;SHISA6
Positive Regulation Of Carbohydrate Metabolic Process (GO:0045913)	2/34	0.02614	0.208406	0	0	8.48459	30.9203	EGF;SLC4A4
Semaphorin-Plexin Signaling Pathway (GO:0071526)	2/34	0.02614	0.208406	0	0	8.48459	30.9203	SEMA6D;PLXNA2
Regulation Of Postsynaptic Membrane Potential (GO:0060078)	2/35	0.0275919	0.208406	0	0	8.22707	29.5371	GRIN2A;GRID2
Positive Regulation Of Cell Development (GO:0010720)	2/35	0.0275919	0.208406	0	0	8.22707	29.5371	LRP2;NKX6-1
Glutamate Receptor Signaling Pathway (GO:0007215)	2/35	0.0275919	0.208406	0	0	8.22707	29.5371	GRIN2A;GRID2
Regulation Of Cardiac Muscle Contraction (GO:0055117)	2/35	0.0275919	0.208406	0	0	8.22707	29.5371	RYR2;SLC8A1
Regulation Of Endothelial Cell Migration (GO:0010594)	3/88	0.0275944	0.208406	0	0	4.81144	17.2737	EGF;PTPRM;SLIT2
Negative Regulation Of Sequestering Of Calcium Ion (GO:0051283)	2/36	0.0290755	0.208406	0	0	7.98469	28.2487	RYR2;PLCH1
Negative Regulation Of Endothelial Cell Migration (GO:0010596)	2/37	0.0305903	0.208406	0	0	7.75616	27.0463	PTPRM;SLIT2
Positive Regulation Of Axonogenesis (GO:0050772)	2/38	0.0321359	0.208406	0	0	7.54033	25.922	PLXNA2;SLIT2
Establishment Of Protein Localization To Plasma Membrane (GO:0061951)	2/38	0.0321359	0.208406	0	0	7.54033	25.922	KRT18;NECTIN3
Protein Autophosphorylation (GO:0046777)	4/162	0.0324571	0.208406	0	0	3.46238	11.8685	GRK5;WNK2;FGFR3;FGFR2
Positive Regulation Of Cellular Process (GO:0048522)	9/594	0.0327735	0.208406	0	0	2.13248	7.28912	RYR2;GRK5;EGF;PDGFC;LIFR;FGFR3;MEIS2;FGFR2;HES5
Cell Junction Assembly (GO:0034329)	3/95	0.0335417	0.208406	0	0	4.44378	15.0865	SDK1;DSCAM;NRXN1
Regulation Of Monoatomic Cation Transmembrane Transport (GO:1904062)	2/39	0.0337115	0.208406	0	0	7.33617	24.869	GRIN2A;KCNIP1
Release Of Sequestered Calcium Ion Into Cytosol (GO:0051209)	2/39	0.0337115	0.208406	0	0	7.33617	24.869	RYR2;PLCH1
Fibroblast Growth Factor Receptor Signaling Pathway (GO:0008543)	2/39	0.0337115	0.208406	0	0	7.33617	24.869	FGFR3;FGFR2
Synaptic Vesicle Endocytosis (GO:0048488)	2/40	0.0353169	0.208406	0	0	7.14275	23.881	NLGN4Y;SYT1
ERBB2-EGFR Signaling Pathway (GO:0038134)	1/5	0.0364598	0.208406	0	0	33.7551	111.782	EGF
Negative Regulation Of Lamellipodium Organization (GO:1902744)	1/5	0.0364598	0.208406	0	0	33.7551	111.782	SLIT2
Negative Regulation Of Monocyte Chemotaxis (GO:0090027)	1/5	0.0364598	0.208406	0	0	33.7551	111.782	SLIT2
Regulation Of Hyaluronan Biosynthetic Process (GO:1900125)	1/5	0.0364598	0.208406	0	0	33.7551	111.782	EGF
Aminophospholipid Transport (GO:0015917)	1/5	0.0364598	0.208406	0	0	33.7551	111.782	ATP8A1
Regulation Of Morphogenesis Of A Branching Structure (GO:0060688)	1/5	0.0364598	0.208406	0	0	33.7551	111.782	FGFR2
Astrocyte Differentiation (GO:0048708)	1/5	0.0364598	0.208406	0	0	33.7551	111.782	HES5
Regulation Of Plasma Membrane Repair (GO:1905684)	1/5	0.0364598	0.208406	0	0	33.7551	111.782	S100A10
Regulation Of pro-B Cell Differentiation (GO:2000973)	1/5	0.0364598	0.208406	0	0	33.7551	111.782	HES5
Cell-Cell Signaling Involved In Cardiac Conduction (GO:0086019)	1/5	0.0364598	0.208406	0	0	33.7551	111.782	RYR2
Regulation Of Retinal Ganglion Cell Axon Guidance (GO:0090259)	1/5	0.0364598	0.208406	0	0	33.7551	111.782	SLIT2
Cholesterol Import (GO:0070508)	1/5	0.0364598	0.208406	0	0	33.7551	111.782	CD36
Response To Heparin (GO:0071503)	1/5	0.0364598	0.208406	0	0	33.7551	111.782	SLIT2
Positive Regulation Of Extrinsic Apoptotic Signaling Pathway Via Death Domain Receptors (GO:1902043)	1/5	0.0364598	0.208406	0	0	33.7551	111.782	TIMP3
Endothelin Receptor Signaling Pathway (GO:0086100)	1/5	0.0364598	0.208406	0	0	33.7551	111.782	EDNRB
Epithelial Tube Branching Involved In Lung Morphogenesis (GO:0060441)	1/5	0.0364598	0.208406	0	0	33.7551	111.782	FGFR2
Epithelial Tube Formation (GO:0072175)	1/5	0.0364598	0.208406	0	0	33.7551	111.782	FGFR2
Striated Muscle Hypertrophy (GO:0014897)	1/5	0.0364598	0.208406	0	0	33.7551	111.782	RYR2
Type B Pancreatic Cell Proliferation (GO:0044342)	1/5	0.0364598	0.208406	0	0	33.7551	111.782	NKX6-1
Glycosylceramide Metabolic Process (GO:0006677)	1/5	0.0364598	0.208406	0	0	33.7551	111.782	ST6GALNAC3
Ventricular Compact Myocardium Morphogenesis (GO:0003223)	1/5	0.0364598	0.208406	0	0	33.7551	111.782	LRP2
Vocal Learning (GO:0042297)	1/5	0.0364598	0.208406	0	0	33.7551	111.782	NRXN1
Positive Regulation Of Protein Catabolic Process In The Vacuole (GO:1904352)	1/5	0.0364598	0.208406	0	0	33.7551	111.782	LRP2
Imitative Learning (GO:0098596)	1/5	0.0364598	0.208406	0	0	33.7551	111.782	NRXN1
Interleukin-5-Mediated Signaling Pathway (GO:0038043)	1/5	0.0364598	0.208406	0	0	33.7551	111.782	IL5RA
Ketone Body Biosynthetic Process (GO:0046951)	1/5	0.0364598	0.208406	0	0	33.7551	111.782	HMGCLL1
Postsynaptic Density Assembly (GO:0097107)	1/5	0.0364598	0.208406	0	0	33.7551	111.782	NRXN1
Prepulse Inhibition (GO:0060134)	1/5	0.0364598	0.208406	0	0	33.7551	111.782	GRID2
Negative Regulation Of Astrocyte Differentiation (GO:0048712)	1/5	0.0364598	0.208406	0	0	33.7551	111.782	HES5
Negative Regulation Of Chemokine-Mediated Signaling Pathway (GO:0070100)	1/5	0.0364598	0.208406	0	0	33.7551	111.782	SLIT2
Heart Contraction (GO:0060047)	2/41	0.0369513	0.20915	0	0	6.95926	22.9527	RYR2;SLC8A1
Axon Development (GO:0061564)	3/99	0.0372152	0.20915	0	0	4.25776	14.0124	GAP43;CNTN4;FGFR2
Lipid Modification (GO:0030258)	2/42	0.0386144	0.20915	0	0	6.78493	22.0791	DGKG;PLPPR1
Positive Regulation Of Cell-Matrix Adhesion (GO:0001954)	2/43	0.0403055	0.20915	0	0	6.61911	21.2557	CD36;S100A10
Skeletal System Morphogenesis (GO:0048705)	2/43	0.0403055	0.20915	0	0	6.61911	21.2557	FGFR3;FGFR2
Learning (GO:0007612)	2/43	0.0403055	0.20915	0	0	6.61911	21.2557	NLGN4Y;NRXN1
Bone Development (GO:0060348)	2/44	0.0420243	0.20915	0	0	6.46119	20.4788	FGFR3;FGFR2
Embryonic Organ Morphogenesis (GO:0048562)	2/44	0.0420243	0.20915	0	0	6.46119	20.4788	RYR2;FGFR2
Synaptic Vesicle Recycling (GO:0036465)	2/44	0.0420243	0.20915	0	0	6.46119	20.4788	NLGN4Y;SYT1
Positive Regulation Of Kinase Activity (GO:0033674)	3/104	0.0420847	0.20915	0	0	4.04595	12.8179	EEF1A2;FGFR3;FGFR2
Regulation Of Cell Migration (GO:0030334)	7/434	0.0428329	0.20915	0	0	2.25846	7.11515	DACH1;EGF;SEMA6D;PDGFC;PLXNA2;LDB2;SLIT2
Negative Regulation Of Membrane Protein Ectodomain Proteolysis (GO:0051045)	1/6	0.0435918	0.20915	0	0	27.0027	84.5965	TIMP3
Negative Regulation Of Oligodendrocyte Differentiation (GO:0048715)	1/6	0.0435918	0.20915	0	0	27.0027	84.5965	HES5
Negative Regulation Of Ruffle Assembly (GO:1900028)	1/6	0.0435918	0.20915	0	0	27.0027	84.5965	ARHGAP24
Neuron Projection Extension Involved In Neuron Projection Guidance (GO:1902284)	1/6	0.0435918	0.20915	0	0	27.0027	84.5965	SLIT2
Axon Extension Involved In Axon Guidance (GO:0048846)	1/6	0.0435918	0.20915	0	0	27.0027	84.5965	SLIT2
Cellular Response To Bacterial Lipopeptide (GO:0071221)	1/6	0.0435918	0.20915	0	0	27.0027	84.5965	CD36
Regulation Of Smooth Muscle Cell Differentiation (GO:0051150)	1/6	0.0435918	0.20915	0	0	27.0027	84.5965	FGFR2
Release Of Sequestered Calcium Ion Into Cytosol By Sarcoplasmic Reticulum (GO:0014808)	1/6	0.0435918	0.20915	0	0	27.0027	84.5965	RYR2
Response To Alkaloid (GO:0043279)	1/6	0.0435918	0.20915	0	0	27.0027	84.5965	RYR2
Positive Regulation Of Cilium Movement (GO:0003353)	1/6	0.0435918	0.20915	0	0	27.0027	84.5965	TACR1
Positive Regulation Of Cilium-Dependent Cell Motility (GO:2000155)	1/6	0.0435918	0.20915	0	0	27.0027	84.5965	TACR1
Positive Regulation Of Flagellated Sperm Motility (GO:1902093)	1/6	0.0435918	0.20915	0	0	27.0027	84.5965	TACR1
Positive Regulation Of Gliogenesis (GO:0014015)	1/6	0.0435918	0.20915	0	0	27.0027	84.5965	LRP2
Exocrine System Development (GO:0035272)	1/6	0.0435918	0.20915	0	0	27.0027	84.5965	FGFR2
Forebrain Neuron Development (GO:0021884)	1/6	0.0435918	0.20915	0	0	27.0027	84.5965	FGFR2
Gland Morphogenesis (GO:0022612)	1/6	0.0435918	0.20915	0	0	27.0027	84.5965	FGFR2
Type B Pancreatic Cell Development (GO:0003323)	1/6	0.0435918	0.20915	0	0	27.0027	84.5965	NKX6-1
Ketone Body Metabolic Process (GO:1902224)	1/6	0.0435918	0.20915	0	0	27.0027	84.5965	HMGCLL1
Leucine Metabolic Process (GO:0006551)	1/6	0.0435918	0.20915	0	0	27.0027	84.5965	HMGCLL1
Regulation Of SA Node Cell Action Potential (GO:0098907)	1/6	0.0435918	0.20915	0	0	27.0027	84.5965	RYR2
Response To Calcium Ion (GO:0051592)	3/106	0.0441178	0.209779	0	0	3.96699	12.3805	CPNE8;RYR2;SYT1
Positive Regulation Of ERK1 And ERK2 Cascade (GO:0070374)	4/179	0.044176	0.209779	0	0	3.12333	9.74347	PDGFC;CD36;FGFR3;FGFR2
Regulation Of Nervous System Development (GO:0051960)	2/46	0.0455426	0.215166	0	0	6.16687	19.0501	HES5;S100A10
Positive Regulation Of Wnt Signaling Pathway (GO:0030177)	3/109	0.047258	0.21723	0	0	3.85413	11.7633	EGF;WNK2;FGFR2
Myelination (GO:0042552)	2/48	0.0491655	0.21723	0	0	5.89815	17.7686	CMTM8;HES5
Negative Regulation Of ERK1 And ERK2 Cascade (GO:0070373)	2/48	0.0491655	0.21723	0	0	5.89815	17.7686	WNK2;TIMP3
Calcium Ion Transport (GO:0006816)	3/112	0.0505055	0.21723	0	0	3.74748	11.1888	RYR2;SLC8A1;TRPM3
Regulation Of Chaperone-Mediated Autophagy (GO:1904714)	1/7	0.0506713	0.21723	0	0	22.5011	67.1073	EEF1A2
Regulation Of Chemokine-Mediated Signaling Pathway (GO:0070099)	1/7	0.0506713	0.21723	0	0	22.5011	67.1073	SLIT2
Negative Regulation Of Keratinocyte Proliferation (GO:0010839)	1/7	0.0506713	0.21723	0	0	22.5011	67.1073	FGFR2
Regulation Of Leukocyte Proliferation (GO:0070663)	1/7	0.0506713	0.21723	0	0	22.5011	67.1073	IL5RA
Neuron Projection Arborization (GO:0140058)	1/7	0.0506713	0.21723	0	0	22.5011	67.1073	LRP2
Axon Ensheathment In Central Nervous System (GO:0032291)	1/7	0.0506713	0.21723	0	0	22.5011	67.1073	HES5
Cardiac Muscle Hypertrophy (GO:0003300)	1/7	0.0506713	0.21723	0	0	22.5011	67.1073	RYR2
Cellular Response To Epinephrine Stimulus (GO:0071872)	1/7	0.0506713	0.21723	0	0	22.5011	67.1073	RYR2
Release Of Sequestered Calcium Ion Into Cytosol By Endoplasmic Reticulum (GO:1903514)	1/7	0.0506713	0.21723	0	0	22.5011	67.1073	RYR2
Response To Epinephrine (GO:0071871)	1/7	0.0506713	0.21723	0	0	22.5011	67.1073	RYR2
Sulfur Amino Acid Transport (GO:0000101)	1/7	0.0506713	0.21723	0	0	22.5011	67.1073	SLC7A11
Positive Regulation Of Plasminogen Activation (GO:0010756)	1/7	0.0506713	0.21723	0	0	22.5011	67.1073	S100A10
Postsynaptic Density Organization (GO:0097106)	1/7	0.0506713	0.21723	0	0	22.5011	67.1073	NRXN1
Regulation Of ATPase-coupled Calcium Transmembrane Transporter Activity (GO:1901894)	1/7	0.0506713	0.21723	0	0	22.5011	67.1073	RYR2
Negative Regulation Of SMAD Protein Signal Transduction (GO:0060392)	1/7	0.0506713	0.21723	0	0	22.5011	67.1073	VEPH1
Negative Regulation Of cAMP-dependent Protein Kinase Activity (GO:2000480)	1/7	0.0506713	0.21723	0	0	22.5011	67.1073	PKIB
Positive Regulation Of Cellular Component Organization (GO:0051130)	3/113	0.0516116	0.220241	0	0	3.71323	11.006	NRXN1;TRABD2B;S100A10
Regulation Of Synapse Assembly (GO:0051963)	2/51	0.0547875	0.226394	0	0	5.5362	16.0788	GRID2;NRXN1
Cartilage Development (GO:0051216)	2/52	0.0567097	0.226394	0	0	5.42521	15.5693	FGFR3;HES5
Regulation Of Cell Development (GO:0060284)	2/52	0.0567097	0.226394	0	0	5.42521	15.5693	HES5;S100A10
Negative Regulation Of Glial Cell Differentiation (GO:0045686)	1/8	0.0576988	0.226394	0	0	19.2857	55.0129	HES5
Regulation Of Lysosomal Protein Catabolic Process (GO:1905165)	1/8	0.0576988	0.226394	0	0	19.2857	55.0129	LRP2
Auditory Behavior (GO:0031223)	1/8	0.0576988	0.226394	0	0	19.2857	55.0129	NRXN1
Regulation Of Pattern Recognition Receptor Signaling Pathway (GO:0062207)	1/8	0.0576988	0.226394	0	0	19.2857	55.0129	CD36
Regulation Of Protein Localization To Early Endosome (GO:1902965)	1/8	0.0576988	0.226394	0	0	19.2857	55.0129	EGF
Regulation Of Type B Pancreatic Cell Development (GO:2000074)	1/8	0.0576988	0.226394	0	0	19.2857	55.0129	NKX6-1
Cobalamin Transport (GO:0015889)	1/8	0.0576988	0.226394	0	0	19.2857	55.0129	LRP2
Positive Regulation Of Calcium Ion-Dependent Exocytosis (GO:0045956)	1/8	0.0576988	0.226394	0	0	19.2857	55.0129	SYT1
Response To Leptin (GO:0044321)	1/8	0.0576988	0.226394	0	0	19.2857	55.0129	LRP2
Semaphorin-Plexin Signaling Pathway Involved In Axon Guidance (GO:1902287)	1/8	0.0576988	0.226394	0	0	19.2857	55.0129	PLXNA2
Endochondral Ossification (GO:0001958)	1/8	0.0576988	0.226394	0	0	19.2857	55.0129	FGFR3
Positive Regulation Of Protein Localization To Early Endosome (GO:1902966)	1/8	0.0576988	0.226394	0	0	19.2857	55.0129	EGF
Positive Regulation Of Protein Localization To Endosome (GO:1905668)	1/8	0.0576988	0.226394	0	0	19.2857	55.0129	EGF
Positive Regulation Of Synapse Maturation (GO:0090129)	1/8	0.0576988	0.226394	0	0	19.2857	55.0129	NRXN1
Learned Vocalization Behavior Or Vocal Learning (GO:0098598)	1/8	0.0576988	0.226394	0	0	19.2857	55.0129	NRXN1
Presynaptic Membrane Assembly (GO:0097105)	1/8	0.0576988	0.226394	0	0	19.2857	55.0129	NLGN4Y
Regulation Of Receptor Signaling Pathway Via JAK-STAT (GO:0046425)	2/53	0.0586552	0.229176	0	0	5.31856	15.0839	EGF;HES5
Regulation Of Exocytosis (GO:0017157)	2/54	0.0606237	0.229459	0	0	5.21602	14.6209	SYT1;S100A10
Peptidyl-Tyrosine Modification (GO:0018212)	2/54	0.0606237	0.229459	0	0	5.21602	14.6209	FGFR3;FGFR2
Potassium Ion Transport (GO:0006813)	3/122	0.0620872	0.229459	0	0	3.43083	9.53502	KCNH5;KCNQ2;SLC9C2
Receptor-Mediated Endocytosis (GO:0006898)	3/122	0.0620872	0.229459	0	0	3.43083	9.53502	CD36;LRP2;LRP1B
Cellular Response To Fibroblast Growth Factor Stimulus (GO:0044344)	2/55	0.0626146	0.229459	0	0	5.11734	14.1789	FGFR3;FGFR2
Positive Regulation Of Tyrosine Phosphorylation Of STAT Protein (GO:0042531)	2/55	0.0626146	0.229459	0	0	5.11734	14.1789	FGFR3;HES5
Negative Regulation Of Leukocyte Migration (GO:0002686)	1/9	0.0646746	0.229459	0	0	16.8741	46.2079	SLIT2
Regulation Of Long-Term Synaptic Depression (GO:1900452)	1/9	0.0646746	0.229459	0	0	16.8741	46.2079	GRID2
Amine Metabolic Process (GO:0009308)	1/9	0.0646746	0.229459	0	0	16.8741	46.2079	VCAM1
Negative Regulation Of Transcription By Competitive Promoter Binding (GO:0010944)	1/9	0.0646746	0.229459	0	0	16.8741	46.2079	DACH1
Neuron Projection Regeneration (GO:0031102)	1/9	0.0646746	0.229459	0	0	16.8741	46.2079	GAP43
Axon Regeneration (GO:0031103)	1/9	0.0646746	0.229459	0	0	16.8741	46.2079	GAP43
Regulation Of Sequestering Of Calcium Ion (GO:0051282)	1/9	0.0646746	0.229459	0	0	16.8741	46.2079	RYR2
Cellular Response To Oxidised Low-Density Lipoprotein Particle Stimulus (GO:0140052)	1/9	0.0646746	0.229459	0	0	16.8741	46.2079	CD36
Positive Regulation Of Mesenchymal Cell Proliferation (GO:0002053)	1/9	0.0646746	0.229459	0	0	16.8741	46.2079	FGFR2
Glycerolipid Metabolic Process (GO:0046486)	1/9	0.0646746	0.229459	0	0	16.8741	46.2079	DGKG
Wound Healing, Spreading Of Epidermal Cells (GO:0035313)	1/9	0.0646746	0.229459	0	0	16.8741	46.2079	ARHGAP24
Positive Regulation Of Sodium Ion Transmembrane Transport (GO:1902307)	1/9	0.0646746	0.229459	0	0	16.8741	46.2079	WNK2
Intestinal Cholesterol Absorption (GO:0030299)	1/9	0.0646746	0.229459	0	0	16.8741	46.2079	CD36
Lipid Import Into Cell (GO:0140354)	1/9	0.0646746	0.229459	0	0	16.8741	46.2079	CD36
Lipid Phosphorylation (GO:0046834)	1/9	0.0646746	0.229459	0	0	16.8741	46.2079	DGKG
Long-Chain Fatty Acid Import Into Cell (GO:0044539)	1/9	0.0646746	0.229459	0	0	16.8741	46.2079	CD36
Presynaptic Membrane Organization (GO:0097090)	1/9	0.0646746	0.229459	0	0	16.8741	46.2079	NLGN4Y
Motor Neuron Axon Guidance (GO:0008045)	1/9	0.0646746	0.229459	0	0	16.8741	46.2079	SLIT2
Striated Muscle Contraction (GO:0006941)	2/57	0.066662	0.235607	0	0	4.93076	13.3531	RYR2;SLC8A1
Eye Development (GO:0001654)	2/58	0.0687177	0.241949	0	0	4.84247	12.9669	MEIS2;HES5
Anterior/Posterior Pattern Specification (GO:0009952)	2/59	0.0707942	0.24286	0	0	4.75727	12.5971	HES5;HES4
Chordate Embryonic Development (GO:0043009)	2/59	0.0707942	0.24286	0	0	4.75727	12.5971	HES5;FGFR2
Neuron Projection Fasciculation (GO:0106030)	1/10	0.0715991	0.24286	0	0	14.9985	39.5461	CNTN4
Cellular Response To Cholesterol (GO:0071397)	1/10	0.0715991	0.24286	0	0	14.9985	39.5461	GRAMD1B
Regulation Of Synapse Maturation (GO:0090128)	1/10	0.0715991	0.24286	0	0	14.9985	39.5461	NRXN1
Sarcoplasmic Reticulum Calcium Ion Transport (GO:0070296)	1/10	0.0715991	0.24286	0	0	14.9985	39.5461	RYR2
Positive Regulation Of Epidermal Growth Factor-Activated Receptor Activity (GO:0045741)	1/10	0.0715991	0.24286	0	0	14.9985	39.5461	EGF
Epithelial Cell Apoptotic Process (GO:1904019)	1/10	0.0715991	0.24286	0	0	14.9985	39.5461	RYR2
Protein Kinase C-activating G Protein-Coupled Receptor Signaling Pathway (GO:0007205)	1/10	0.0715991	0.24286	0	0	14.9985	39.5461	GAP43
Negative Regulation Of Adenylate Cyclase Activity (GO:0007194)	1/10	0.0715991	0.24286	0	0	14.9985	39.5461	EDNRB
Plasma Membrane Bounded Cell Projection Organization (GO:0120036)	3/132	0.074787	0.246324	0	0	3.16327	8.20272	GPRIN3;PTPRM;CNTN4
Negative Regulation Of Leukocyte Chemotaxis (GO:0002689)	1/11	0.0784727	0.246324	0	0	13.498	34.3524	SLIT2
Negative Regulation Of Nitrogen Compound Metabolic Process (GO:0051172)	1/11	0.0784727	0.246324	0	0	13.498	34.3524	EDNRB
Regulation Of Lipid Kinase Activity (GO:0043550)	1/11	0.0784727	0.246324	0	0	13.498	34.3524	EEF1A2
Regulation Of Mesenchymal Cell Proliferation (GO:0010464)	1/11	0.0784727	0.246324	0	0	13.498	34.3524	FGFR2
Negative Regulation Of Vascular Permeability (GO:0043116)	1/11	0.0784727	0.246324	0	0	13.498	34.3524	SLIT2
Cell Differentiation In Hindbrain (GO:0021533)	1/11	0.0784727	0.246324	0	0	13.498	34.3524	GRID2
Phasic Smooth Muscle Contraction (GO:0014821)	1/11	0.0784727	0.246324	0	0	13.498	34.3524	EDNRB
Central Nervous System Myelination (GO:0022010)	1/11	0.0784727	0.246324	0	0	13.498	34.3524	HES5
Regulation Of Ventricular Cardiac Muscle Cell Action Potential (GO:0098911)	1/11	0.0784727	0.246324	0	0	13.498	34.3524	RYR2
Retinoic Acid Receptor Signaling Pathway (GO:0048384)	1/11	0.0784727	0.246324	0	0	13.498	34.3524	RARB
Digestive System Development (GO:0055123)	1/11	0.0784727	0.246324	0	0	13.498	34.3524	FGFR2
Smooth Muscle Cell Differentiation (GO:0051145)	1/11	0.0784727	0.246324	0	0	13.498	34.3524	EDNRB
Vitamin D Metabolic Process (GO:0042359)	1/11	0.0784727	0.246324	0	0	13.498	34.3524	LRP2
Intestinal Absorption (GO:0050892)	1/11	0.0784727	0.246324	0	0	13.498	34.3524	CD36
Intestinal Lipid Absorption (GO:0098856)	1/11	0.0784727	0.246324	0	0	13.498	34.3524	CD36
Positive Regulation Of Vascular Permeability (GO:0043117)	1/11	0.0784727	0.246324	0	0	13.498	34.3524	FGFBP3
Lipoprotein Transport (GO:0042953)	1/11	0.0784727	0.246324	0	0	13.498	34.3524	CD36
Presynapse Organization (GO:0099172)	1/11	0.0784727	0.246324	0	0	13.498	34.3524	NLGN4Y
Macrophage Chemotaxis (GO:0048246)	1/11	0.0784727	0.246324	0	0	13.498	34.3524	EDNRB
Regulation Of Astrocyte Differentiation (GO:0048710)	1/11	0.0784727	0.246324	0	0	13.498	34.3524	HES5
Negative Regulation Of Cyclase Activity (GO:0031280)	1/11	0.0784727	0.246324	0	0	13.498	34.3524	EDNRB
Positive Regulation Of MAPK Cascade (GO:0043410)	5/310	0.0807568	0.24916	0	0	2.24086	5.6387	EGF;PDGFC;CD36;FGFR3;FGFR2
Potassium Ion Transmembrane Transport (GO:0071805)	3/137	0.0815354	0.24916	0	0	3.04447	7.63162	KCNH5;KCNQ2;SLC9C2
Protein Localization To Plasma Membrane (GO:0072659)	3/137	0.0815354	0.24916	0	0	3.04447	7.63162	MAP7;NECTIN3;S100A10
Regulation Of Tyrosine Phosphorylation Of STAT Protein (GO:0042509)	2/65	0.0836658	0.24916	0	0	4.30289	10.6752	FGFR3;HES5
Positive Regulation Of Cell Cycle (GO:0045787)	2/65	0.0836658	0.24916	0	0	4.30289	10.6752	MEIS2;FGFR2
Negative Regulation Of Mononuclear Cell Migration (GO:0071676)	1/12	0.0852957	0.24916	0	0	12.2703	30.2048	SLIT2
Negative Regulation Of Stem Cell Differentiation (GO:2000737)	1/12	0.0852957	0.24916	0	0	12.2703	30.2048	HES5
Axonal Fasciculation (GO:0007413)	1/12	0.0852957	0.24916	0	0	12.2703	30.2048	CNTN4
Calcium Ion Import (GO:0070509)	1/12	0.0852957	0.24916	0	0	12.2703	30.2048	SLC8A1
Relaxation Of Cardiac Muscle (GO:0055119)	1/12	0.0852957	0.24916	0	0	12.2703	30.2048	SLC8A1
Semaphorin-Plexin Signaling Pathway Involved In Neuron Projection Guidance (GO:1902285)	1/12	0.0852957	0.24916	0	0	12.2703	30.2048	PLXNA2
Endochondral Bone Morphogenesis (GO:0060350)	1/12	0.0852957	0.24916	0	0	12.2703	30.2048	FGFR3
Sodium Ion Export Across Plasma Membrane (GO:0036376)	1/12	0.0852957	0.24916	0	0	12.2703	30.2048	SLC4A4
Synaptic Membrane Adhesion (GO:0099560)	1/12	0.0852957	0.24916	0	0	12.2703	30.2048	LRRC4C
Eye Photoreceptor Cell Differentiation (GO:0001754)	1/12	0.0852957	0.24916	0	0	12.2703	30.2048	DSCAM
Fatty Acid Transmembrane Transport (GO:1902001)	1/12	0.0852957	0.24916	0	0	12.2703	30.2048	CD36
Positive Regulation Of Reactive Oxygen Species Biosynthetic Process (GO:1903428)	1/12	0.0852957	0.24916	0	0	12.2703	30.2048	CD36
Positive Regulation Of Sodium Ion Transmembrane Transporter Activity (GO:2000651)	1/12	0.0852957	0.24916	0	0	12.2703	30.2048	WNK2
Ionotropic Glutamate Receptor Signaling Pathway (GO:0035235)	1/12	0.0852957	0.24916	0	0	12.2703	30.2048	GRIN2A
Lipoprotein Localization (GO:0044872)	1/12	0.0852957	0.24916	0	0	12.2703	30.2048	CD36
Macrophage Migration (GO:1905517)	1/12	0.0852957	0.24916	0	0	12.2703	30.2048	EDNRB
Regulation Of Cell Communication By Electrical Coupling (GO:0010649)	1/12	0.0852957	0.24916	0	0	12.2703	30.2048	SLC8A1
Negative Regulation Of Wnt Signaling Pathway (GO:0030178)	3/140	0.0857069	0.249574	0	0	2.97735	7.31481	PRICKLE1;TRABD2B;SHISA6
Peptidyl-Tyrosine Phosphorylation (GO:0018108)	2/67	0.088104	0.25258	0	0	4.17007	10.1301	FGFR3;FGFR2
Cholesterol Metabolic Process (GO:0008203)	2/67	0.088104	0.25258	0	0	4.17007	10.1301	HMGCS1;MSMO1
Positive Regulation Of Transferase Activity (GO:0051347)	3/143	0.0899677	0.25258	0	0	2.9131	7.01564	PKIB;FGFR3;FGFR2
ERBB2 Signaling Pathway (GO:0038128)	1/13	0.0920686	0.25258	0	0	11.2472	26.827	EGF
Negative Regulation Of Lyase Activity (GO:0051350)	1/13	0.0920686	0.25258	0	0	11.2472	26.827	EDNRB
Regulation Of Flagellated Sperm Motility (GO:1901317)	1/13	0.0920686	0.25258	0	0	11.2472	26.827	TACR1
Negative Regulation Of Myoblast Differentiation (GO:0045662)	1/13	0.0920686	0.25258	0	0	11.2472	26.827	PRICKLE1
Negative Regulation Of Secretion (GO:0051048)	1/13	0.0920686	0.25258	0	0	11.2472	26.827	EGF
Neuromuscular Process Controlling Balance (GO:0050885)	1/13	0.0920686	0.25258	0	0	11.2472	26.827	NRXN1
Cardiac Left Ventricle Morphogenesis (GO:0003214)	1/13	0.0920686	0.25258	0	0	11.2472	26.827	RYR2
Regulation Of Short-Term Neuronal Synaptic Plasticity (GO:0048172)	1/13	0.0920686	0.25258	0	0	11.2472	26.827	SHISA6
Relaxation Of Muscle (GO:0090075)	1/13	0.0920686	0.25258	0	0	11.2472	26.827	SLC8A1
Cytoplasmic Sequestering Of Protein (GO:0051220)	1/13	0.0920686	0.25258	0	0	11.2472	26.827	PTPRM
Positive Regulation Of Cardiac Muscle Cell Proliferation (GO:0060045)	1/13	0.0920686	0.25258	0	0	11.2472	26.827	FGFR2
Heparan Sulfate Proteoglycan Metabolic Process (GO:0030201)	1/13	0.0920686	0.25258	0	0	11.2472	26.827	HS3ST4
Membrane Depolarization During Action Potential (GO:0086010)	1/13	0.0920686	0.25258	0	0	11.2472	26.827	SLC8A1
Protein Localization To Synapse (GO:0035418)	1/13	0.0920686	0.25258	0	0	11.2472	26.827	NRXN1
Regulation Of cAMP-dependent Protein Kinase Activity (GO:2000479)	1/13	0.0920686	0.25258	0	0	11.2472	26.827	PKIB
Regulation Of Heart Contraction (GO:0008016)	2/69	0.0926111	0.25258	0	0	4.04519	9.6249	RYR2;SLC8A1
Cellular Response To Calcium Ion (GO:0071277)	2/69	0.0926111	0.25258	0	0	4.04519	9.6249	CPNE8;SYT1
Positive Regulation Of Phosphatidylinositol 3-Kinase Signaling (GO:0014068)	2/69	0.0926111	0.25258	0	0	4.04519	9.6249	EGF;PDGFC
Positive Regulation Of Phosphorylation (GO:0042327)	4/231	0.0927399	0.25258	0	0	2.40149	5.71065	DSCAM;EGF;FGFR3;FGFR2
Neuron Projection Morphogenesis (GO:0048812)	3/146	0.0943157	0.256118	0	0	2.85156	6.73283	CNTN4;LRP2;FGFR2
Negative Regulation Of Epithelial Cell Proliferation (GO:0050680)	2/70	0.0948895	0.256923	0	0	3.9855	9.38601	PTPRM;FGFR2
Positive Regulation Of Cell-Substrate Adhesion (GO:0010811)	2/71	0.097184	0.259153	0	0	3.92754	9.15567	CD36;S100A10
Negative Regulation Of Cellular Response To Growth Factor Stimulus (GO:0090288)	2/71	0.097184	0.259153	0	0	3.92754	9.15567	LRP2;SLIT2
Skeletal System Development (GO:0001501)	3/149	0.0987488	0.259153	0	0	2.79254	6.46521	FGFR3;FGFR2;HES5
L-glutamate Transmembrane Transport (GO:0015813)	1/14	0.0987916	0.259153	0	0	10.3815	24.0304	SLC7A11
Negative Regulation Of Smooth Muscle Cell Migration (GO:0014912)	1/14	0.0987916	0.259153	0	0	10.3815	24.0304	SLIT2
Calcium Ion-Regulated Exocytosis Of Neurotransmitter (GO:0048791)	1/14	0.0987916	0.259153	0	0	10.3815	24.0304	SYT1
Cardiac Cell Development (GO:0055006)	1/14	0.0987916	0.259153	0	0	10.3815	24.0304	SLC8A1
Pancreas Development (GO:0031016)	1/14	0.0987916	0.259153	0	0	10.3815	24.0304	NKX6-1
Embryonic Cranial Skeleton Morphogenesis (GO:0048701)	1/14	0.0987916	0.259153	0	0	10.3815	24.0304	FGFR2
Smooth Muscle Contraction (GO:0006939)	1/14	0.0987916	0.259153	0	0	10.3815	24.0304	SLC8A1
Membrane Raft Organization (GO:0031579)	1/14	0.0987916	0.259153	0	0	10.3815	24.0304	S100A10
Negative Regulation Of Cell Adhesion (GO:0007162)	2/72	0.0994942	0.260259	0	0	3.87123	8.93347	DSCAM;PLXNA2
Neuron Development (GO:0048666)	3/150	0.100245	0.261484	0	0	2.7734	6.3792	GPRIN3;PTPRM;CNTN4
L-glutamate Import (GO:0051938)	1/15	0.105465	0.269038	0	0	9.63946	21.6827	SLC7A11
Platelet-Derived Growth Factor Receptor Signaling Pathway (GO:0048008)	1/15	0.105465	0.269038	0	0	9.63946	21.6827	PDGFC
Cellular Response To Sterol (GO:0036315)	1/15	0.105465	0.269038	0	0	9.63946	21.6827	GRAMD1B
Digestive Tract Morphogenesis (GO:0048546)	1/15	0.105465	0.269038	0	0	9.63946	21.6827	FGFR2
Ganglioside Biosynthetic Process (GO:0001574)	1/15	0.105465	0.269038	0	0	9.63946	21.6827	ST6GALNAC3
Intracellular Sterol Transport (GO:0032366)	1/15	0.105465	0.269038	0	0	9.63946	21.6827	GRAMD1B
Presynapse Assembly (GO:0099054)	1/15	0.105465	0.269038	0	0	9.63946	21.6827	NLGN4Y
Regulation Of Rac Protein Signal Transduction (GO:0035020)	1/15	0.105465	0.269038	0	0	9.63946	21.6827	ARHGAP24
Regulation Of BMP Signaling Pathway (GO:0030510)	2/75	0.106516	0.270971	0	0	3.71158	8.31194	LRP2;HES5
Cell Morphogenesis Involved In Neuron Differentiation (GO:0048667)	2/77	0.111269	0.273145	0	0	3.61224	7.93177	CNTN4;FGFR2
Embryonic Organ Development (GO:0048568)	2/77	0.111269	0.273145	0	0	3.61224	7.93177	RARB;FGFR2
acetyl-CoA Metabolic Process (GO:0006084)	1/16	0.11209	0.273145	0	0	8.99637	19.6882	HMGCS1
Activation Of Cysteine-Type Endopeptidase Activity (GO:0097202)	1/16	0.11209	0.273145	0	0	8.99637	19.6882	GRIN2A
Autonomic Nervous System Development (GO:0048483)	1/16	0.11209	0.273145	0	0	8.99637	19.6882	EDNRB
Regulation Of Osteoblast Proliferation (GO:0033688)	1/16	0.11209	0.273145	0	0	8.99637	19.6882	FGFR2
Regulation Of Plasminogen Activation (GO:0010755)	1/16	0.11209	0.273145	0	0	8.99637	19.6882	S100A10
Oligodendrocyte Development (GO:0014003)	1/16	0.11209	0.273145	0	0	8.99637	19.6882	HES5
Regulation Of Protein Kinase C Signaling (GO:0090036)	1/16	0.11209	0.273145	0	0	8.99637	19.6882	DGKG
Regulation Of Secretion (GO:0051046)	1/16	0.11209	0.273145	0	0	8.99637	19.6882	EGF
Regulation Of Synaptic Transmission, GABAergic (GO:0032228)	1/16	0.11209	0.273145	0	0	8.99637	19.6882	SYN3
Positive Regulation Of Cardiac Muscle Tissue Growth (GO:0055023)	1/16	0.11209	0.273145	0	0	8.99637	19.6882	FGFR2
Establishment Of Protein Localization To Endoplasmic Reticulum (GO:0072599)	1/16	0.11209	0.273145	0	0	8.99637	19.6882	RYR2
Positive Regulation Of Telomere Capping (GO:1904355)	1/16	0.11209	0.273145	0	0	8.99637	19.6882	PKIB
Protein Localization To Endoplasmic Reticulum (GO:0070972)	1/16	0.11209	0.273145	0	0	8.99637	19.6882	RYR2
Membrane Depolarization During Cardiac Muscle Cell Action Potential (GO:0086012)	1/16	0.11209	0.273145	0	0	8.99637	19.6882	SLC8A1
Regulation Of Cell Population Proliferation (GO:0042127)	9/766	0.115501	0.274711	0	0	1.63325	3.52532	GRK5;EGF;WNK2;PDGFC;LIFR;FGFR3;MEIS2;FGFR2;HES5
Regulation Of Neuron Differentiation (GO:0045664)	2/79	0.116077	0.274711	0	0	3.51806	7.57615	CNTN4;HES5
Negative Regulation Of Protein Serine/Threonine Kinase Activity (GO:0071901)	2/80	0.1185	0.274711	0	0	3.47278	7.40688	PKIB;SLC8A1
Regulation Of Leukocyte Chemotaxis (GO:0002688)	1/17	0.118666	0.274711	0	0	8.43367	17.9759	SLIT2
Neural Tube Development (GO:0021915)	1/17	0.118666	0.274711	0	0	8.43367	17.9759	HES5
Branched-Chain Amino Acid Catabolic Process (GO:0009083)	1/17	0.118666	0.274711	0	0	8.43367	17.9759	HMGCLL1
cGMP-mediated Signaling (GO:0019934)	1/17	0.118666	0.274711	0	0	8.43367	17.9759	CD36
Regulation Of Receptor Signaling Pathway Via STAT (GO:1904892)	1/17	0.118666	0.274711	0	0	8.43367	17.9759	EGF
Cell Migration Involved In Sprouting Angiogenesis (GO:0002042)	1/17	0.118666	0.274711	0	0	8.43367	17.9759	SLIT2
Positive Regulation Of Dendrite Extension (GO:1903861)	1/17	0.118666	0.274711	0	0	8.43367	17.9759	SYT1
Embryonic Heart Tube Development (GO:0035050)	1/17	0.118666	0.274711	0	0	8.43367	17.9759	RYR2
Sensory Perception Of Taste (GO:0050909)	1/17	0.118666	0.274711	0	0	8.43367	17.9759	CD36
Positive Regulation Of Heart Rate (GO:0010460)	1/17	0.118666	0.274711	0	0	8.43367	17.9759	RYR2
Positive Regulation Of Leukocyte Proliferation (GO:0070665)	1/17	0.118666	0.274711	0	0	8.43367	17.9759	IL5RA
Positive Regulation Of Macrophage Derived Foam Cell Differentiation (GO:0010744)	1/17	0.118666	0.274711	0	0	8.43367	17.9759	CD36
Ventricular Cardiac Muscle Cell Action Potential (GO:0086005)	1/17	0.118666	0.274711	0	0	8.43367	17.9759	RYR2
Leukocyte Tethering Or Rolling (GO:0050901)	1/17	0.118666	0.274711	0	0	8.43367	17.9759	VCAM1
Mesenchyme Development (GO:0060485)	1/17	0.118666	0.274711	0	0	8.43367	17.9759	FGFR2
Microtubule Depolymerization (GO:0007019)	1/17	0.118666	0.274711	0	0	8.43367	17.9759	NCKAP5
Regulation Of Adenylate Cyclase Activity (GO:0045761)	1/17	0.118666	0.274711	0	0	8.43367	17.9759	EDNRB
Regulation Of Dendrite Extension (GO:1903859)	1/18	0.125193	0.279346	0	0	7.93717	16.4926	SYT1
Neuromuscular Process (GO:0050905)	1/18	0.125193	0.279346	0	0	7.93717	16.4926	NRXN1
Nitric Oxide Mediated Signal Transduction (GO:0007263)	1/18	0.125193	0.279346	0	0	7.93717	16.4926	CD36
Regulation Of Oligodendrocyte Differentiation (GO:0048713)	1/18	0.125193	0.279346	0	0	7.93717	16.4926	HES5
Positive Regulation Of DNA Replication (GO:0045740)	1/18	0.125193	0.279346	0	0	7.93717	16.4926	EGF
Positive Regulation Of NLRP3 Inflammasome Complex Assembly (GO:1900227)	1/18	0.125193	0.279346	0	0	7.93717	16.4926	CD36
Response To Axon Injury (GO:0048678)	1/18	0.125193	0.279346	0	0	7.93717	16.4926	GAP43
Response To Cholesterol (GO:0070723)	1/18	0.125193	0.279346	0	0	7.93717	16.4926	GRAMD1B
Response To Ethanol (GO:0045471)	1/18	0.125193	0.279346	0	0	7.93717	16.4926	GRIN2A
Positive Regulation Of Focal Adhesion Assembly (GO:0051894)	1/18	0.125193	0.279346	0	0	7.93717	16.4926	S100A10
Positive Regulation Of Glycolytic Process (GO:0045821)	1/18	0.125193	0.279346	0	0	7.93717	16.4926	SLC4A4
Intracellular Lipid Transport (GO:0032365)	1/18	0.125193	0.279346	0	0	7.93717	16.4926	GRAMD1B
Intracellular Sodium Ion Homeostasis (GO:0006883)	1/18	0.125193	0.279346	0	0	7.93717	16.4926	SLC8A1
Pulmonary Valve Morphogenesis (GO:0003184)	1/18	0.125193	0.279346	0	0	7.93717	16.4926	SLIT2
Regulation Of Cell Cycle G2/M Phase Transition (GO:1902749)	1/18	0.125193	0.279346	0	0	7.93717	16.4926	KCNH5
Establishment Of Protein Localization To Organelle (GO:0072594)	2/85	0.130803	0.284216	0	0	3.26275	6.63665	RYR2;PRICKLE1
Regulation Of Cellular Response To Growth Factor Stimulus (GO:0090287)	1/19	0.131672	0.284216	0	0	7.49584	15.1974	SLIT2
Arp2/3 Complex-Mediated Actin Nucleation (GO:0034314)	1/19	0.131672	0.284216	0	0	7.49584	15.1974	IQGAP2
Regulation Of Fibroblast Growth Factor Receptor Signaling Pathway (GO:0040036)	1/19	0.131672	0.284216	0	0	7.49584	15.1974	FGFBP3
Bicarbonate Transport (GO:0015701)	1/19	0.131672	0.284216	0	0	7.49584	15.1974	SLC4A4
Oligodendrocyte Differentiation (GO:0048709)	1/19	0.131672	0.284216	0	0	7.49584	15.1974	HES5
Regulation Of Smooth Muscle Cell Migration (GO:0014910)	1/19	0.131672	0.284216	0	0	7.49584	15.1974	SLIT2
Cellular Response To Catecholamine Stimulus (GO:0071870)	1/19	0.131672	0.284216	0	0	7.49584	15.1974	RYR2
Positive Regulation Of Axon Extension (GO:0045773)	1/19	0.131672	0.284216	0	0	7.49584	15.1974	DSCAM
Ganglioside Metabolic Process (GO:0001573)	1/19	0.131672	0.284216	0	0	7.49584	15.1974	ST6GALNAC3
Glycosphingolipid Biosynthetic Process (GO:0006688)	1/19	0.131672	0.284216	0	0	7.49584	15.1974	ST6GALNAC3
Leukocyte Adhesion To Vascular Endothelial Cell (GO:0061756)	1/19	0.131672	0.284216	0	0	7.49584	15.1974	VCAM1
Receptor Clustering (GO:0043113)	1/19	0.131672	0.284216	0	0	7.49584	15.1974	NRXN1
Negative Regulation Of Axon Extension Involved In Axon Guidance (GO:0048843)	1/19	0.131672	0.284216	0	0	7.49584	15.1974	SEMA6D
Metal Ion Transport (GO:0030001)	3/171	0.133653	0.28782	0	0	2.42414	4.8786	RYR2;LRP2;SLC4A4
Positive Regulation Of Signal Transduction (GO:0009967)	4/266	0.135296	0.290646	0	0	2.07697	4.15455	GRIN2A;NRXN1;FGFBP3;FGFR2
Negative Regulation Of Small GTPase Mediated Signal Transduction (GO:0051058)	1/20	0.138104	0.290646	0	0	7.10097	14.0581	SLIT2
Regulation Of Toll-Like Receptor Signaling Pathway (GO:0034121)	1/20	0.138104	0.290646	0	0	7.10097	14.0581	CD36
Response To Ketone (GO:1901654)	1/20	0.138104	0.290646	0	0	7.10097	14.0581	SLIT2
Positive Regulation Of Epithelial Cell Differentiation (GO:0030858)	1/20	0.138104	0.290646	0	0	7.10097	14.0581	NKX6-1
Positive Regulation Of Protein Processing (GO:0010954)	1/20	0.138104	0.290646	0	0	7.10097	14.0581	S100A10
Long-Term Synaptic Potentiation (GO:0060291)	1/20	0.138104	0.290646	0	0	7.10097	14.0581	GRIN2A
Pulmonary Valve Development (GO:0003177)	1/20	0.138104	0.290646	0	0	7.10097	14.0581	SLIT2
Regulation Of Calcium Ion Import (GO:0090279)	1/20	0.138104	0.290646	0	0	7.10097	14.0581	EGF
Regulation Of Cardiac Muscle Cell Proliferation (GO:0060043)	1/20	0.138104	0.290646	0	0	7.10097	14.0581	FGFR2
Sodium Ion Transport (GO:0006814)	2/89	0.140847	0.295747	0	0	3.11211	6.09999	SLC4A4;SLC8A1
Regulation Of Phosphatidylinositol 3-Kinase Signaling (GO:0014066)	2/90	0.143384	0.299992	0	0	3.07659	5.97544	EGF;PDGFC
Regulation Of Lipopolysaccharide-Mediated Signaling Pathway (GO:0031664)	1/21	0.144488	0.299992	0	0	6.74558	13.0497	CD36
Regulation Of Membrane Protein Ectodomain Proteolysis (GO:0051043)	1/21	0.144488	0.299992	0	0	6.74558	13.0497	TIMP3
Regulation Of Transferase Activity (GO:0051338)	1/21	0.144488	0.299992	0	0	6.74558	13.0497	LDB2
Positive Regulation Of Heart Contraction (GO:0045823)	1/21	0.144488	0.299992	0	0	6.74558	13.0497	RYR2
Positive Regulation Of MAP Kinase Activity (GO:0043406)	2/91	0.14593	0.302307	0	0	3.04187	5.85446	EGF;PDGFC
Steroid Metabolic Process (GO:0008202)	2/92	0.148486	0.304735	0	0	3.00791	5.73689	MSMO1;LRP2
Regulation Of Dopamine Secretion (GO:0014059)	1/22	0.150826	0.304735	0	0	6.42404	12.1519	SYT1
Negative Regulation Of Myeloid Cell Differentiation (GO:0045638)	1/22	0.150826	0.304735	0	0	6.42404	12.1519	MEIS2
Regulation Of Mononuclear Cell Migration (GO:0071675)	1/22	0.150826	0.304735	0	0	6.42404	12.1519	SLIT2
Blood Vessel Endothelial Cell Migration (GO:0043534)	1/22	0.150826	0.304735	0	0	6.42404	12.1519	SLIT2
Regulation Of Telomere Capping (GO:1904353)	1/22	0.150826	0.304735	0	0	6.42404	12.1519	PKIB
Cellular Response To Low-Density Lipoprotein Particle Stimulus (GO:0071404)	1/22	0.150826	0.304735	0	0	6.42404	12.1519	CD36
Positive Regulation Of Cholesterol Efflux (GO:0010875)	1/22	0.150826	0.304735	0	0	6.42404	12.1519	EEPD1
Positive Regulation Of Protein Autophosphorylation (GO:0031954)	1/22	0.150826	0.304735	0	0	6.42404	12.1519	PDGFC
Positive Regulation Of Receptor Internalization (GO:0002092)	1/22	0.150826	0.304735	0	0	6.42404	12.1519	EGF
Regulation Of Endothelial Cell Proliferation (GO:0001936)	2/93	0.151051	0.304735	0	0	2.97471	5.62261	EGF;PTPRM
Positive Regulation Of Protein Kinase B Signaling (GO:0051897)	2/93	0.151051	0.304735	0	0	2.97471	5.62261	EGF;LRP2
Muscle Contraction (GO:0006936)	2/94	0.153625	0.309253	0	0	2.94223	5.5115	RYR2;SLC8A1
Actin Nucleation (GO:0045010)	1/23	0.157117	0.310213	0	0	6.13173	11.3484	IQGAP2
Axon Extension (GO:0048675)	1/23	0.157117	0.310213	0	0	6.13173	11.3484	SLIT2
Positive Regulation Of Cell-Substrate Junction Organization (GO:0150117)	1/23	0.157117	0.310213	0	0	6.13173	11.3484	S100A10
Diacylglycerol Metabolic Process (GO:0046339)	1/23	0.157117	0.310213	0	0	6.13173	11.3484	DGKG
Glial Cell Development (GO:0021782)	1/23	0.157117	0.310213	0	0	6.13173	11.3484	HES5
Positive Regulation Of Morphogenesis Of An Epithelium (GO:1905332)	1/23	0.157117	0.310213	0	0	6.13173	11.3484	EGF
Long-Chain Fatty Acid Transport (GO:0015909)	1/23	0.157117	0.310213	0	0	6.13173	11.3484	CD36
Negative Regulation Of Actin Filament Polymerization (GO:0030837)	1/23	0.157117	0.310213	0	0	6.13173	11.3484	SLIT2
Regulation Of Axon Extension Involved In Axon Guidance (GO:0048841)	1/23	0.157117	0.310213	0	0	6.13173	11.3484	SEMA6D
Transmembrane Receptor Protein Tyrosine Kinase Signaling Pathway (GO:0007169)	4/284	0.159792	0.312484	0	0	1.94167	3.56079	PDGFC;FGFR3;FGFR2;ANGPTL1
Monocarboxylic Acid Metabolic Process (GO:0032787)	2/97	0.161397	0.312484	0	0	2.84888	5.19605	MSMO1;CD36
ERK1 And ERK2 Cascade (GO:0070371)	1/24	0.163361	0.312484	0	0	5.86483	10.6259	EGF
Amyloid Fibril Formation (GO:1990000)	1/24	0.163361	0.312484	0	0	5.86483	10.6259	CD36
Regulation Of Muscle Cell Differentiation (GO:0051147)	1/24	0.163361	0.312484	0	0	5.86483	10.6259	FGFR2
Regulation Of Ruffle Assembly (GO:1900027)	1/24	0.163361	0.312484	0	0	5.86483	10.6259	ARHGAP24
Positive Regulation Of BMP Signaling Pathway (GO:0030513)	1/24	0.163361	0.312484	0	0	5.86483	10.6259	HES5
Response To Purine-Containing Compound (GO:0014074)	1/24	0.163361	0.312484	0	0	5.86483	10.6259	RYR2
Ear Morphogenesis (GO:0042471)	1/24	0.163361	0.312484	0	0	5.86483	10.6259	FGFR2
Fat-Soluble Vitamin Metabolic Process (GO:0006775)	1/24	0.163361	0.312484	0	0	5.86483	10.6259	LRP2
Positive Regulation Of Lipid Metabolic Process (GO:0045834)	1/24	0.163361	0.312484	0	0	5.86483	10.6259	EEF1A2
Positive Regulation Of Peptidyl-Threonine Phosphorylation (GO:0010800)	1/24	0.163361	0.312484	0	0	5.86483	10.6259	EGF
Lipid Translocation (GO:0034204)	1/24	0.163361	0.312484	0	0	5.86483	10.6259	ATP8A1
Regulation Of AMPA Receptor Activity (GO:2000311)	1/24	0.163361	0.312484	0	0	5.86483	10.6259	SHISA6
MAPK Cascade (GO:0000165)	2/98	0.164003	0.312484	0	0	2.81906	5.0965	EGF;FGFR3
Positive Regulation Of Cold-Induced Thermogenesis (GO:0120162)	2/98	0.164003	0.312484	0	0	2.81906	5.0965	PDGFC;CD36
Positive Regulation Of Protein-Containing Complex Assembly (GO:0031334)	2/98	0.164003	0.312484	0	0	2.81906	5.0965	CD36;TRABD2B
Endocytosis (GO:0006897)	3/189	0.164919	0.313583	0	0	2.18754	3.94261	CD36;LRP2;LRP1B
Regulation Of Keratinocyte Proliferation (GO:0010837)	1/25	0.16956	0.316557	0	0	5.62018	9.97329	FGFR2
Regulation Of Monocyte Chemotaxis (GO:0090025)	1/25	0.16956	0.316557	0	0	5.62018	9.97329	SLIT2
Regulation Of Myelination (GO:0031641)	1/25	0.16956	0.316557	0	0	5.62018	9.97329	HES5
Regulation Of Neutrophil Chemotaxis (GO:0090022)	1/25	0.16956	0.316557	0	0	5.62018	9.97329	SLIT2
Sodium Ion Homeostasis (GO:0055078)	1/25	0.16956	0.316557	0	0	5.62018	9.97329	SLC8A1
Ventricular Cardiac Muscle Tissue Development (GO:0003229)	1/25	0.16956	0.316557	0	0	5.62018	9.97329	FGFR2
Wound Healing, Spreading Of Cells (GO:0044319)	1/25	0.16956	0.316557	0	0	5.62018	9.97329	ARHGAP24
Inner Ear Morphogenesis (GO:0042472)	1/25	0.16956	0.316557	0	0	5.62018	9.97329	FGFR2
Proteoglycan Metabolic Process (GO:0006029)	1/25	0.16956	0.316557	0	0	5.62018	9.97329	HS3ST4
Neuron Projection Development (GO:0031175)	3/192	0.170329	0.316716	0	0	2.15249	3.80996	GPRIN3;PTPRM;CNTN4
Protein Localization To Membrane (GO:0072657)	3/192	0.170329	0.316716	0	0	2.15249	3.80996	NRXN1;MAP7;S100A10
Calcium Ion Homeostasis (GO:0055074)	2/102	0.174503	0.317173	0	0	2.70575	4.72374	RYR2;SLC8A1
Regulation Of Epidermal Growth Factor-Activated Receptor Activity (GO:0007176)	1/26	0.175713	0.317173	0	0	5.3951	9.38157	EGF
L-amino Acid Transport (GO:0015807)	1/26	0.175713	0.317173	0	0	5.3951	9.38157	SLC7A11
Wnt Signaling Pathway, Planar Cell Polarity Pathway (GO:0060071)	1/26	0.175713	0.317173	0	0	5.3951	9.38157	PRICKLE1
Negative Regulation Of Protein Polymerization (GO:0032272)	1/26	0.175713	0.317173	0	0	5.3951	9.38157	SLIT2
Regulation Of Myeloid Cell Differentiation (GO:0045637)	1/26	0.175713	0.317173	0	0	5.3951	9.38157	MEIS2
Calcium-Ion Regulated Exocytosis (GO:0017156)	1/26	0.175713	0.317173	0	0	5.3951	9.38157	SYT1
Camera-Type Eye Development (GO:0043010)	1/26	0.175713	0.317173	0	0	5.3951	9.38157	HES5
Cardiac Muscle Cell Development (GO:0055013)	1/26	0.175713	0.317173	0	0	5.3951	9.38157	SLC8A1
Regulation Of Reactive Oxygen Species Biosynthetic Process (GO:1903426)	1/26	0.175713	0.317173	0	0	5.3951	9.38157	CD36
Plasma Membrane Invagination (GO:0099024)	1/26	0.175713	0.317173	0	0	5.3951	9.38157	CD36
Response To Glucocorticoid (GO:0051384)	1/26	0.175713	0.317173	0	0	5.3951	9.38157	SLIT2
Positive Regulation Of Nuclear Division (GO:0051785)	1/26	0.175713	0.317173	0	0	5.3951	9.38157	EGF
Positive Regulation Of Phosphatidylinositol 3-Kinase Activity (GO:0043552)	1/26	0.175713	0.317173	0	0	5.3951	9.38157	FGFR3
Regulation Of Cardiac Muscle Cell Contraction (GO:0086004)	1/26	0.175713	0.317173	0	0	5.3951	9.38157	RYR2
Inorganic Cation Import Across Plasma Membrane (GO:0098659)	2/103	0.177145	0.319137	0	0	2.67883	4.63648	SLC8A1;SLC9C2
Cardiac Muscle Cell Differentiation (GO:0055007)	1/27	0.18182	0.321191	0	0	5.18734	8.84304	SLC8A1
Respiratory Tube Development (GO:0030323)	1/27	0.18182	0.321191	0	0	5.18734	8.84304	FGFR2
Positive Regulation Of Calcium Ion Transmembrane Transporter Activity (GO:1901021)	1/27	0.18182	0.321191	0	0	5.18734	8.84304	RYR2
Positive Regulation Of Mitotic Cell Cycle (GO:0045931)	1/27	0.18182	0.321191	0	0	5.18734	8.84304	MEIS2
Positive Regulation Of Nitric Oxide Biosynthetic Process (GO:0045429)	1/27	0.18182	0.321191	0	0	5.18734	8.84304	CD36
Ventricular Septum Morphogenesis (GO:0060412)	1/27	0.18182	0.321191	0	0	5.18734	8.84304	SLIT2
In Utero Embryonic Development (GO:0001701)	1/27	0.18182	0.321191	0	0	5.18734	8.84304	FGFR2
Microtubule Polymerization Or Depolymerization (GO:0031109)	1/27	0.18182	0.321191	0	0	5.18734	8.84304	NCKAP5
Regulation Of SMAD Protein Signal Transduction (GO:0060390)	1/27	0.18182	0.321191	0	0	5.18734	8.84304	VEPH1
Regulation Of Catecholamine Secretion (GO:0050433)	1/27	0.18182	0.321191	0	0	5.18734	8.84304	SYT1
Regulation Of Neuron Apoptotic Process (GO:0043523)	2/105	0.182447	0.321191	0	0	2.62655	4.46852	TOX3;GRID2
Negative Regulation Of MAPK Cascade (GO:0043409)	2/105	0.182447	0.321191	0	0	2.62655	4.46852	WNK2;TIMP3
Organic Substance Transport (GO:0071702)	3/201	0.186856	0.323985	0	0	2.05371	3.44493	RYR2;LRP2;LRP1B
Monoatomic Ion Transport (GO:0006811)	2/107	0.187773	0.323985	0	0	2.57626	4.30884	SLC8A1;TRPM3
Golgi To Plasma Membrane Protein Transport (GO:0043001)	1/28	0.187883	0.323985	0	0	4.99496	8.35125	KRT18
Diterpenoid Metabolic Process (GO:0016101)	1/28	0.187883	0.323985	0	0	4.99496	8.35125	LRP2
Positive Regulation Of Fibroblast Proliferation (GO:0048146)	1/28	0.187883	0.323985	0	0	4.99496	8.35125	PDGFC
Fatty Acid Derivative Biosynthetic Process (GO:1901570)	1/28	0.187883	0.323985	0	0	4.99496	8.35125	HMGCLL1
Positive Regulation Of Nitric Oxide Metabolic Process (GO:1904407)	1/28	0.187883	0.323985	0	0	4.99496	8.35125	CD36
Protein Depolymerization (GO:0051261)	1/28	0.187883	0.323985	0	0	4.99496	8.35125	NCKAP5
Regulation Of Calcium Ion-Dependent Exocytosis (GO:0017158)	1/28	0.187883	0.323985	0	0	4.99496	8.35125	SYT1
Regulation Of Cardiac Muscle Cell Action Potential (GO:0098901)	1/28	0.187883	0.323985	0	0	4.99496	8.35125	RYR2
Negative Regulation Of Cytoskeleton Organization (GO:0051494)	1/28	0.187883	0.323985	0	0	4.99496	8.35125	SLIT2
Positive Regulation Of Metabolic Process (GO:0009893)	2/108	0.190445	0.325276	0	0	2.55182	4.23193	PDGFC;CD36
Regulation Of MAPK Cascade (GO:0043408)	3/204	0.192457	0.325276	0	0	2.02275	3.33325	EGF;FGFR3;FGFR2
Cellular Response To Salt (GO:1902075)	2/109	0.193121	0.325276	0	0	2.52785	4.15688	CPNE8;SYT1
Extracellular Structure Organization (GO:0043062)	2/109	0.193121	0.325276	0	0	2.52785	4.15688	COL23A1;THSD4
Regulation Of Wnt Signaling Pathway (GO:0030111)	2/109	0.193121	0.325276	0	0	2.52785	4.15688	TRABD2B;FGFR2
Regulation Of Developmental Growth (GO:0048638)	1/29	0.193901	0.325276	0	0	4.81633	7.90073	FGFR3
Regulation Of Establishment Of Planar Polarity (GO:0090175)	1/29	0.193901	0.325276	0	0	4.81633	7.90073	PRICKLE1
Alpha-Amino Acid Catabolic Process (GO:1901606)	1/29	0.193901	0.325276	0	0	4.81633	7.90073	HMGCLL1
Regulation Of Monoatomic Ion Transmembrane Transport (GO:0034765)	1/29	0.193901	0.325276	0	0	4.81633	7.90073	GRIN2A
Cardiac Muscle Cell Action Potential (GO:0086001)	1/29	0.193901	0.325276	0	0	4.81633	7.90073	SLC8A1
Phosphatidic Acid Biosynthetic Process (GO:0006654)	1/29	0.193901	0.325276	0	0	4.81633	7.90073	DGKG
Regulation Of Striated Muscle Contraction (GO:0006942)	1/29	0.193901	0.325276	0	0	4.81633	7.90073	RYR2
Heterotypic Cell-Cell Adhesion (GO:0034113)	1/29	0.193901	0.325276	0	0	4.81633	7.90073	VCAM1
Modified Amino Acid Transport (GO:0072337)	1/29	0.193901	0.325276	0	0	4.81633	7.90073	SLC7A11
Morphogenesis Of An Epithelium (GO:0002009)	1/29	0.193901	0.325276	0	0	4.81633	7.90073	FGFR2
External Encapsulating Structure Organization (GO:0045229)	2/110	0.195802	0.327872	0	0	2.50431	4.08366	COL23A1;THSD4
Negative Regulation Of Cell Differentiation (GO:0045596)	3/207	0.1981	0.328163	0	0	1.9927	3.22615	CNTN4;MEIS2;HES5
Negative Regulation Of Transmembrane Receptor Protein Serine/Threonine Kinase Signaling Pathway (GO:0090101)	2/111	0.198489	0.328163	0	0	2.48121	4.01218	VEPH1;LRP2
Regulation Of Macrophage Derived Foam Cell Differentiation (GO:0010743)	1/30	0.199875	0.328163	0	0	4.65001	7.48681	CD36
Artery Morphogenesis (GO:0048844)	1/30	0.199875	0.328163	0	0	4.65001	7.48681	LRP2
Regulation Of Potassium Ion Transport (GO:0043266)	1/30	0.199875	0.328163	0	0	4.65001	7.48681	KCNIP1
Cardiac Muscle Cell Action Potential Involved In Contraction (GO:0086002)	1/30	0.199875	0.328163	0	0	4.65001	7.48681	RYR2
Phagocytosis, Engulfment (GO:0006911)	1/30	0.199875	0.328163	0	0	4.65001	7.48681	CD36
Phospholipid Dephosphorylation (GO:0046839)	1/30	0.199875	0.328163	0	0	4.65001	7.48681	PLPPR1
Positive Regulation Of Cell Communication (GO:0010647)	1/30	0.199875	0.328163	0	0	4.65001	7.48681	SYT1
Embryonic Skeletal System Morphogenesis (GO:0048704)	1/30	0.199875	0.328163	0	0	4.65001	7.48681	FGFR2
Negative Regulation Of Axon Extension (GO:0030517)	1/30	0.199875	0.328163	0	0	4.65001	7.48681	SEMA6D
Protein Transport (GO:0015031)	4/313	0.202308	0.330286	0	0	1.75683	2.80736	KRT18;CD36;LRP2;LRP1B
Negative Regulation Of Transcription By RNA Polymerase II (GO:0000122)	8/763	0.204823	0.330286	0	0	1.44537	2.2918	EDNRB;DACH1;RARB;LDB2;NKX6-1;MEIS2;FGFR2;HES5
Negative Regulation Of Developmental Growth (GO:0048640)	1/31	0.205805	0.330286	0	0	4.49478	7.10548	FGFR3
acyl-CoA Metabolic Process (GO:0006637)	1/31	0.205805	0.330286	0	0	4.49478	7.10548	HMGCS1
Regulation Of Protein Autophosphorylation (GO:0031952)	1/31	0.205805	0.330286	0	0	4.49478	7.10548	PDGFC
Regulation Of Protein Localization To Cell Surface (GO:2000008)	1/31	0.205805	0.330286	0	0	4.49478	7.10548	EGF
Cardiac Muscle Tissue Morphogenesis (GO:0055008)	1/31	0.205805	0.330286	0	0	4.49478	7.10548	FGFR2
Regulation Of Response To Biotic Stimulus (GO:0002831)	1/31	0.205805	0.330286	0	0	4.49478	7.10548	CD36
Phospholipid Translocation (GO:0045332)	1/31	0.205805	0.330286	0	0	4.49478	7.10548	ATP8A1
Central Nervous System Neuron Differentiation (GO:0021953)	1/31	0.205805	0.330286	0	0	4.49478	7.10548	GRID2
Positive Regulation Of Cholesterol Transport (GO:0032376)	1/31	0.205805	0.330286	0	0	4.49478	7.10548	EEPD1
Leukocyte Cell-Cell Adhesion (GO:0007159)	1/31	0.205805	0.330286	0	0	4.49478	7.10548	VCAM1
Negative Regulation Of DNA Biosynthetic Process (GO:2000279)	1/31	0.205805	0.330286	0	0	4.49478	7.10548	DACH1
Regulation Of MAP Kinase Activity (GO:0043405)	2/114	0.206573	0.330374	0	0	2.41438	3.80773	EGF;PDGFC
Negative Regulation Of Canonical Wnt Signaling Pathway (GO:0090090)	2/114	0.206573	0.330374	0	0	2.41438	3.80773	PRICKLE1;SHISA6
Regulation Of GTPase Activity (GO:0043087)	3/214	0.211419	0.333945	0	0	1.9259	2.99269	PLXNA2;RGS6;S100A10
Regulation Of Cholesterol Efflux (GO:0010874)	1/32	0.211691	0.333945	0	0	4.34957	6.75327	EEPD1
Respiratory System Development (GO:0060541)	1/32	0.211691	0.333945	0	0	4.34957	6.75327	FGFR2
Glycosphingolipid Metabolic Process (GO:0006687)	1/32	0.211691	0.333945	0	0	4.34957	6.75327	ST6GALNAC3
Vesicle Budding From Membrane (GO:0006900)	1/32	0.211691	0.333945	0	0	4.34957	6.75327	S100A10
Positive Regulation Of Telomere Maintenance Via Telomerase (GO:0032212)	1/32	0.211691	0.333945	0	0	4.34957	6.75327	PKIB
Mesenchymal Cell Migration (GO:0090497)	1/32	0.211691	0.333945	0	0	4.34957	6.75327	SEMA6D
Muscle Cell Development (GO:0055001)	1/32	0.211691	0.333945	0	0	4.34957	6.75327	SLC8A1
Positive Regulation Of Protein Serine/Threonine Kinase Activity (GO:0071902)	2/117	0.214693	0.334057	0	0	2.35104	3.61719	EGF;PDGFC
Positive Regulation Of Cell Projection Organization (GO:0031346)	2/118	0.217406	0.334057	0	0	2.33066	3.55656	PLXNA2;SLIT2
Regulation Of Lamellipodium Assembly (GO:0010591)	1/33	0.217534	0.334057	0	0	4.21344	6.42718	SLIT2
Regulation Of Potassium Ion Transmembrane Transport (GO:1901379)	1/33	0.217534	0.334057	0	0	4.21344	6.42718	KCNIP1
Phosphatidic Acid Metabolic Process (GO:0046473)	1/33	0.217534	0.334057	0	0	4.21344	6.42718	DGKG
Positive Regulation Of DNA Binding (GO:0043388)	1/33	0.217534	0.334057	0	0	4.21344	6.42718	EGF
Positive Regulation Of Epidermal Growth Factor Receptor Signaling Pathway (GO:0045742)	1/33	0.217534	0.334057	0	0	4.21344	6.42718	EGF
Positive Regulation Of Ion Transmembrane Transporter Activity (GO:0032414)	1/33	0.217534	0.334057	0	0	4.21344	6.42718	WNK2
Glycolipid Metabolic Process (GO:0006664)	1/33	0.217534	0.334057	0	0	4.21344	6.42718	ST6GALNAC3
Positive Regulation Of Nitrogen Compound Metabolic Process (GO:0051173)	1/33	0.217534	0.334057	0	0	4.21344	6.42718	EGF
Positive Regulation Of Reproductive Process (GO:2000243)	1/33	0.217534	0.334057	0	0	4.21344	6.42718	TACR1
Inositol Lipid-Mediated Signaling (GO:0048017)	1/33	0.217534	0.334057	0	0	4.21344	6.42718	PLCH1
Positive Regulation Of Small Molecule Metabolic Process (GO:0062013)	1/33	0.217534	0.334057	0	0	4.21344	6.42718	SLC4A4
Positive Regulation Of Telomerase Activity (GO:0051973)	1/33	0.217534	0.334057	0	0	4.21344	6.42718	PKIB
Lung Development (GO:0030324)	1/33	0.217534	0.334057	0	0	4.21344	6.42718	FGFR2
Regulation Of NLRP3 Inflammasome Complex Assembly (GO:1900225)	1/33	0.217534	0.334057	0	0	4.21344	6.42718	CD36
Regulation Of Protein-Containing Complex Assembly (GO:0043254)	2/119	0.220122	0.337473	0	0	2.31062	3.49729	CD36;TRABD2B
Regulation Of Metal Ion Transport (GO:0010959)	1/34	0.223334	0.339028	0	0	4.08555	6.1246	NKAIN4
Regulation Of Phosphatidylinositol 3-Kinase Activity (GO:0043551)	1/34	0.223334	0.339028	0	0	4.08555	6.1246	FGFR3
Cellular Response To Glucose Stimulus (GO:0071333)	1/34	0.223334	0.339028	0	0	4.08555	6.1246	NKX6-1
Smoothened Signaling Pathway (GO:0007224)	1/34	0.223334	0.339028	0	0	4.08555	6.1246	HES5
Regulation Of DNA Biosynthetic Process (GO:2000278)	1/34	0.223334	0.339028	0	0	4.08555	6.1246	DACH1
Negative Regulation Of Ras Protein Signal Transduction (GO:0046580)	1/34	0.223334	0.339028	0	0	4.08555	6.1246	ARHGAP24
Positive Regulation Of Cell Motility (GO:2000147)	3/221	0.224929	0.34089	0	0	1.8634	2.78014	EGF;SEMA6D;PDGFC
Fatty Acid Metabolic Process (GO:0006631)	2/122	0.228289	0.342158	0	0	2.25251	3.32729	MSMO1;CD36
Neutral Amino Acid Transport (GO:0015804)	1/35	0.229091	0.342158	0	0	3.96519	5.84325	SLC7A11
One-Carbon Compound Transport (GO:0019755)	1/35	0.229091	0.342158	0	0	3.96519	5.84325	SLC4A4
Regulation Of Regulated Secretory Pathway (GO:1903305)	1/35	0.229091	0.342158	0	0	3.96519	5.84325	SYT1
Regulation Of Sodium Ion Transport (GO:0002028)	1/35	0.229091	0.342158	0	0	3.96519	5.84325	NKAIN4
Positive Regulation Of Mitotic Nuclear Division (GO:0045840)	1/35	0.229091	0.342158	0	0	3.96519	5.84325	EGF
Positive Regulation Of Substrate Adhesion-Dependent Cell Spreading (GO:1900026)	1/35	0.229091	0.342158	0	0	3.96519	5.84325	S100A10
Positive Regulation Of Telomere Maintenance Via Telomere Lengthening (GO:1904358)	1/35	0.229091	0.342158	0	0	3.96519	5.84325	PKIB
Regulation Of G2/M Transition Of Mitotic Cell Cycle (GO:0010389)	1/35	0.229091	0.342158	0	0	3.96519	5.84325	KCNH5
Positive Regulation Of Epithelial Cell Proliferation (GO:0050679)	2/123	0.231016	0.343923	0	0	2.23378	3.2731	EGF;FGFR2
Regulation Of Cell Motility (GO:2000145)	2/123	0.231016	0.343923	0	0	2.23378	3.2731	PLXNA2;LDB2
Negative Regulation Of Growth (GO:0045926)	2/124	0.233745	0.346226	0	0	2.21536	3.22008	SLIT2;FGFR3
Neural Crest Cell Migration (GO:0001755)	1/36	0.234805	0.346226	0	0	3.8517	5.58111	SEMA6D
Blood Vessel Diameter Maintenance (GO:0097746)	1/36	0.234805	0.346226	0	0	3.8517	5.58111	EDNRB
Regulation Of Peptidyl-Threonine Phosphorylation (GO:0010799)	1/36	0.234805	0.346226	0	0	3.8517	5.58111	EGF
Regulation Of Receptor Internalization (GO:0002090)	1/36	0.234805	0.346226	0	0	3.8517	5.58111	EGF
Positive Regulation Of Signaling Receptor Activity (GO:2000273)	1/36	0.234805	0.346226	0	0	3.8517	5.58111	EGF
Response To Cytokine (GO:0034097)	2/125	0.236476	0.348134	0	0	2.19724	3.16822	TIMP3;LIFR
Negative Regulation Of Endothelial Cell Proliferation (GO:0001937)	1/37	0.240478	0.348486	0	0	3.74452	5.33641	PTPRM
Aortic Valve Morphogenesis (GO:0003180)	1/37	0.240478	0.348486	0	0	3.74452	5.33641	SLIT2
Calcium Ion Import Across Plasma Membrane (GO:0098703)	1/37	0.240478	0.348486	0	0	3.74452	5.33641	SLC8A1
Regulation Of Sodium Ion Transmembrane Transporter Activity (GO:2000649)	1/37	0.240478	0.348486	0	0	3.74452	5.33641	WNK2
Positive Regulation Of Exocytosis (GO:0045921)	1/37	0.240478	0.348486	0	0	3.74452	5.33641	S100A10
Ventricular Septum Development (GO:0003281)	1/37	0.240478	0.348486	0	0	3.74452	5.33641	SLIT2
Positive Regulation Of Receptor Signaling Pathway Via JAK-STAT (GO:0046427)	1/37	0.240478	0.348486	0	0	3.74452	5.33641	HES5
Positive Regulation Of Receptor Signaling Pathway Via STAT (GO:1904894)	1/37	0.240478	0.348486	0	0	3.74452	5.33641	HES5
Positive Regulation Of Signaling (GO:0023056)	1/37	0.240478	0.348486	0	0	3.74452	5.33641	SYT1
Regulation Of Cellular Component Biogenesis (GO:0044087)	1/37	0.240478	0.348486	0	0	3.74452	5.33641	CD36
Regulation Of Anatomical Structure Morphogenesis (GO:0022603)	2/127	0.241943	0.350061	0	0	2.16186	3.0678	LRRC4C;FGFR2
Negative Regulation Of Intracellular Signal Transduction (GO:1902532)	3/231	0.244508	0.352236	0	0	1.78076	2.50821	DGKG;VEPH1;SLIT2
Connective Tissue Development (GO:0061448)	1/38	0.246109	0.352236	0	0	3.64313	5.1076	HES5
Positive Regulation Of Bone Mineralization (GO:0030501)	1/38	0.246109	0.352236	0	0	3.64313	5.1076	SLC8A1
Fatty Acid Transport (GO:0015908)	1/38	0.246109	0.352236	0	0	3.64313	5.1076	CD36
Positive Regulation Of Protein Tyrosine Kinase Activity (GO:0061098)	1/38	0.246109	0.352236	0	0	3.64313	5.1076	EGF
Import Into Cell (GO:0098657)	1/38	0.246109	0.352236	0	0	3.64313	5.1076	LRP2
mRNA Transcription By RNA Polymerase II (GO:0042789)	1/38	0.246109	0.352236	0	0	3.64313	5.1076	S100A10
Positive Regulation Of Peptidyl-Tyrosine Phosphorylation (GO:0050731)	2/130	0.250155	0.355836	0	0	2.11087	2.92499	FGFR3;HES5
Positive Regulation Of GTPase Activity (GO:0043547)	3/234	0.250437	0.355836	0	0	1.75737	2.43316	RGS6;ARHGAP24;S100A10
Negative Regulation Of Transport (GO:0051051)	1/39	0.251698	0.355836	0	0	3.54708	4.89329	EGF
Regulation Of Nitric Oxide Biosynthetic Process (GO:0045428)	1/39	0.251698	0.355836	0	0	3.54708	4.89329	CD36
Odontogenesis (GO:0042476)	1/39	0.251698	0.355836	0	0	3.54708	4.89329	FGFR2
Carboxylic Acid Transmembrane Transport (GO:1905039)	1/39	0.251698	0.355836	0	0	3.54708	4.89329	SLC7A11
Positive Regulation Of ATP-dependent Activity (GO:0032781)	1/39	0.251698	0.355836	0	0	3.54708	4.89329	RYR2
Vitamin Transport (GO:0051180)	1/39	0.251698	0.355836	0	0	3.54708	4.89329	LRP2
Regulation Of Cytosolic Calcium Ion Concentration (GO:0051480)	1/40	0.257247	0.359292	0	0	3.45596	4.69222	RYR2
L-alpha-amino Acid Transmembrane Transport (GO:1902475)	1/40	0.257247	0.359292	0	0	3.45596	4.69222	SLC7A11
Notch Signaling Pathway (GO:0007219)	1/40	0.257247	0.359292	0	0	3.45596	4.69222	HES5
Regulation Of Glycolytic Process (GO:0006110)	1/40	0.257247	0.359292	0	0	3.45596	4.69222	SLC4A4
Aortic Valve Development (GO:0003176)	1/40	0.257247	0.359292	0	0	3.45596	4.69222	SLIT2
Cyclic-Nucleotide-Mediated Signaling (GO:0019935)	1/40	0.257247	0.359292	0	0	3.45596	4.69222	CD36
Retinoid Metabolic Process (GO:0001523)	1/40	0.257247	0.359292	0	0	3.45596	4.69222	LRP2
Positive Regulation Of Insulin Secretion (GO:0032024)	1/40	0.257247	0.359292	0	0	3.45596	4.69222	NNAT
Negative Regulation Of Cell Motility (GO:2000146)	2/133	0.258375	0.360324	0	0	2.06222	2.79089	DACH1;SLIT2
Negative Regulation Of Proteolysis (GO:0045861)	1/41	0.262754	0.362608	0	0	3.36939	4.50331	TIMP3
Acylglycerol Metabolic Process (GO:0006639)	1/41	0.262754	0.362608	0	0	3.36939	4.50331	DGKG
Non-Canonical Wnt Signaling Pathway (GO:0035567)	1/41	0.262754	0.362608	0	0	3.36939	4.50331	PRICKLE1
Stem Cell Differentiation (GO:0048863)	1/41	0.262754	0.362608	0	0	3.36939	4.50331	FGFR2
Synaptic Vesicle Exocytosis (GO:0016079)	1/41	0.262754	0.362608	0	0	3.36939	4.50331	SYT1
Positive Regulation Of Ossification (GO:0045778)	1/41	0.262754	0.362608	0	0	3.36939	4.50331	SLC8A1
Visual System Development (GO:0150063)	1/41	0.262754	0.362608	0	0	3.36939	4.50331	MEIS2
Cellular Response To Metal Ion (GO:0071248)	2/135	0.263858	0.363589	0	0	2.031	2.706	CPNE8;SYT1
Regulation Of Protein Kinase B Signaling (GO:0051896)	2/136	0.266599	0.364717	0	0	2.01574	2.66483	EGF;LRP2
Amino Acid Transmembrane Transport (GO:0003333)	1/42	0.268221	0.364717	0	0	3.28704	4.32557	SLC7A11
Regulation Of Neurotransmitter Receptor Activity (GO:0099601)	1/42	0.268221	0.364717	0	0	3.28704	4.32557	SHISA6
Branching Morphogenesis Of An Epithelial Tube (GO:0048754)	1/42	0.268221	0.364717	0	0	3.28704	4.32557	SLIT2
Organic Hydroxy Compound Biosynthetic Process (GO:1901617)	1/42	0.268221	0.364717	0	0	3.28704	4.32557	MSMO1
Cardiac Ventricle Morphogenesis (GO:0003208)	1/42	0.268221	0.364717	0	0	3.28704	4.32557	FGFR2
Ceramide Biosynthetic Process (GO:0046513)	1/42	0.268221	0.364717	0	0	3.28704	4.32557	ST6GALNAC3
Embryonic Heart Tube Morphogenesis (GO:0003143)	1/42	0.268221	0.364717	0	0	3.28704	4.32557	RYR2
Translational Elongation (GO:0006414)	1/42	0.268221	0.364717	0	0	3.28704	4.32557	EEF1A2
Regulation Of Filopodium Assembly (GO:0051489)	1/43	0.273647	0.36831	0	0	3.20862	4.1581	GAP43
Positive Regulation Of Biomineral Tissue Development (GO:0070169)	1/43	0.273647	0.36831	0	0	3.20862	4.1581	SLC8A1
Positive Regulation Of Cell Division (GO:0051781)	1/43	0.273647	0.36831	0	0	3.20862	4.1581	FGFR2
Positive Regulation Of Receptor-Mediated Endocytosis (GO:0048260)	1/43	0.273647	0.36831	0	0	3.20862	4.1581	EGF
Positive Regulation Of Stress Fiber Assembly (GO:0051496)	1/43	0.273647	0.36831	0	0	3.20862	4.1581	S100A10
mRNA Transcription (GO:0009299)	1/43	0.273647	0.36831	0	0	3.20862	4.1581	S100A10
Negative Regulation Of BMP Signaling Pathway (GO:0030514)	1/43	0.273647	0.36831	0	0	3.20862	4.1581	LRP2
Intracellular Calcium Ion Homeostasis (GO:0006874)	2/139	0.274824	0.369357	0	0	1.9713	2.54618	RYR2;SLC8A1
Neural Crest Cell Development (GO:0014032)	1/44	0.279034	0.373389	0	0	3.13384	4.0001	SEMA6D
Positive Regulation Of Biosynthetic Process (GO:0009891)	1/44	0.279034	0.373389	0	0	3.13384	4.0001	CD36
Positive Regulation Of Chemotaxis (GO:0050921)	1/44	0.279034	0.373389	0	0	3.13384	4.0001	DSCAM
Protein Localization To Cell Periphery (GO:1990778)	2/142	0.283044	0.377814	0	0	1.92877	2.4344	MAP7;S100A10
Regulation Of Stem Cell Differentiation (GO:2000736)	1/45	0.284381	0.377814	0	0	3.06246	3.85086	HES5
Regulation Of Telomerase Activity (GO:0051972)	1/45	0.284381	0.377814	0	0	3.06246	3.85086	PKIB
Epidermal Growth Factor Receptor Signaling Pathway (GO:0007173)	1/45	0.284381	0.377814	0	0	3.06246	3.85086	EGF
Zymogen Activation (GO:0031638)	1/45	0.284381	0.377814	0	0	3.06246	3.85086	GRIN2A
Regulation Of Cell Adhesion (GO:0030155)	2/144	0.288521	0.381581	0	0	1.90141	2.36343	DSCAM;PLXNA2
Regulation Of Fibroblast Proliferation (GO:0048145)	1/46	0.289688	0.381581	0	0	2.99426	3.70973	PDGFC
Amino Acid Transport (GO:0006865)	1/46	0.289688	0.381581	0	0	2.99426	3.70973	SLC7A11
Development Of Primary Male Sexual Characteristics (GO:0046546)	1/46	0.289688	0.381581	0	0	2.99426	3.70973	LRP2
Positive Regulation Of Peptide Hormone Secretion (GO:0090277)	1/46	0.289688	0.381581	0	0	2.99426	3.70973	NNAT
Male Gonad Development (GO:0008584)	1/46	0.289688	0.381581	0	0	2.99426	3.70973	LRP2
Regulation Of Cold-Induced Thermogenesis (GO:0120161)	2/146	0.293993	0.3867	0	0	1.87481	2.29514	PDGFC;CD36
Golgi To Plasma Membrane Transport (GO:0006893)	1/47	0.294957	0.38687	0	0	2.92902	3.57611	KRT18
Positive Regulation Of Smooth Muscle Cell Proliferation (GO:0048661)	1/47	0.294957	0.38687	0	0	2.92902	3.57611	HES5
Dephosphorylation (GO:0016311)	2/147	0.296727	0.38864	0	0	1.86179	2.26197	PLPPR1;PTPRM
Oligosaccharide Metabolic Process (GO:0009311)	1/48	0.300186	0.391511	0	0	2.86655	3.44947	ST6GALNAC3
Positive Regulation Of Reactive Oxygen Species Metabolic Process (GO:2000379)	1/48	0.300186	0.391511	0	0	2.86655	3.44947	CD36
Regulation Of DNA Binding (GO:0051101)	1/48	0.300186	0.391511	0	0	2.86655	3.44947	EGF
Cellular Component Assembly (GO:0022607)	3/260	0.302532	0.394015	0	0	1.57749	1.88599	NLGN4Y;THSD4;HES5
Negative Regulation Of DNA Metabolic Process (GO:0051053)	1/49	0.305377	0.397162	0	0	2.80669	3.32931	DACH1
Positive Regulation Of Developmental Growth (GO:0048639)	1/50	0.31053	0.402732	0	0	2.74927	3.2152	SYT1
Steroid Biosynthetic Process (GO:0006694)	1/50	0.31053	0.402732	0	0	2.74927	3.2152	MSMO1
Negative Regulation Of Programmed Cell Death (GO:0043069)	4/381	0.311817	0.403835	0	0	1.43494	1.67219	KRT18;GRK5;SLC7A11;LRP2
Regulation Of Smoothened Signaling Pathway (GO:0008589)	1/51	0.315645	0.404487	0	0	2.69415	3.10672	FGFR2
Regulation Of Substrate Adhesion-Dependent Cell Spreading (GO:1900024)	1/51	0.315645	0.404487	0	0	2.69415	3.10672	S100A10
Regulation Of Telomere Maintenance Via Telomerase (GO:0032210)	1/51	0.315645	0.404487	0	0	2.69415	3.10672	PKIB
Cholesterol Transport (GO:0030301)	1/51	0.315645	0.404487	0	0	2.69415	3.10672	CD36
Positive Regulation Of Actin Filament Bundle Assembly (GO:0032233)	1/51	0.315645	0.404487	0	0	2.69415	3.10672	S100A10
Microtubule Bundle Formation (GO:0001578)	1/51	0.315645	0.404487	0	0	2.69415	3.10672	NCKAP5
Receptor Internalization (GO:0031623)	1/51	0.315645	0.404487	0	0	2.69415	3.10672	CD36
Epithelium Development (GO:0060429)	2/154	0.315814	0.404487	0	0	1.77541	2.04634	FGFR2;HES5
Negative Regulation Of Response To Stimulus (GO:0048585)	1/52	0.320722	0.409075	0	0	2.64119	3.00351	SLIT2
Sprouting Angiogenesis (GO:0002040)	1/52	0.320722	0.409075	0	0	2.64119	3.00351	SLIT2
Positive Regulation Of Telomere Maintenance (GO:0032206)	1/52	0.320722	0.409075	0	0	2.64119	3.00351	PKIB
Positive Regulation Of Multicellular Organismal Process (GO:0051240)	4/387	0.321847	0.409946	0	0	1.41202	1.60078	EGF;PDGFC;CD36;NKX6-1
Cellular Response To Alcohol (GO:0097306)	1/53	0.325762	0.413227	0	0	2.59027	2.90521	GRAMD1B
Glycoprotein Metabolic Process (GO:0009100)	1/53	0.325762	0.413227	0	0	2.59027	2.90521	ST6GALNAC3
Gonad Development (GO:0008406)	1/53	0.325762	0.413227	0	0	2.59027	2.90521	LRP2
Positive Regulation Of Cell Migration (GO:0030335)	3/272	0.326805	0.413983	0	0	1.50619	1.68451	EGF;SEMA6D;PDGFC
ERBB Signaling Pathway (GO:0038127)	1/54	0.330765	0.416152	0	0	2.54127	2.81152	EGF
Regulation Of Focal Adhesion Assembly (GO:0051893)	1/54	0.330765	0.416152	0	0	2.54127	2.81152	S100A10
Negative Regulation Of Protein Catabolic Process (GO:0042177)	1/54	0.330765	0.416152	0	0	2.54127	2.81152	TIMP3
Regulation Of Smooth Muscle Cell Proliferation (GO:0048660)	1/54	0.330765	0.416152	0	0	2.54127	2.81152	HES5
Mesenchymal Cell Differentiation (GO:0048762)	1/54	0.330765	0.416152	0	0	2.54127	2.81152	FGFR2
Ceramide Metabolic Process (GO:0006672)	1/55	0.33573	0.421827	0	0	2.49408	2.72216	ST6GALNAC3
Nitrogen Compound Transport (GO:0071705)	2/163	0.340181	0.426262	0	0	1.6754	1.80655	LRP2;LRP1B
Negative Regulation Of Cell Migration (GO:0030336)	2/163	0.340181	0.426262	0	0	1.6754	1.80655	DACH1;SLIT2
Regulation Of Mitotic Nuclear Division (GO:0007088)	1/56	0.340659	0.426285	0	0	2.44861	2.63684	EGF
Positive Regulation Of Interleukin-1 Beta Production (GO:0032731)	1/57	0.345552	0.431242	0	0	2.40476	2.55533	CD36
Regulation Of Calcium Ion Transport (GO:0051924)	1/57	0.345552	0.431242	0	0	2.40476	2.55533	EGF
Negative Regulation Of DNA-templated Transcription (GO:0045892)	9/1025	0.347929	0.433491	0	0	1.20039	1.26732	EDNRB;DACH1;RARB;LDB2;PRICKLE1;NKX6-1;MEIS2;FGFR2;HES5
Positive Regulation Of Intracellular Signal Transduction (GO:1902533)	5/525	0.34829	0.433491	0	0	1.29989	1.37102	EGF;PDGFC;LRP2;FGFR3;FGFR2
Regulation Of Neuron Death (GO:1901214)	1/58	0.350409	0.434376	0	0	2.36245	2.4774	GRID2
Renal System Development (GO:0072001)	1/58	0.350409	0.434376	0	0	2.36245	2.4774	GREB1L
Regulation Of Bone Mineralization (GO:0030500)	1/58	0.350409	0.434376	0	0	2.36245	2.4774	SLC8A1
Phospholipid Transport (GO:0015914)	1/59	0.35523	0.438007	0	0	2.3216	2.40284	ATP8A1
Cilium Movement (GO:0003341)	1/59	0.35523	0.438007	0	0	2.3216	2.40284	DNAH9
Heart Morphogenesis (GO:0003007)	1/59	0.35523	0.438007	0	0	2.3216	2.40284	RYR2
Negative Regulation Of Cytokine-Mediated Signaling Pathway (GO:0001960)	1/59	0.35523	0.438007	0	0	2.3216	2.40284	SLIT2
Negative Regulation Of Peptidase Activity (GO:0010466)	1/60	0.360015	0.442728	0	0	2.28214	2.33145	TIMP3
Sterol Metabolic Process (GO:0016125)	1/60	0.360015	0.442728	0	0	2.28214	2.33145	MSMO1
Phosphatidylinositol-Mediated Signaling (GO:0048015)	1/62	0.369481	0.453765	0	0	2.20709	2.19751	PLCH1
Positive Regulation Of Hydrolase Activity (GO:0051345)	2/176	0.374886	0.459186	0	0	1.5492	1.51998	RGS6;S100A10
Extracellular Matrix Organization (GO:0030198)	2/176	0.374886	0.459186	0	0	1.5492	1.51998	COL23A1;THSD4
Regulation Of Secretion By Cell (GO:1903530)	1/64	0.378807	0.462154	0	0	2.13681	2.07426	SYT1
Positive Regulation Of Cysteine-Type Endopeptidase Activity (GO:2001056)	1/64	0.378807	0.462154	0	0	2.13681	2.07426	GRIN2A
Positive Regulation Of Interleukin-1 Production (GO:0032732)	1/64	0.378807	0.462154	0	0	2.13681	2.07426	CD36
Positive Regulation Of DNA Biosynthetic Process (GO:2000573)	1/65	0.383418	0.465939	0	0	2.10332	2.0163	PKIB
Positive Regulation Of T Cell Proliferation (GO:0042102)	1/65	0.383418	0.465939	0	0	2.10332	2.0163	VCAM1
Regulation Of Cell-Matrix Adhesion (GO:0001952)	1/65	0.383418	0.465939	0	0	2.10332	2.0163	CD36
Negative Regulation Of Endopeptidase Activity (GO:0010951)	1/66	0.387996	0.470884	0	0	2.07085	1.9606	TIMP3
Positive Regulation Of Transcription By RNA Polymerase II (GO:0045944)	8/938	0.392222	0.474532	0	0	1.16264	1.08815	TOX3;GALR1;RARB;LDB2;NKX6-1;MEIS2;FGFR2;S100A10
Extrinsic Apoptotic Signaling Pathway (GO:0097191)	1/67	0.39254	0.474532	0	0	2.03937	1.90705	FGFR3
Negative Regulation Of Cellular Catabolic Process (GO:0031330)	1/67	0.39254	0.474532	0	0	2.03937	1.90705	TIMP3
B Cell Differentiation (GO:0030183)	1/68	0.39705	0.478735	0	0	2.00883	1.85554	VCAM1
Neuropeptide Signaling Pathway (GO:0007218)	1/68	0.39705	0.478735	0	0	2.00883	1.85554	GALR1
Regulation Of Endopeptidase Activity (GO:0052548)	1/69	0.401527	0.481001	0	0	1.97919	1.80597	TIMP3
Regulation Of Monoatomic Ion Transmembrane Transporter Activity (GO:0032412)	1/69	0.401527	0.481001	0	0	1.97919	1.80597	SHISA6
Phagocytosis (GO:0006909)	1/69	0.401527	0.481001	0	0	1.97919	1.80597	CD36
Phospholipid Metabolic Process (GO:0006644)	1/69	0.401527	0.481001	0	0	1.97919	1.80597	PLPPR1
Establishment Of Protein Localization To Membrane (GO:0090150)	1/69	0.401527	0.481001	0	0	1.97919	1.80597	NECTIN3
Sensory Organ Development (GO:0007423)	1/70	0.405971	0.484445	0	0	1.95041	1.75824	MEIS2
Regulation Of Actin Filament Polymerization (GO:0030833)	1/70	0.405971	0.484445	0	0	1.95041	1.75824	SLIT2
Regulation Of Actin Filament-Based Process (GO:0032970)	1/70	0.405971	0.484445	0	0	1.95041	1.75824	IQGAP2
Regulation Of Hydrolase Activity (GO:0051336)	1/71	0.410382	0.487823	0	0	1.92245	1.71226	PLXNA2
Negative Regulation Of Supramolecular Fiber Organization (GO:1902904)	1/71	0.410382	0.487823	0	0	1.92245	1.71226	SLIT2
Kidney Development (GO:0001822)	1/71	0.410382	0.487823	0	0	1.92245	1.71226	GREB1L
Intracellular Monoatomic Cation Homeostasis (GO:0030003)	2/190	0.411413	0.488421	0	0	1.43282	1.27257	RYR2;SLC8A1
Cholesterol Homeostasis (GO:0042632)	1/72	0.414761	0.49159	0	0	1.89528	1.66794	GRAMD1B
Supramolecular Fiber Organization (GO:0097435)	3/316	0.415144	0.49159	0	0	1.29155	1.13544	CD36;NCKAP5;THSD4
Sterol Homeostasis (GO:0055092)	1/73	0.419108	0.494387	0	0	1.86886	1.62521	GRAMD1B
Positive Regulation Of Secretion By Cell (GO:1903532)	1/73	0.419108	0.494387	0	0	1.86886	1.62521	S100A10
Regulation Of Cell Differentiation (GO:0045595)	2/193	0.419108	0.494387	0	0	1.4101	1.22626	FGFR2;HES5
Regulation Of Apoptotic Process (GO:0042981)	6/705	0.422844	0.496315	0	0	1.15777	0.996554	TOX3;GRID2;KRT18;GRK5;LRP2;SLIT2
Negative Regulation Of Neuron Apoptotic Process (GO:0043524)	1/74	0.423422	0.496315	0	0	1.84316	1.58399	TOX3
Positive Regulation Of Lymphocyte Proliferation (GO:0050671)	1/74	0.423422	0.496315	0	0	1.84316	1.58399	VCAM1
Gland Development (GO:0048732)	1/74	0.423422	0.496315	0	0	1.84316	1.58399	FGFR2
Import Into Nucleus (GO:0051170)	1/74	0.423422	0.496315	0	0	1.84316	1.58399	PRICKLE1
Negative Regulation Of Phosphorylation (GO:0042326)	1/75	0.427704	0.498809	0	0	1.81817	1.54421	SLIT2
Regulation Of Plasma Membrane Bounded Cell Projection Assembly (GO:0120032)	1/75	0.427704	0.498809	0	0	1.81817	1.54421	GAP43
Regulation Of Stress Fiber Assembly (GO:0051492)	1/75	0.427704	0.498809	0	0	1.81817	1.54421	S100A10
Regulation Of DNA Replication (GO:0006275)	1/75	0.427704	0.498809	0	0	1.81817	1.54421	EGF
Positive Regulation Of Protein Secretion (GO:0050714)	1/76	0.431955	0.503133	0	0	1.79383	1.5058	NNAT
Negative Regulation Of Transforming Growth Factor Beta Receptor Signaling Pathway (GO:0030512)	1/77	0.436175	0.504872	0	0	1.77014	1.46871	VEPH1
Positive Regulation Of Endothelial Cell Proliferation (GO:0001938)	1/77	0.436175	0.504872	0	0	1.77014	1.46871	EGF
Monoatomic Cation Homeostasis (GO:0055080)	1/77	0.436175	0.504872	0	0	1.77014	1.46871	SLC8A1
Regulation Of T Cell Proliferation (GO:0042129)	1/77	0.436175	0.504872	0	0	1.77014	1.46871	VCAM1
Negative Regulation Of Blood Vessel Morphogenesis (GO:2000181)	1/77	0.436175	0.504872	0	0	1.77014	1.46871	PTPRM
Positive Regulation Of DNA-templated Transcription (GO:0045893)	10/1243	0.439559	0.508154	0	0	1.09424	0.899451	TOX3;EGF;GALR1;RARB;LDB2;NKX6-1;MEIS2;FGFR2;HES5;S100A10
Negative Regulation Of Protein Modification Process (GO:0031400)	1/78	0.440363	0.508449	0	0	1.74706	1.43286	SLIT2
Positive Regulation Of Protein Modification By Small Protein Conjugation Or Removal (GO:1903322)	1/79	0.444521	0.511973	0	0	1.72458	1.39822	PRICKLE1
Protein Import Into Nucleus (GO:0006606)	1/79	0.444521	0.511973	0	0	1.72458	1.39822	PRICKLE1
Cellular Response To Organic Substance (GO:0071310)	1/82	0.45681	0.525474	0	0	1.66045	1.30094	SLIT2
Phospholipase C-activating G Protein-Coupled Receptor Signaling Pathway (GO:0007200)	1/83	0.460846	0.527495	0	0	1.64012	1.27059	TACR1
Positive Regulation Of Proteasomal Ubiquitin-Dependent Protein Catabolic Process (GO:0032436)	1/83	0.460846	0.527495	0	0	1.64012	1.27059	PRICKLE1
Positive Regulation Of Ubiquitin-Dependent Protein Catabolic Process (GO:2000060)	1/83	0.460846	0.527495	0	0	1.64012	1.27059	PRICKLE1
Regulation Of Cell Division (GO:0051302)	1/83	0.460846	0.527495	0	0	1.64012	1.27059	FGFR2
Regulation Of Interleukin-1 Beta Production (GO:0032651)	1/84	0.464853	0.530769	0	0	1.62028	1.24119	CD36
Positive Regulation Of Protein Ubiquitination (GO:0031398)	1/84	0.464853	0.530769	0	0	1.62028	1.24119	PRICKLE1
Regulation Of Osteoblast Differentiation (GO:0045667)	1/85	0.468829	0.533337	0	0	1.60091	1.21271	FGFR2
Positive Regulation Of Endothelial Cell Migration (GO:0010595)	1/85	0.468829	0.533337	0	0	1.60091	1.21271	EGF
Epidermis Development (GO:0008544)	1/85	0.468829	0.533337	0	0	1.60091	1.21271	FGFR2
Regulation Of Mitotic Cell Cycle Phase Transition (GO:1901990)	1/86	0.472777	0.536509	0	0	1.58199	1.18512	KCNH5
Negative Regulation Of Angiogenesis (GO:0016525)	1/86	0.472777	0.536509	0	0	1.58199	1.18512	PTPRM
Regulation Of Insulin Secretion (GO:0050796)	1/87	0.476695	0.540293	0	0	1.56352	1.15838	NNAT
Negative Regulation Of Apoptotic Process (GO:0043066)	4/482	0.479621	0.542709	0	0	1.12587	0.827244	TOX3;KRT18;GRK5;LRP2
Negative Regulation Of Neuron Death (GO:1901215)	1/88	0.480585	0.542709	0	0	1.54547	1.13245	TOX3
Negative Regulation Of Protein Kinase Activity (GO:0006469)	1/88	0.480585	0.542709	0	0	1.54547	1.13245	SLC8A1
Organic Anion Transport (GO:0015711)	1/89	0.484445	0.545074	0	0	1.52783	1.1073	SLC4A4
Regulation Of Vesicle-Mediated Transport (GO:0060627)	1/89	0.484445	0.545074	0	0	1.52783	1.1073	SYT1
Sensory Perception Of Mechanical Stimulus (GO:0050954)	1/89	0.484445	0.545074	0	0	1.52783	1.1073	LRP2
Positive Regulation Of Proteasomal Protein Catabolic Process (GO:1901800)	1/90	0.488277	0.548719	0	0	1.51059	1.0829	PRICKLE1
Regulation Of Epithelial Cell Proliferation (GO:0050678)	1/91	0.492081	0.550323	0	0	1.49373	1.05922	FGFR2
Positive Regulation Of Binding (GO:0051099)	1/91	0.492081	0.550323	0	0	1.49373	1.05922	EGF
Lymphocyte Differentiation (GO:0030098)	1/91	0.492081	0.550323	0	0	1.49373	1.05922	VCAM1
Regulation Of Actin Cytoskeleton Organization (GO:0032956)	1/91	0.492081	0.550323	0	0	1.49373	1.05922	IQGAP2
B Cell Activation (GO:0042113)	1/92	0.495857	0.553209	0	0	1.47724	1.03623	VCAM1
Sensory Perception Of Sound (GO:0007605)	1/92	0.495857	0.553209	0	0	1.47724	1.03623	LRP2
Positive Regulation Of Cellular Component Biogenesis (GO:0044089)	1/93	0.499605	0.55672	0	0	1.46111	1.01392	TRABD2B
Peptidyl-Lysine Modification (GO:0018205)	1/94	0.503325	0.558178	0	0	1.44532	0.992241	NNAT
Cellular Response To Hormone Stimulus (GO:0032870)	1/94	0.503325	0.558178	0	0	1.44532	0.992241	SLIT2
Sphingolipid Metabolic Process (GO:0006665)	1/94	0.503325	0.558178	0	0	1.44532	0.992241	ST6GALNAC3
Vesicle Organization (GO:0016050)	1/94	0.503325	0.558178	0	0	1.44532	0.992241	S100A10
Positive Regulation Of Epithelial Cell Migration (GO:0010634)	1/95	0.507018	0.56093	0	0	1.42987	0.971184	EGF
Positive Regulation Of Transmembrane Receptor Protein Serine/Threonine Kinase Signaling Pathway (GO:0090100)	1/95	0.507018	0.56093	0	0	1.42987	0.971184	HES5
Protein Phosphorylation (GO:0006468)	4/500	0.508226	0.561595	0	0	1.08401	0.733687	GRK5;WNK2;FGFR3;FGFR2
Regulation Of Protein Metabolic Process (GO:0051246)	1/96	0.510683	0.563639	0	0	1.41475	0.950721	EDNRB
Regulation Of Protein Localization (GO:0032880)	1/97	0.514322	0.566978	0	0	1.39994	0.930831	EGF
Negative Regulation Of Macromolecule Biosynthetic Process (GO:0010558)	1/98	0.517933	0.570281	0	0	1.38544	0.911494	DACH1
Inflammatory Response (GO:0006954)	2/236	0.523211	0.575408	0	0	1.14846	0.743939	VCAM1;TACR1
Hemopoiesis (GO:0030097)	1/101	0.528609	0.580654	0	0	1.34367	0.856601	FGFR2
Activation Of GTPase Activity (GO:0090630)	1/102	0.532115	0.583813	0	0	1.3303	0.839283	ARHGAP24
Cellular Response To Organonitrogen Compound (GO:0071417)	1/105	0.542478	0.594479	0	0	1.29173	0.790034	SLIT2
Positive Regulation Of DNA-binding Transcription Factor Activity (GO:0051091)	2/246	0.545592	0.596796	0	0	1.10083	0.666975	CD36;NKX6-1
Positive Regulation Of Cell Growth (GO:0030307)	1/106	0.545881	0.596796	0	0	1.27937	0.774468	SYT1
Positive Regulation Of T Cell Activation (GO:0050870)	1/107	0.54926	0.599781	0	0	1.26723	0.759305	VCAM1
Positive Regulation Of DNA Metabolic Process (GO:0051054)	1/108	0.552613	0.601316	0	0	1.25532	0.744529	EGF
Glycerophospholipid Biosynthetic Process (GO:0046474)	1/108	0.552613	0.601316	0	0	1.25532	0.744529	DGKG
Lipid Transport (GO:0006869)	1/108	0.552613	0.601316	0	0	1.25532	0.744529	CD36
Negative Regulation Of Developmental Process (GO:0051093)	1/109	0.555942	0.602813	0	0	1.24364	0.73013	FGFR3
Regulation Of Proteasomal Ubiquitin-Dependent Protein Catabolic Process (GO:0032434)	1/109	0.555942	0.602813	0	0	1.24364	0.73013	PRICKLE1
Cell-Matrix Adhesion (GO:0007160)	1/109	0.555942	0.602813	0	0	1.24364	0.73013	VCAM1
Response To Lipid (GO:0033993)	1/110	0.559246	0.604979	0	0	1.23217	0.716093	CD36
Sensory Perception Of Chemical Stimulus (GO:0007606)	1/110	0.559246	0.604979	0	0	1.23217	0.716093	CD36
Regulation Of Transforming Growth Factor Beta Receptor Signaling Pathway (GO:0017015)	1/111	0.562525	0.607816	0	0	1.2209	0.702409	VEPH1
Negative Regulation Of Cellular Process (GO:0048523)	4/537	0.564703	0.609458	0	0	1.00683	0.575356	DSCAM;WNK2;PLXNA2;SLIT2
Regulation Of Protein Serine/Threonine Kinase Activity (GO:0071900)	1/112	0.565781	0.60991	0	0	1.20984	0.689064	SLC8A1
Regulation Of Protein Ubiquitination (GO:0031396)	1/113	0.569012	0.612344	0	0	1.19898	0.676049	PRICKLE1
Cytokine-Mediated Signaling Pathway (GO:0019221)	2/257	0.569361	0.612344	0	0	1.05275	0.592953	IL5RA;LIFR
Regulation Of Cytoskeleton Organization (GO:0051493)	1/114	0.57222	0.614704	0	0	1.18831	0.663353	IQGAP2
Cellular Response To Oxygen-Containing Compound (GO:1901701)	3/406	0.580925	0.623334	0	0	0.998494	0.542315	CPNE8;SYT1;SLIT2
Protein Maturation (GO:0051604)	1/117	0.5817	0.623443	0	0	1.1574	0.62708	NNAT
Regulation Of Small GTPase Mediated Signal Transduction (GO:0051056)	1/118	0.584814	0.625332	0	0	1.14745	0.615563	SLIT2
Positive Regulation Of Cell Cycle Process (GO:0090068)	1/118	0.584814	0.625332	0	0	1.14745	0.615563	EGF
Regulation Of Protein Catabolic Process (GO:0042176)	1/122	0.59704	0.636201	0	0	1.10929	0.572142	EEF1A2
Positive Regulation Of Macromolecule Biosynthetic Process (GO:0010557)	1/122	0.59704	0.636201	0	0	1.10929	0.572142	EGF
Protein Localization To Nucleus (GO:0034504)	1/122	0.59704	0.636201	0	0	1.10929	0.572142	PRICKLE1
Protein Dephosphorylation (GO:0006470)	1/124	0.603018	0.641833	0	0	1.09115	0.55191	PTPRM
Regulation Of Mitotic Cell Cycle (GO:0007346)	1/125	0.605974	0.6435	0	0	1.08229	0.542139	MEIS2
Negative Regulation Of Cell Growth (GO:0030308)	1/125	0.605974	0.6435	0	0	1.08229	0.542139	SLIT2
Protein-Containing Complex Organization (GO:0043933)	1/126	0.608908	0.645875	0	0	1.07358	0.532589	HES5
Regulation Of Response To External Stimulus (GO:0032101)	1/127	0.611821	0.648222	0	0	1.065	0.523254	CD36
Phosphorylation (GO:0016310)	3/429	0.618365	0.654406	0	0	0.943468	0.453503	DGKG;GRK5;WNK2
Epithelial Cell Differentiation (GO:0030855)	1/132	0.626063	0.661797	0	0	1.0241	0.479589	FGFR2
Negative Regulation Of Cellular Biosynthetic Process (GO:0031327)	1/137	0.639786	0.675532	0	0	0.986194	0.440456	DACH1
Regulation Of Cell Cycle (GO:0051726)	2/298	0.649974	0.685508	0	0	0.905035	0.38991	GRK5;FGFR2
Negative Regulation Of Response To External Stimulus (GO:0032102)	1/146	0.663238	0.697908	0	0	0.92456	0.379644	GRID2
Positive Regulation Of Cellular Catabolic Process (GO:0031331)	1/146	0.663238	0.697908	0	0	0.92456	0.379644	SLC4A4
Negative Regulation Of Protein Metabolic Process (GO:0051248)	1/147	0.665749	0.699754	0	0	0.918181	0.373556	EDNRB
Cellular Response To Cytokine Stimulus (GO:0071345)	2/308	0.667737	0.701048	0	0	0.875011	0.353383	IL5RA;LIFR
Negative Regulation Of Protein Phosphorylation (GO:0001933)	1/149	0.670714	0.703376	0	0	0.905681	0.361741	SLIT2
Positive Regulation Of NF-kappaB Transcription Factor Activity (GO:0051092)	1/152	0.678024	0.710238	0	0	0.887552	0.344878	CD36
Regulation Of Cellular Component Organization (GO:0051128)	1/153	0.680425	0.711948	0	0	0.881668	0.339475	CD36
Cellular Response To Growth Factor Stimulus (GO:0071363)	1/155	0.685174	0.716107	0	0	0.87013	0.328981	LRP2
Peptide Biosynthetic Process (GO:0043043)	1/158	0.692165	0.722599	0	0	0.853373	0.313982	EEF1A2
Regulation Of Macromolecule Metabolic Process (GO:0060255)	1/162	0.701248	0.731257	0	0	0.832002	0.295272	SLC8A1
Adenylate Cyclase-Modulating G Protein-Coupled Receptor Signaling Pathway (GO:0007188)	1/163	0.703477	0.732756	0	0	0.826825	0.290811	GRK5
Membrane Organization (GO:0061024)	1/167	0.712228	0.741037	0	0	0.806737	0.273772	S100A10
Regulation Of Neuron Projection Development (GO:0010975)	1/174	0.72693	0.754638	0	0	0.773819	0.24679	LRRC4C
Positive Regulation Of Cellular Biosynthetic Process (GO:0031328)	1/174	0.72693	0.754638	0	0	0.773819	0.24679	CD36
Macromolecule Biosynthetic Process (GO:0009059)	1/183	0.744741	0.772262	0	0	0.735217	0.216682	EEF1A2
Phosphate-Containing Compound Metabolic Process (GO:0006796)	1/184	0.746647	0.773137	0	0	0.731162	0.213618	PLPPR1
Regulation Of Transcription By RNA Polymerase II (GO:0006357)	13/2028	0.747255	0.773137	0	0	0.852425	0.248354	LDB2;MEIS2;TOX3;EDNRB;DACH1;GALR1;RARB;NKX6-1;FGFR2;HES5;S100A10;VGLL3;HES4
Negative Regulation Of Macromolecule Metabolic Process (GO:0010605)	1/186	0.750418	0.775543	0	0	0.723184	0.207644	EDNRB
Positive Regulation Of Macromolecule Metabolic Process (GO:0010604)	2/364	0.754141	0.778523	0	0	0.737531	0.208113	EGF;CD36
Transcription By RNA Polymerase II (GO:0006366)	1/192	0.761398	0.785139	0	0	0.700253	0.190888	S100A10
Regulation Of Programmed Cell Death (GO:0043067)	1/195	0.766707	0.789733	0	0	0.689319	0.183118	TOX3
Positive Regulation Of Protein Phosphorylation (GO:0001934)	2/377	0.771221	0.793501	0	0	0.711489	0.184831	EGF;PDGFC
Regulation Of Angiogenesis (GO:0045765)	1/205	0.783569	0.805311	0	0	0.655195	0.1598	PTPRM
Vesicle-Mediated Transport (GO:0016192)	2/411	0.811109	0.832691	0	0	0.651204	0.136331	LRP2;S100A10
Positive Regulation Of Protein Modification Process (GO:0031401)	1/225	0.813747	0.834474	0	0	0.596088	0.122857	TRABD2B
Regulation Of Cell Growth (GO:0001558)	1/227	0.816525	0.836396	0	0	0.590753	0.119745	SLIT2
Positive Regulation Of Developmental Process (GO:0051094)	1/233	0.824613	0.843747	0	0	0.575299	0.110942	NRXN1
Translation (GO:0006412)	1/234	0.825926	0.844158	0	0	0.572801	0.109548	EEF1A2
Regulation Of Autophagy (GO:0010506)	1/241	0.834848	0.852337	0	0	0.555896	0.100342	EEF1A2
Positive Regulation Of Programmed Cell Death (GO:0043068)	1/245	0.839742	0.856388	0	0	0.546671	0.0954822	SLIT2
Negative Regulation Of Nucleic Acid-Templated Transcription (GO:1903507)	2/456	0.854378	0.870356	0	0	0.5853	0.0921156	DACH1;PRICKLE1
Regulation Of Protein Phosphorylation (GO:0001932)	1/265	0.862129	0.877287	0	0	0.504741	0.0748785	SLIT2
Negative Regulation Of Signal Transduction (GO:0009968)	1/267	0.864189	0.878419	0	0	0.500895	0.0731124	TRABD2B
Positive Regulation Of Apoptotic Process (GO:0043065)	1/270	0.867222	0.880535	0	0	0.495233	0.0705508	SLIT2
Positive Regulation Of Gene Expression (GO:0010628)	2/480	0.873592	0.886031	0	0	0.555224	0.0750342	EGF;CD36
Positive Regulation Of Cell Differentiation (GO:0045597)	1/283	0.879607	0.891155	0	0	0.47209	0.0605598	CD36
Gene Expression (GO:0010467)	1/296	0.890843	0.901553	0	0	0.450986	0.0521281	EEF1A2
Protein Modification Process (GO:0036211)	3/711	0.900745	0.910579	0	0	0.559439	0.0584798	GRK5;WNK2;PTPRM
Intracellular Protein Transport (GO:0006886)	1/325	0.912294	0.921248	0	0	0.410011	0.037636	PRICKLE1
Protein-Containing Complex Assembly (GO:0065003)	1/328	0.914259	0.922226	0	0	0.406187	0.0364113	HES5
Proteolysis (GO:0006508)	1/330	0.915544	0.922518	0	0	0.403676	0.0356192	TRABD2B
Positive Regulation Of Nucleic Acid-Templated Transcription (GO:1903508)	2/557	0.920617	0.926621	0	0	0.476293	0.0393945	EGF;HES5
Protein Localization (GO:0008104)	1/351	0.927936	0.932974	0	0	0.379048	0.0283498	GRID2
Protein Modification By Small Protein Conjugation (GO:0032446)	1/364	0.934684	0.938739	0	0	0.365229	0.02467	HERC2P3
Negative Regulation Of Cell Population Proliferation (GO:0008285)	1/379	0.941694	0.944754	0	0	0.350466	0.0210544	WNK2
Protein Ubiquitination (GO:0016567)	1/434	0.961575	0.963656	0	0	0.305086	0.0119542	HERC2P3
Regulation Of DNA-templated Transcription (GO:0006355)	8/1922	0.977675	0.978732	0	0	0.535543	0.0120916	TOX3;DACH1;EGF;PRICKLE1;NKX6-1;HES5;VGLL3;HES4
Regulation Of Gene Expression (GO:0010468)	3/1127	0.991076	0.991076	0	0	0.344729	0.00309031	EGF;CD36;SLC8A1

## Sheet: GO_iINPC_down
Term	Overlap	P-value	Adjusted P-value	Old P-value	Old Adjusted P-value	Odds Ratio	Combined Score	Genes
Regulation Of Collateral Sprouting (GO:0048670)	2/7	0.000257944	0.0815102	0	0	115.501	954.362	DCC;FGF13
Negative Regulation Of Developmental Process (GO:0051093)	4/109	0.000612504	0.0967757	0	0	11.2716	83.3871	DCC;ALPK2;ELAPOR2;HOPX
Response To Interferon-Alpha (GO:0035455)	2/17	0.00163257	0.114477	0	0	38.4812	246.957	IFITM3;IFITM2
Negative Regulation Of Viral Entry Into Host Cell (GO:0046597)	2/18	0.00183244	0.114477	0	0	36.0743	227.344	IFITM3;IFITM2
Negative Regulation Of Microtubule Depolymerization (GO:0007026)	2/20	0.00226517	0.114477	0	0	32.0628	195.266	STMN2;FGF13
Negative Regulation Of Viral Life Cycle (GO:1903901)	2/20	0.00226517	0.114477	0	0	32.0628	195.266	IFITM3;IFITM2
Negative Regulation Of Axonogenesis (GO:0050771)	2/22	0.00274137	0.114477	0	0	28.8536	170.216	DCC;FGF13
Negative Regulation Of Protein Depolymerization (GO:1901880)	2/23	0.00299558	0.114477	0	0	27.4783	159.666	STMN2;FGF13
Regulation Of Microtubule Depolymerization (GO:0031114)	2/24	0.00326043	0.114477	0	0	26.2279	150.178	STMN2;FGF13
Microtubule Polymerization Or Depolymerization (GO:0031109)	2/27	0.00411805	0.13013	0	0	23.0771	126.748	STMN2;FGF13
Response To Interferon-Beta (GO:0035456)	2/29	0.00474158	0.131404	0	0	21.3655	114.335	IFITM3;IFITM2
Negative Regulation Of Developmental Growth (GO:0048640)	2/31	0.00540585	0.131404	0	0	19.8901	103.832	DCC;FGF13
Negative Regulation Of Microtubule Polymerization Or Depolymerization (GO:0031111)	2/31	0.00540585	0.131404	0	0	19.8901	103.832	STMN2;FGF13
Type I Interferon-Mediated Signaling Pathway (GO:0060337)	2/37	0.00763718	0.163212	0	0	16.4754	80.3129	IFITM3;IFITM2
Cellular Response To Type I Interferon (GO:0071357)	2/38	0.00804309	0.163212	0	0	16.0169	77.2486	IFITM3;IFITM2
Water-Soluble Vitamin Metabolic Process (GO:0006767)	2/40	0.00888343	0.163212	0	0	15.1724	71.6678	NNMT;MMADHC
Neuron Projection Guidance (GO:0097485)	3/124	0.00978613	0.163212	0	0	7.22217	33.4154	DRAXIN;DCC;NRXN3
Learning (GO:0007612)	2/43	0.0102142	0.163212	0	0	14.0601	64.4512	NRXN3;FGF13
Regulation Of Viral Entry Into Host Cell (GO:0046596)	2/44	0.0106762	0.163212	0	0	13.7246	62.3062	IFITM3;IFITM2
Interferon-Mediated Signaling Pathway (GO:0140888)	2/49	0.0131217	0.163212	0	0	12.2615	53.135	IFITM3;IFITM2
Negative Regulation Of Cell Projection Organization (GO:0031345)	2/50	0.0136374	0.163212	0	0	12.0054	51.5627	DCC;STMN2
Negative Regulation Of Viral Genome Replication (GO:0045071)	2/53	0.0152363	0.163212	0	0	11.2975	47.2697	IFITM3;IFITM2
Negative Regulation Of Neuron Projection Development (GO:0010977)	2/54	0.0157864	0.163212	0	0	11.0797	45.9653	DCC;STMN2
Axon Guidance (GO:0007411)	3/149	0.0160132	0.163212	0	0	5.97794	24.7149	DRAXIN;DCC;NRXN3
Neuron Migration (GO:0001764)	2/55	0.016345	0.163212	0	0	10.8701	44.7179	DCC;FGF13
Telencephalon Cell Migration (GO:0022029)	1/5	0.017626	0.163212	0	0	71.1607	287.374	FGF13
His-Purkinje System Development (GO:0003164)	1/5	0.017626	0.163212	0	0	71.1607	287.374	HOPX
Purine-Containing Compound Catabolic Process (GO:0072523)	1/5	0.017626	0.163212	0	0	71.1607	287.374	DPYD
Cerebral Cortex Cell Migration (GO:0021795)	1/5	0.017626	0.163212	0	0	71.1607	287.374	FGF13
Regulation Of Voltage-Gated Sodium Channel Activity (GO:1905150)	1/5	0.017626	0.163212	0	0	71.1607	287.374	FGF13
Nephron Tubule Development (GO:0072080)	1/5	0.017626	0.163212	0	0	71.1607	287.374	TFAP2B
Eye Development (GO:0001654)	2/58	0.0180706	0.163212	0	0	10.2862	41.2835	NEUROD4;MEIS2
Negative Regulation Of Viral Process (GO:0048525)	2/61	0.0198698	0.163212	0	0	9.76173	38.2519	IFITM3;IFITM2
Peptidyl-Arginine Modification (GO:0018195)	1/6	0.0211143	0.163212	0	0	56.9257	219.608	PRMT8
Hindlimb Morphogenesis (GO:0035137)	1/6	0.0211143	0.163212	0	0	56.9257	219.608	TFAP2B
Regulation Of Myosin-Light-Chain-Phosphatase Activity (GO:0035507)	1/6	0.0211143	0.163212	0	0	56.9257	219.608	NUAK1
Positive Regulation Of Cysteine-Type Endopeptidase Activity Involved In Apoptotic Signaling Pathway (GO:2001269)	1/6	0.0211143	0.163212	0	0	56.9257	219.608	ST18
Nucleobase Catabolic Process (GO:0046113)	1/6	0.0211143	0.163212	0	0	56.9257	219.608	DPYD
Regulation Of Viral Genome Replication (GO:0045069)	2/67	0.0236824	0.163212	0	0	8.85797	33.1556	IFITM3;IFITM2
Positive Regulation Of Gluconeogenesis (GO:0045722)	1/7	0.0245904	0.163212	0	0	47.4357	175.768	NNMT
Cellular Biogenic Amine Catabolic Process (GO:0042402)	1/7	0.0245904	0.163212	0	0	47.4357	175.768	COMT
Pyrimidine Nucleobase Catabolic Process (GO:0006208)	1/7	0.0245904	0.163212	0	0	47.4357	175.768	DPYD
Cobalamin Metabolic Process (GO:0009235)	1/7	0.0245904	0.163212	0	0	47.4357	175.768	MMADHC
[truncated: 273 more rows]

## Sheet: GO_iINPC_up
Term	Overlap	P-value	Adjusted P-value	Old P-value	Old Adjusted P-value	Odds Ratio	Combined Score	Genes
[truncated: 1,706 more rows]

[truncated: 16 more sheets: GO_iNL1_down, GO_iNL1_up, GO_iNL2_down, GO_iNL2_up, GO_iODC_down, GO_iODC_up, GO_iOPC_down, GO_iOPC_up, GO_iPPC_0_down, GO_iPPC_0_up, GO_iPPC_1_down, GO_iPPC_1_up, GO_iPPC_2_down, GO_iPPC_2_up, GO_iRGC_down, GO_iRGC_up]
